# Supplementary material for: In situ generation of micrometer-sized tumor cell-derived vesicles as autologous cancer vaccines for boosting systemic immune responses
Source: Nat Commun. 2022 Nov 1;13:6534. doi: 10.1038/s41467-022-33831-7 (PMC9626595; doi:10.1038/s41467-022-33831-7)
Supplement: Supplementary file 4 — Supplementary Data 1 [file 41467_2022_33831_MOESM4_ESM.xlsx]

## Sheet: Sheet1
Supplementary Data 1. Names and functions of the proteins shown in Supplementary Fig. 22a. Protein functions were provided by Applied Protein Technology (Shanghai, China).
Protein name	Function
SPARC	Appears to regulate cell growth through interactions with the extracellular matrix and cytokines.
Albumin	Binds water, Ca2+, Na+, K+, fatty acids, hormones, bilirubin, and drugs. Its main function is the regulation of the colloidal osmotic pressure of blood.
4-Hydroxyphenylpyruvate dioxygenase	Key enzyme in the degradation of tyrosine.
Transforming growth factor-beta-induced protein ig-h3	Plays a role in cell adhesion. May play a role in cell-collagen interactions.
Prolyl endopeptidase FAP	Cell surface glycoprotein serine protease that participates in ECM degradation and involved in many cellular processes including tissue remodeling, fibrosis, wound healing, inflammation, and tumor growth. Participates in the cell invasiveness towards the ECM in malignant melanoma cancers. Enhances tumor growth progression by increasing angiogenesis, collagen fiber degradation, and apoptosis and b…
Neogenin	Multi-functional cell surface receptor regulating cell adhesion in many diverse developmental processes, including neural tube and mammary gland formation, myogenesis and angiogenesis.
Receptor-type tyrosine-protein phosphatase gamma	Possesses tyrosine phosphatase activity.
Cyclic AMP-dependent transcription factor-4	Transcription factor that binds the cAMP response element (CRE) and acts both as a regulator of normal metabolic and redox processes, and as a master transcription factor during the integrated stress response (ISR). Core effector of the ISR, which is required for adaptation to various stress, such as ER stress, amino acid starvation, mitochondrial stress or oxidative stress. Protects cells agains…
Protein kinase C-binding protein NELL2	Required for neuron survival through the modulation of MAPK pathways.
ECM protein 1	Stimulates the proliferation of endothelial cells and promotes angiogenesis. Inhibits MMP9 proteolytic activity.
Regucalcin	Gluconolactonase with low activity towards other sugar lactones, including gulonolactone and galactonolactone. Catalyzes a key step in ascorbic acid (vitamin C) biosynthesis. Calcium-binding protein. Modulates Ca2+ signaling, and Ca2+-dependent cellular processes and enzyme activities.
Complement component C8 beta chain	Constituent of the membrane attack complex (MAC) that plays a key role in the innate and adaptive immune response by forming pores in the plasma membrane of target cells.
EGF-containing fibulin-like ECM protein 1	Binds EGFR, the EGF receptor, inducing EGFR autophosphorylation and the activation of downstream signaling pathways. May play a role in cell adhesion and migration.
Cell adhesion molecule 1	Mediates homophilic cell-cell adhesion in a Ca2+-independent manner. Interaction with CRTAM promotes natural killer (NK) cell cytotoxicity and interferon-γ (IFN-γ) secretion by CD8+ T-cells in vitro as well as NK cell-mediated rejection of tumors expressing CADM1 in vivo. By interacting with CRTAM and thus promoting the adhesion between CD8+ T-cells and CD8+ dendritic cells, regulates the retenti…
Plexin domain-containing protein 2	May play a role in tumor angiogenesis.
Neurobeachin	Binds to type II regulatory subunits of protein kinase A and anchors/targets them to the membrane. May anchor the kinase to cytoskeletal and/or organelle-associated proteins. May have a role in membrane trafficking.
Complement C1q TNF-related protein 3
Sacsin	Co-chaperone which acts as a regulator of the Hsp70 chaperone machinery and may be involved in the processing of other ataxia-linked proteins.
Cadherin-13	Cadherins are calcium-dependent cell adhesion proteins. They preferentially interact with themselves in a homophilic manner in connecting cells; cadherins may thus contribute to the sorting of heterogeneous cell types.
Thrombospondin-4	Adhesive glycoprotein that mediates cell-to-cell and cell-to-matrix interactions and is involved in various processes including cellular proliferation, migration, adhesion, and attachment. Binds to structural ECM proteins and modulates the ECM in response to tissue damage, contributing to cardioprotective and adaptive ECM remodeling. Plays a role in ER stress response, via its interaction with th…
