# Supplementary material for: In situ generation of micrometer-sized tumor cell-derived vesicles as autologous cancer vaccines for boosting systemic immune responses
Source: Nat Commun. 2022 Nov 1;13:6534. doi: 10.1038/s41467-022-33831-7 (PMC9626595; doi:10.1038/s41467-022-33831-7)
Supplement: Supplementary file 6 — Supplementary Data 3 [file 41467_2022_33831_MOESM6_ESM.xlsx]

## Sheet: Sheet1
Supplementary Data 3. Gene names and relative expression levels of the selected DEGs in Fig. 6b.
Gene name	Control-1	Control-2	Control-3	HDDA-1	HDDA-2	HDDA-3
Sprr2a3	0.0445	0	0.2843	3.1129	7.5359	2.4446
Sprr2a1	0	0	0.0195	1.6195	2.9988	1.1536
Il24	4.5321	3.8301	7.7731	29.0835	38.0751	20.0385
Rnase2a	64.19	3.5572	13.2377	0.9446	1.4603	3.3759
Rpl24	13.4417	3.6022	8.2427	0.7301	1.8953	1.3917
Art2a-ps	12.901	5.9941	4.5649	1.1567	1.9538	2.0432
Hunk	2.7998	7.8467	2.8502	1.1696	0.4047	1.2369
Lilrb4a	0.8339	0.6771	0.4929	1.7553	9.6503	1.5426
Pdgfrl	31.618	37.451	29.6316	11.259	14.3635	16.1261
Gpr141	0.5687	1.1657	0.8821	2.5093	4.7014	2.0696
Pla2g4e	0	0.0164	0.0925	0.2089	1.1491	0.2918
Atp6v0a4	0	0.0689	0.1295	0.4436	1.0637	0.4564
Il1rap	1.2582	2.5576	2.3503	4.943	10.3552	4.5374
Atp6v1b1	2.1215	6.1367	1.9245	0.7324	0.1725	0.9816
Mill1	0	0.0229	0.0941	0.2014	1.265	0.6479
Il1f8	0	0	0.2406	1.1123	2.5355	0.7362
Dapk2	4.8547	3.1206	3.9179	1.3134	1.0759	1.9898
2022-03-02	34.9348	24.5319	37.9008	13.4398	8.0558	17.011
Tnfrsf11b	1.3647	2.1471	2.5764	4.4123	9.3634	4.6417
Serpinb10	0.0184	0	0.0671	0.2873	0.4511	0.4107
Lilr4b	4.82	3.2533	5.3287	9.5406	39.1575	6.4021
Cd36	1.2855	3.2277	7.6981	9.2173	46.8532	8.3519
Il7r	1.3883	1.7382	1.0799	2.3547	16.6922	1.7036
Pdk4	0.1826	0.2113	0.5503	0.9425	1.1838	1.3609
Mal	0.6691	0.6986	0.7166	1.4438	2.9696	1.6555
Hspa4l	2.1634	3.0254	2.8402	4.5068	5.9225	5.5919
Tnf	2.3464	2.4378	3.2151	4.5579	40.7274	1.7856
Gab3	0.1483	0.176	0.0903	0.5798	0.6474	0.4605
Bcl11b	0.1106	0.2393	0.3465	0.476	1.1103	0.7437
Tnfrsf26	1.6333	2.2882	2.4745	4.0041	11.5654	3.5636
Lag3	3.9206	3.6538	4.2754	1.1411	2.12	1.6709
Cd180	0.5686	1.5191	1.0648	2.2127	7.1088	1.7353
Tusc5	0.2524	0.9162	1.0994	2.3079	3.4138	1.7365
Hic1	6.1875	6.6822	5.6209	2.5804	3.7616	2.9625
Mybl1	0.878	0.9616	0.8563	1.7077	1.737	2.2998
Id3	134.636	93.1261	133.383	72.8671	39.9432	64.9634
Ptov1	48.6091	34.2916	42.8747	23.7056	15.8294	25.4052
Card14	0.0278	0.0124	0.1017	0.1851	0.5607	0.2335
Abcg1	2.9794	3.4535	6.5953	7.2381	34.1199	4.3481
Bcl2a1b	29.6557	9.6415	19.0633	10.2482	5.9351	1.6083
Atp8b4	0.5871	0.8399	0.7824	1.0313	4.4346	1.112
Igsf10	0.4673	1.1529	0.6115	0.8792	5.9003	1.0121
Ifi205	0.6598	1.2572	2.369	4.6331	6.1059	1.6587
Tnfrsf22	3.4047	6.064	4.2487	9.4756	9.2587	7.3226
Cd44	51.4971	68.0567	58.2058	88.597	127.741	94.5629
Gas2l3	1.9324	3.2144	1.7485	3.6647	6.2777	4.1704
Ceacam19	0	0.034	0.2787	0.3729	2.0423	0.1066
Il1rl1	1.1529	0.4554	0.9257	1.5927	4.4851	0.9877
Atp2b4	0.3873	0.9321	0.8414	0.8473	4.1698	1.146
Itgb8	0.0927	0.1187	0.1641	0.2448	0.5181	0.2376
Pdgfb	23.3991	24.0201	18.1381	9.8562	9.6708	16.4642
Flvcr2	0.0366	0.0652	0	0.2146	0.4852	0.1023
Adprhl1	0	0	0.02	0.0942	0.129	0.0714
Cdc37	37.6572	35.2346	39.4297	28.666	18.8291	18.8571
Il1f6	0	0	0.7294	0.7381	5.7054	0.4735
Tlr6	1.9778	2.5883	2.0423	2.5156	11.3546	3.0769
Ddit4	126.003	208.026	141.324	121.213	66.3827	79.9432
Cidec	1.2433	4.1519	10.5052	15.6136	15.947	9.8152
Enho	4.8995	2.0691	3.6912	1.8964	0.9429	1.7885
Hmgb1-ps2	46.6619	42.0923	39.9549	29.2462	20.0011	29.1125
Cd7	0.396	0.3527	1.292	1.1948	3.9463	1.3179
Cd4	0.7631	1.444	1.9749	1.4549	9.5429	0.9184
Atp10a	2.0651	3.9641	2.5466	4.6843	5.7823	4.1158
