# Supplementary material for: In situ generation of micrometer-sized tumor cell-derived vesicles as autologous cancer vaccines for boosting systemic immune responses
Source: Nat Commun. 2022 Nov 1;13:6534. doi: 10.1038/s41467-022-33831-7 (PMC9626595; doi:10.1038/s41467-022-33831-7)
Supplement: Supplementary file 8 — Source Data [file 41467_2022_33831_MOESM8_ESM.zip]

Archive with 74 entries (38 files):
- Source data/
- Source data/Figure 2/
- Source data/Figure 2/Figure 2.xlsx
- Source data/Figure 3/
- Source data/Figure 3/Figure 3.xlsx
- Source data/Figure 4/
- Source data/Figure 4/Figure 4.xlsx
- Source data/Figure 5/
- Source data/Figure 5/._Figure 5.xlsx
- Source data/Figure 5/Figure 5.xlsx
- Source data/Figure 7/
- Source data/Figure 7/Figure 7.xlsx
- Source data/Figure 8/
- Source data/Figure 8/._Figure 8.xlsx
- Source data/Figure 8/Figure 8.xlsx
- Source data/Supplementary Figure 1/
- Source data/Supplementary Figure 1/Supplementary Figure 1.xlsx
- Source data/Supplementary Figure 2/
- Source data/Supplementary Figure 2/Supplementary Figure 2.xlsx
- Source data/Supplementary Figure 3/
- Source data/Supplementary Figure 3/Supplementary Figure 3.xlsx
- Source data/Supplementary Figure 5/
- Source data/Supplementary Figure 5/Supplementary Figure 5.xlsx
- Source data/Supplementary Figure 6/
- Source data/Supplementary Figure 6/Supplementary Figure 6.xlsx
- Source data/Supplementary Figure 8/
- Source data/Supplementary Figure 8/Supplementary Figure 8.xlsx
- Source data/Supplementary Figure 10/
- Source data/Supplementary Figure 10/Supplementary Figure 10.xlsx
- Source data/Supplementary Figure 11/
- Source data/Supplementary Figure 11/Supplementary Figure 11.xlsx
- Source data/Supplementary Figure 13/
- Source data/Supplementary Figure 13/Supplementary Figure 13.xlsx
- Source data/Supplementary Figure 16/
- Source data/Supplementary Figure 16/Supplementary Figure 16.xlsx
- Source data/Supplementary Figure 17/
- Source data/Supplementary Figure 17/Supplementary Figure 17.xlsx
- Source data/Supplementary Figure 24/
- Source data/Supplementary Figure 24/Supplementary Figure 24.xlsx
- Source data/Supplementary Figure 29/
- Source data/Supplementary Figure 29/Supplementary Figure 29.xlsx
- Source data/Supplementary Figure 28/
- Source data/Supplementary Figure 28/Supplementary Figure 28.xlsx
- Source data/Supplementary Figure 31/
- Source data/Supplementary Figure 31/Supplementary Figure 31.xlsx
- Source data/Supplementary Figure 36/
- Source data/Supplementary Figure 36/Supplementary Figure 36.xlsx
- Source data/Supplementary Figure 41/
- Source data/Supplementary Figure 41/Supplementary Figure 41.xlsx
- Source data/Supplementary Figure 44/
- Source data/Supplementary Figure 44/Supplementary Figure 44.xlsx
- Source data/Supplementary Figure 45/
- Source data/Supplementary Figure 45/Supplementary Figure 45.xlsx
- Source data/Supplementary Figure 52/
- Source data/Supplementary Figure 52/Supplementary Figure 52.xlsx
- Source data/Supplementary Figure 51/
- Source data/Supplementary Figure 51/Supplementary Figure 51.xlsx
- Source data/Supplementary Figure 54/
- Source data/Supplementary Figure 54/._Supplementary Figure 54.xlsx
- Source data/Supplementary Figure 54/Supplementary Figure 54.xlsx
- Source data/Supplementary Figure 60/
- Source data/Supplementary Figure 60/Supplementary Figure 60.xlsx
- Source data/Supplementary Figure 61/
- Source data/Supplementary Figure 61/Supplementary Figure 61.xlsx
- Source data/Supplementary Figure 62/
- Source data/Supplementary Figure 62/Supplementary Figure 62.xlsx
- Source data/Supplementary Figure 63/
- Source data/Supplementary Figure 63/Supplementary Figure 63.xlsx
- Source data/Supplementary Figure 64/
- Source data/Supplementary Figure 64/Supplementary Figure 64.xlsx
- Source data/Supplementary Figure 66/
- Source data/Supplementary Figure 66/Supplementary Figure 66.xlsx
- Source data/Supplementary Figure 67/
- Source data/Supplementary Figure 67/Supplementary Figure 67.xlsx
