# Supplementary material for: In situ generation of micrometer-sized tumor cell-derived vesicles as autologous cancer vaccines for boosting systemic immune responses
Source: Nat Commun. 2022 Nov 1;13:6534. doi: 10.1038/s41467-022-33831-7 (PMC9626595; doi:10.1038/s41467-022-33831-7)
Supplement: Supplementary file 8 — Source Data [file 41467_2022_33831_MOESM8_ESM.zip › Source data/Figure 2/Figure 2.xlsx]

## Sheet: Sheet1
Figure 2b
diameter (nm)	frequency (%)
25.5	3.9
28.5	3.9
31.5	17.5
34.5	26.2
37.5	17.5
40.5	17.5
43.5	8.7
46.5	2.9
49.5	1.9

## Sheet: Sheet2
Figure 2c
diameter (nm)	number (%)
0.4	0
0.463	0
0.536	0
0.621	0
0.719	0
0.833	0
0.965	0
1.12	0
1.29	0
1.5	0
1.74	0
2.01	0
2.33	0
2.7	0
3.12	0
3.62	0
4.19	0
4.85	0
5.61	0
6.5	0
7.53	0
8.72	0
10.1	0
11.7	0
13.5	0
15.7	0
18.2	0
21	0
24.4	0
28.2	0
32.7	0
37.8	0
43.8	0
50.7	0.268
58.8	5.32
68.1	16.2
78.8	22.8
91.3	20.6
106	14.7
122	9.16
142	5.28
164	2.95
190	1.61
220	0.799
255	0.304
295	0.0708
342	0.00591
396	0
459	0
531	0
615	0
712	0
825	0
955	0
1110	0
1280	0
1480	0
1720	0
1990	0
2300	0
2670	0
3090	0
3580	0
4150	0
4800	0
5560	0
6440	0
7460	0
8630	0
10000	0

## Sheet: Sheet3
Figure 2d
	zeta potential (mV)	standard deviation (SD)			data1	data2	data3
DDA	17.7	2.87		DDA	17	20.9	15.3
HDDA	-16.4	1.98		HDDA	-16	-14.6	-18.5

## Sheet: Sheet4
Figure 2e
wavelength (nm)	HDDA	Den	Apa	DOX	HA
250	0.66999	0.01554	0.23445	0.55524	0.00332
251	0.67851	0.01446	0.24176	0.56429	0.0038
252	0.6865	0.01333	0.24828	0.57356	0.00407
253	0.69364	0.01258	0.25261	0.58192	0.00373
254	0.70285	0.01225	0.25752	0.59301	0.00498
255	0.7102	0.01178	0.25992	0.60355	0.00512
256	0.71749	0.01098	0.26133	0.61482	0.00497
257	0.72459	0.01109	0.26197	0.62639	0.00551
258	0.72872	0.01096	0.26081	0.63583	0.00535
259	0.73225	0.01111	0.25921	0.64606	0.00597
260	0.73459	0.01105	0.25535	0.65545	0.00619
261	0.73624	0.01089	0.25077	0.66441	0.00613
262	0.73709	0.0111	0.24426	0.67396	0.00649
263	0.73586	0.01137	0.23661	0.68165	0.00649
264	0.73341	0.01138	0.22791	0.68945	0.00676
265	0.72923	0.01159	0.21829	0.69566	0.00686
266	0.72443	0.01143	0.20942	0.69981	0.00656
267	0.71825	0.01209	0.20128	0.70261	0.00713
268	0.70994	0.01211	0.19294	0.70248	0.00695
269	0.69945	0.01187	0.18427	0.69934	0.00664
270	0.68669	0.01241	0.17598	0.69146	0.0069
271	0.67225	0.01248	0.16836	0.67871	0.00686
272	0.65385	0.01243	0.16054	0.65967	0.00675
273	0.63475	0.01274	0.15311	0.63694	0.00682
274	0.6151	0.01198	0.14702	0.61239	0.00597
275	0.59338	0.01168	0.14116	0.58406	0.00566
276	0.57185	0.01192	0.1353	0.55643	0.0055
277	0.5485	0.01188	0.12933	0.52637	0.00554
278	0.52563	0.01139	0.12401	0.49694	0.00515
279	0.50415	0.01211	0.11888	0.47056	0.00554
280	0.48345	0.01179	0.11364	0.44539	0.00533
281	0.46443	0.01121	0.10904	0.42333	0.00478
282	0.44897	0.01087	0.10484	0.40556	0.00441
283	0.43263	0.01117	0.10074	0.38772	0.00469
284	0.41746	0.01114	0.09696	0.37163	0.0046
285	0.4016	0.01012	0.09308	0.35514	0.00389
286	0.38734	0.0105	0.08942	0.34095	0.00437
287	0.37499	0.00985	0.08609	0.32857	0.00367
288	0.36333	0.00986	0.08315	0.3178	0.00396
289	0.35183	0.00928	0.08006	0.30717	0.00351
290	0.3422	0.00962	0.07744	0.29924	0.00364
291	0.33165	0.00839	0.07495	0.28918	0.00302
292	0.3232	0.00869	0.07279	0.28129	0.00354
293	0.31415	0.00822	0.07071	0.27374	0.0033
294	0.30493	0.00779	0.06897	0.2651	0.00315
295	0.29618	0.00755	0.06758	0.25778	0.00325
296	0.28917	0.00737	0.06653	0.25113	0.00327
297	0.28116	0.00687	0.06543	0.24396	0.0031
298	0.27394	0.00691	0.06494	0.237	0.00337
299	0.26729	0.00632	0.06438	0.23026	0.00303
300	0.26017	0.00623	0.06402	0.22355	0.00329
301	0.25396	0.00602	0.06421	0.21698	0.00338
302	0.24794	0.00559	0.06437	0.21064	0.00314
303	0.24189	0.00537	0.06471	0.2046	0.00317
304	0.2366	0.00525	0.06544	0.19929	0.00332
305	0.2319	0.00529	0.06612	0.19449	0.00342
306	0.22687	0.00525	0.06704	0.18903	0.00368
307	0.22229	0.00518	0.06841	0.18329	0.00393
308	0.21819	0.00516	0.06949	0.17843	0.00403
309	0.21449	0.00513	0.07089	0.17376	0.00414
310	0.2108	0.00524	0.07246	0.16966	0.00444
311	0.20782	0.00514	0.07399	0.16611	0.00442
312	0.20486	0.00518	0.07557	0.16227	0.00453
313	0.20245	0.00527	0.07761	0.1588	0.00482
314	0.20011	0.00535	0.07987	0.15537	0.00499
315	0.19828	0.00553	0.08198	0.15223	0.0052
316	0.19685	0.00577	0.08434	0.14948	0.00557
317	0.19557	0.0061	0.08668	0.14743	0.00591
318	0.1947	0.00628	0.08878	0.14522	0.00607
319	0.19407	0.00661	0.09101	0.14349	0.00651
320	0.19345	0.00679	0.09339	0.14158	0.00676
321	0.19325	0.00715	0.09571	0.14014	0.00712
322	0.19293	0.00737	0.09806	0.13881	0.00732
323	0.193	0.00766	0.10068	0.13723	0.00768
324	0.19326	0.00798	0.10305	0.13602	0.00795
325	0.19344	0.00824	0.10506	0.13524	0.00826
326	0.19394	0.0086	0.10722	0.13433	0.00866
327	0.19447	0.0089	0.10939	0.13379	0.00887
328	0.19494	0.00918	0.1113	0.13284	0.00916
329	0.19574	0.00966	0.11358	0.13228	0.00969
330	0.19631	0.01006	0.11523	0.13187	0.01005
331	0.19694	0.01038	0.11679	0.1313	0.01038
332	0.19731	0.01064	0.11799	0.13087	0.0107
333	0.19771	0.01097	0.11934	0.1302	0.01099
334	0.19812	0.01144	0.12032	0.1298	0.01144
335	0.1983	0.01169	0.12132	0.12917	0.01171
336	0.19842	0.01195	0.12179	0.12832	0.01196
337	0.19829	0.01234	0.12216	0.12761	0.01234
338	0.19795	0.01252	0.12231	0.12658	0.01256
339	0.19756	0.01289	0.12216	0.12565	0.01291
340	0.1968	0.01304	0.12183	0.12453	0.01307
341	0.19607	0.01339	0.12117	0.12337	0.01338
342	0.19503	0.01338	0.12033	0.12213	0.01345
343	0.19363	0.01352	0.11901	0.12075	0.01351
344	0.19221	0.01357	0.11781	0.11932	0.0137
345	0.19059	0.01376	0.11622	0.11791	0.01384
346	0.18886	0.014	0.11437	0.11657	0.01395
347	0.18707	0.01407	0.11242	0.11504	0.01415
348	0.18525	0.0141	0.11061	0.11377	0.01418
349	0.18309	0.01419	0.10835	0.11246	0.01423
350	0.18056	0.01418	0.1056	0.11094	0.01432
351	0.17788	0.01423	0.10274	0.10944	0.01435
352	0.1749	0.01428	0.09942	0.1079	0.01439
353	0.17225	0.01434	0.0965	0.1066	0.01447
354	0.1696	0.01443	0.09355	0.10538	0.01456
355	0.16676	0.01445	0.09033	0.10413	0.01456
356	0.1637	0.01444	0.08698	0.10287	0.01456
357	0.16082	0.01453	0.08369	0.10179	0.01468
358	0.1575	0.01453	0.08004	0.10072	0.01464
359	0.15409	0.01452	0.07644	0.09954	0.01472
360	0.15079	0.0146	0.07287	0.09843	0.01477
361	0.14792	0.01468	0.06967	0.0977	0.0148
362	0.14459	0.01462	0.06619	0.0968	0.01478
363	0.14158	0.01468	0.06302	0.09593	0.01487
364	0.13849	0.01477	0.05973	0.09523	0.01487
365	0.13491	0.01478	0.05619	0.09449	0.01496
366	0.13149	0.01482	0.0528	0.09373	0.01501
367	0.1284	0.01483	0.04984	0.09311	0.01502
368	0.12559	0.01487	0.04717	0.09258	0.01506
369	0.12289	0.01496	0.04457	0.09203	0.01515
370	0.1199	0.01508	0.04182	0.09144	0.01527
371	0.11695	0.01502	0.03936	0.09084	0.01525
372	0.11392	0.01506	0.03675	0.09041	0.0153
373	0.11108	0.01523	0.0344	0.08985	0.01546
374	0.10812	0.0151	0.03212	0.08938	0.01534
375	0.10588	0.01525	0.03033	0.08894	0.01551
376	0.10331	0.01519	0.02853	0.0885	0.01541
377	0.10129	0.01528	0.02707	0.08812	0.01547
378	0.09901	0.0153	0.02554	0.08771	0.01553
379	0.09651	0.0152	0.024	0.08707	0.01548
380	0.09441	0.01527	0.02264	0.08656	0.01553
381	0.09243	0.01532	0.02159	0.08613	0.01554
382	0.09058	0.01526	0.02058	0.08564	0.01549
383	0.08902	0.01535	0.01971	0.08529	0.01552
384	0.0874	0.01528	0.01894	0.08468	0.01553
385	0.08574	0.01525	0.01819	0.08418	0.01545
386	0.08428	0.0153	0.01752	0.08365	0.01554
387	0.08263	0.01512	0.01686	0.08299	0.01537
388	0.08123	0.01517	0.01631	0.08243	0.01535
389	0.07998	0.01501	0.01578	0.08173	0.01522
390	0.07884	0.01489	0.0154	0.08126	0.01512
391	0.07786	0.0148	0.01512	0.08057	0.01504
392	0.07667	0.01463	0.0147	0.07996	0.01487
393	0.07558	0.01443	0.01431	0.07918	0.01468
394	0.07449	0.01428	0.01396	0.0785	0.01454
395	0.07343	0.01388	0.01344	0.07779	0.01408
396	0.07258	0.01362	0.01312	0.07695	0.01383
397	0.07173	0.01331	0.01281	0.07631	0.01352
398	0.07097	0.01297	0.01244	0.07552	0.01314
399	0.07013	0.01254	0.01206	0.07475	0.01272
400	0.06932	0.01213	0.01162	0.07392	0.01232
401	0.06851	0.01164	0.01103	0.07303	0.01177
402	0.0678	0.01109	0.01044	0.07218	0.01121
403	0.06707	0.01046	0.0099	0.07136	0.01062
404	0.0664	0.00985	0.00931	0.07042	0.00998
405	0.0658	0.00921	0.0087	0.06949	0.00936
406	0.06521	0.00856	0.00817	0.06869	0.00868
407	0.06461	0.00785	0.00749	0.06787	0.00794
408	0.06403	0.0071	0.00687	0.06705	0.00719
409	0.06376	0.00653	0.00629	0.06635	0.00661
410	0.06317	0.00579	0.00569	0.06564	0.00585
411	0.06273	0.00527	0.00517	0.06486	0.00532
412	0.06225	0.0046	0.00471	0.0643	0.00464
413	0.06207	0.00427	0.00423	0.06393	0.00431
414	0.06179	0.00367	0.00377	0.0634	0.0037
415	0.06172	0.00333	0.00341	0.06309	0.00333
416	0.0618	0.00289	0.00305	0.0628	0.0029
417	0.0622	0.0026	0.0027	0.06273	0.0026
418	0.06266	0.00228	0.0025	0.06265	0.00226
419	0.06343	0.00199	0.0022	0.06274	0.00193
420	0.06443	0.00164	0.00195	0.06278	0.00163
421	0.06592	0.00143	0.00168	0.06304	0.00144
422	0.06763	0.00111	0.00146	0.06318	0.00108
423	0.06996	0.00093	0.00113	0.06352	0.00087
424	0.07237	0.00069	0.00093	0.06384	0.00062
425	0.07531	0.00052	0.00067	0.06425	0.00043
426	0.07854	0.00036	0.00045	0.06474	0.00027
427	0.08236	0.00021	0.0003	0.06528	0.00012
428	0.08656	0.00016	0.00021	0.06596	2e-05
429	0.09154	0.00019	0.00012	0.06682	0
430	0.09674	0.00034	0.00014	0.06777	0.00013
431	0.10199	0.00055	0.00025	0.06896	0.0003
432	0.10582	0.0008	0.00049	0.07023	0.00057
433	0.10834	0.00116	0.00087	0.07157	0.00092
434	0.10935	0.0016	0.00133	0.07304	0.00135
435	0.10873	0.00219	0.00192	0.07479	0.00196
436	0.10633	0.00295	0.00268	0.07686	0.00276
437	0.10254	0.00382	0.0036	0.07905	0.00367
438	0.09841	0.00463	0.0045	0.08122	0.00454
439	0.09447	0.00555	0.00548	0.08342	0.00551
440	0.09122	0.00641	0.00636	0.0854	0.00644
441	0.088	0.00724	0.00732	0.08755	0.00729
442	0.08544	0.00824	0.00835	0.08994	0.00834
443	0.0836	0.00925	0.00937	0.09241	0.00937
444	0.08254	0.01024	0.01037	0.09503	0.01036
445	0.08206	0.01112	0.01124	0.09744	0.01123
446	0.08221	0.01191	0.01209	0.0999	0.01206
447	0.08267	0.01256	0.01283	0.10217	0.01272
448	0.08356	0.01329	0.01345	0.10451	0.01339
449	0.08463	0.01375	0.01393	0.10675	0.01392
450	0.08592	0.01426	0.01445	0.10914	0.01444
451	0.08723	0.01466	0.0148	0.11114	0.01481
452	0.08873	0.01502	0.01512	0.11334	0.01521
453	0.09002	0.01529	0.01538	0.11529	0.01545
454	0.09155	0.01554	0.01554	0.11731	0.01569
455	0.09299	0.01576	0.01573	0.11927	0.01593
456	0.09453	0.01588	0.01591	0.1214	0.01609
457	0.09616	0.01608	0.01603	0.12348	0.01628
458	0.09798	0.01626	0.0162	0.12596	0.01651
459	0.1	0.01644	0.01631	0.12852	0.01666
460	0.10187	0.01663	0.01638	0.13093	0.01685
461	0.10345	0.01674	0.01644	0.13314	0.01695
462	0.10523	0.01683	0.01655	0.13547	0.01702
463	0.10698	0.0169	0.01652	0.13783	0.01711
464	0.1089	0.01695	0.01661	0.14043	0.01716
465	0.111	0.01704	0.01666	0.14315	0.01724
466	0.11295	0.01713	0.01667	0.14566	0.01731
467	0.11479	0.01715	0.01673	0.14794	0.01738
468	0.11671	0.01715	0.01676	0.15041	0.01737
469	0.11854	0.01713	0.01675	0.15273	0.01732
470	0.12022	0.0171	0.01678	0.1549	0.01732
471	0.12198	0.01707	0.01677	0.15705	0.01728
472	0.12395	0.0171	0.01675	0.15936	0.01726
473	0.12607	0.01707	0.01672	0.16176	0.01728
474	0.12792	0.0171	0.01676	0.16382	0.01729
475	0.12962	0.01714	0.01678	0.16587	0.01731
476	0.13131	0.01712	0.01675	0.1676	0.01735
477	0.13311	0.01715	0.0167	0.16947	0.0174
478	0.13507	0.0172	0.01673	0.17156	0.01741
479	0.13713	0.01713	0.01674	0.17371	0.01734
480	0.13913	0.01711	0.01667	0.17546	0.01726
481	0.14091	0.01711	0.01672	0.1771	0.01726
482	0.14252	0.01701	0.01663	0.1786	0.01719
483	0.14413	0.01695	0.01662	0.17997	0.01711
484	0.1456	0.01696	0.01662	0.18144	0.01713
485	0.14736	0.01692	0.0166	0.18309	0.01709
486	0.14934	0.01688	0.01657	0.18483	0.01705
487	0.15127	0.01686	0.01656	0.18658	0.01705
488	0.15325	0.01684	0.01648	0.18849	0.01703
489	0.15526	0.01691	0.01653	0.19046	0.01705
490	0.15709	0.01688	0.01652	0.1924	0.017
491	0.15891	0.0169	0.01648	0.19419	0.01698
492	0.16084	0.01684	0.01647	0.19606	0.01693
493	0.16259	0.01675	0.0165	0.19802	0.01684
494	0.16443	0.0167	0.01645	0.19998	0.0168
495	0.16627	0.01666	0.01639	0.20197	0.01678
496	0.16805	0.01663	0.01637	0.20384	0.01672
497	0.16951	0.01655	0.01643	0.20553	0.01666
498	0.17123	0.01665	0.01636	0.20749	0.01674
499	0.17305	0.01658	0.01628	0.20948	0.0166
500	0.17501	0.01655	0.01625	0.21156	0.01658
501	0.17685	0.01656	0.01625	0.21339	0.0166
502	0.17828	0.01644	0.01619	0.21482	0.01648
503	0.17971	0.01648	0.01617	0.21614	0.01654
504	0.18117	0.01648	0.01616	0.21726	0.01651
505	0.18227	0.01644	0.01621	0.2183	0.01646
506	0.18358	0.01645	0.01609	0.21927	0.01645
507	0.18463	0.01637	0.01611	0.21982	0.0164
508	0.18569	0.01633	0.01611	0.22032	0.01634
509	0.1868	0.01633	0.01601	0.2207	0.01633
510	0.18754	0.01632	0.01603	0.22096	0.01628
511	0.18836	0.01621	0.01597	0.22091	0.01614
512	0.18907	0.01614	0.0159	0.2208	0.01611
513	0.18977	0.01608	0.01588	0.22066	0.01605
514	0.19045	0.01607	0.01586	0.22048	0.01602
515	0.19109	0.01609	0.01583	0.22026	0.01599
516	0.1917	0.01608	0.01574	0.21998	0.01596
517	0.19234	0.01609	0.01563	0.2197	0.01597
518	0.193	0.01602	0.01561	0.2193	0.01596
519	0.19352	0.01589	0.01556	0.2189	0.0158
520	0.19412	0.01583	0.01553	0.21859	0.01575
521	0.19473	0.01584	0.01553	0.21844	0.01572
522	0.19532	0.01589	0.01543	0.21831	0.01576
523	0.19601	0.01578	0.01536	0.21817	0.01568
524	0.19658	0.0157	0.01535	0.21811	0.01558
525	0.19717	0.01569	0.0154	0.21825	0.01556
526	0.19771	0.01571	0.01535	0.21851	0.01555
527	0.1984	0.01573	0.01533	0.21876	0.01561
528	0.19913	0.01568	0.01534	0.21922	0.01553
529	0.19973	0.01564	0.01533	0.21973	0.01549
530	0.20029	0.01564	0.01536	0.22036	0.01547
531	0.20088	0.01566	0.01533	0.22113	0.01546
532	0.20139	0.01567	0.01532	0.22188	0.01547
533	0.20189	0.01572	0.01531	0.22266	0.01554
534	0.20227	0.01577	0.01532	0.22347	0.01556
535	0.2025	0.01573	0.01534	0.22436	0.0155
536	0.2027	0.01564	0.01534	0.22492	0.01544
537	0.20286	0.01568	0.01531	0.22551	0.01546
538	0.20296	0.0158	0.0153	0.22616	0.01552
539	0.20281	0.01571	0.01532	0.22635	0.01552
540	0.20269	0.01579	0.01532	0.22657	0.01553
541	0.20233	0.01586	0.01539	0.22671	0.01555
542	0.20184	0.01578	0.01536	0.22629	0.01553
543	0.20133	0.01582	0.01534	0.22603	0.01556
544	0.20053	0.01579	0.01538	0.22556	0.01551
545	0.1999	0.01576	0.01533	0.2248	0.01549
546	0.19918	0.01583	0.01533	0.2242	0.01551
547	0.19837	0.01579	0.01531	0.22313	0.01552
548	0.19737	0.01578	0.01537	0.22222	0.01548
549	0.19646	0.01574	0.01526	0.22096	0.01545
550	0.19524	0.01574	0.01526	0.21941	0.01544
551	0.19422	0.01572	0.01522	0.218	0.01542
552	0.193	0.01568	0.01519	0.21652	0.01537
553	0.19196	0.01574	0.01518	0.21492	0.01546
554	0.19072	0.01574	0.01526	0.2134	0.01538
555	0.18966	0.01569	0.01519	0.2116	0.01534
556	0.18844	0.01573	0.01522	0.20995	0.01538
557	0.18721	0.01561	0.0151	0.20792	0.01526
558	0.18615	0.01569	0.01504	0.20642	0.01534
559	0.18508	0.0156	0.01498	0.20468	0.01525
560	0.18414	0.01561	0.015	0.20329	0.01528
561	0.1832	0.01581	0.01514	0.20197	0.01541
562	0.18224	0.0157	0.01512	0.20043	0.01539
563	0.18115	0.01569	0.01517	0.19889	0.01535
564	0.18003	0.01585	0.01516	0.19746	0.01549
565	0.17894	0.01575	0.01522	0.19607	0.01545
566	0.17794	0.01574	0.01521	0.19472	0.01542
567	0.17702	0.01579	0.01524	0.19368	0.01544
568	0.17606	0.01582	0.01528	0.19255	0.01546
569	0.17509	0.01593	0.01532	0.19151	0.01559
570	0.17402	0.01605	0.01535	0.19051	0.0157
571	0.17289	0.01609	0.01544	0.18955	0.01569
572	0.17187	0.01608	0.01554	0.18864	0.01569
573	0.1707	0.01613	0.01558	0.18753	0.01574
574	0.16967	0.01614	0.01557	0.18647	0.01581
575	0.16852	0.01618	0.01561	0.18543	0.01582
576	0.16734	0.01623	0.01567	0.18443	0.01588
577	0.16598	0.01629	0.01574	0.18321	0.01593
578	0.16462	0.0164	0.01578	0.18202	0.01605
579	0.1632	0.01652	0.01583	0.18087	0.01619
580	0.16165	0.01652	0.01588	0.17954	0.01616
581	0.16021	0.01647	0.01595	0.17816	0.01615
582	0.15852	0.01649	0.01589	0.17642	0.01616
583	0.15658	0.01649	0.01592	0.17452	0.01617
584	0.1547	0.01652	0.01595	0.17261	0.01621
585	0.15306	0.01661	0.0159	0.17094	0.01623
586	0.15123	0.01672	0.01596	0.16915	0.01636
587	0.1493	0.01665	0.01603	0.16718	0.01633
588	0.14738	0.0166	0.01598	0.16495	0.01626
589	0.14542	0.01658	0.01599	0.16283	0.01626
590	0.14302	0.01663	0.01604	0.16028	0.01629
591	0.14049	0.01655	0.01598	0.15742	0.01623
592	0.13804	0.01655	0.01599	0.15452	0.0162
593	0.13553	0.01654	0.01603	0.15187	0.01617
594	0.13304	0.01644	0.01592	0.14874	0.01611
595	0.13081	0.01661	0.0159	0.14609	0.01623
596	0.12807	0.0165	0.01596	0.14269	0.01617
597	0.12539	0.01652	0.01591	0.13945	0.01616
598	0.12259	0.0164	0.01586	0.13607	0.01606
599	0.12009	0.01647	0.01593	0.13296	0.01615
600	0.11739	0.01632	0.01595	0.12986	0.01599
601	0.11508	0.01633	0.01581	0.12681	0.01599
602	0.11291	0.01646	0.01577	0.1241	0.01614
603	0.11001	0.01637	0.01591	0.12044	0.01602
604	0.10703	0.01634	0.0159	0.11668	0.01606
605	0.10405	0.0163	0.01593	0.11315	0.01601
606	0.10131	0.01637	0.01586	0.10952	0.01607
607	0.09887	0.01641	0.01594	0.10641	0.01614
608	0.09608	0.01626	0.01594	0.1032	0.01594
609	0.09373	0.01623	0.01581	0.10013	0.01595
610	0.09111	0.01627	0.01583	0.09687	0.01605
611	0.08817	0.01646	0.01596	0.09344	0.01616
612	0.08584	0.01644	0.01603	0.09038	0.01619
613	0.08334	0.01645	0.01606	0.08734	0.01617
614	0.0812	0.01647	0.01606	0.08473	0.0162
615	0.07879	0.01647	0.01613	0.082	0.01621
616	0.07656	0.01639	0.01606	0.07909	0.01619
617	0.07418	0.01644	0.01609	0.0762	0.01622
618	0.07188	0.01659	0.01611	0.07333	0.01637
619	0.06947	0.01646	0.01626	0.07057	0.01627
620	0.06745	0.01642	0.01619	0.06794	0.01624
621	0.0655	0.01643	0.01613	0.06556	0.01624
622	0.06385	0.01659	0.01616	0.06348	0.01639
623	0.06175	0.01649	0.01623	0.06109	0.01634
624	0.05972	0.01648	0.01627	0.05857	0.0163
625	0.0581	0.0166	0.01624	0.05654	0.01638
626	0.05622	0.01644	0.0162	0.05431	0.01627
627	0.05457	0.01642	0.01622	0.05236	0.01628
628	0.05325	0.01659	0.01623	0.05068	0.01642
629	0.05157	0.01644	0.01632	0.04876	0.0163
630	0.05003	0.01637	0.01624	0.04674	0.01622
631	0.04868	0.01639	0.01618	0.04518	0.01626
632	0.04721	0.0164	0.01626	0.04361	0.01626
633	0.04576	0.01643	0.01622	0.04178	0.01628
634	0.0444	0.01637	0.01628	0.04014	0.01626
635	0.04318	0.01637	0.01632	0.03887	0.01619
636	0.04191	0.01625	0.01622	0.03725	0.01615
637	0.04076	0.0163	0.01616	0.03587	0.01623
638	0.03973	0.01642	0.01624	0.03482	0.01626
639	0.03846	0.01616	0.01623	0.03334	0.01609
640	0.03734	0.01616	0.01616	0.03208	0.01607
641	0.03618	0.01612	0.01609	0.03081	0.01608
642	0.03525	0.01627	0.0161	0.02996	0.01614
643	0.03426	0.01621	0.01616	0.02885	0.01613
644	0.03335	0.01622	0.01617	0.02777	0.01616
645	0.03237	0.01619	0.01612	0.02678	0.01614
646	0.03141	0.01614	0.0161	0.02578	0.01613
647	0.03055	0.01606	0.01608	0.02495	0.01609
648	0.02971	0.01603	0.01605	0.02414	0.01598
649	0.0289	0.01601	0.01604	0.02335	0.01598
650	0.02813	0.01604	0.01605	0.02259	0.01603
651	0.02751	0.01615	0.01614	0.02202	0.0161
652	0.02663	0.016	0.01611	0.02112	0.016
653	0.02601	0.01612	0.01609	0.02053	0.016
654	0.02513	0.01591	0.0161	0.01969	0.01589
655	0.02454	0.01599	0.01594	0.01923	0.01592
656	0.02384	0.01608	0.01614	0.01855	0.01609
657	0.02319	0.01603	0.01617	0.01803	0.01601
658	0.02263	0.01606	0.01617	0.01764	0.01597
659	0.02195	0.0159	0.01607	0.01692	0.01588
660	0.02135	0.01593	0.01605	0.01643	0.01592
661	0.02087	0.01602	0.01605	0.01602	0.01601
662	0.02038	0.01614	0.01612	0.01571	0.01612
663	0.01967	0.01601	0.01619	0.01523	0.01593
664	0.01921	0.01589	0.01619	0.01467	0.01594
665	0.01868	0.01589	0.01613	0.01421	0.01596
666	0.01816	0.01589	0.01616	0.01385	0.01592
667	0.01768	0.01593	0.01618	0.01349	0.01593
668	0.01727	0.0159	0.01622	0.01317	0.01589
669	0.01687	0.01598	0.01618	0.01288	0.01593
670	0.01657	0.01612	0.01615	0.01276	0.01609
671	0.01604	0.01601	0.01628	0.01247	0.01595
672	0.01562	0.01601	0.01616	0.01202	0.01601
673	0.01525	0.01603	0.01625	0.01175	0.01604
674	0.01499	0.01606	0.01624	0.01151	0.01609
675	0.01453	0.01613	0.0163	0.01137	0.01607
676	0.01416	0.01598	0.01623	0.0109	0.01597
677	0.01382	0.01598	0.01621	0.01065	0.01596
678	0.01349	0.016	0.01624	0.01044	0.01601
679	0.01333	0.01621	0.01627	0.0104	0.01626
680	0.013	0.01617	0.01629	0.01019	0.0162
681	0.01253	0.01603	0.01623	0.00979	0.01599
682	0.0123	0.01606	0.01633	0.00961	0.01604
683	0.01192	0.0162	0.01628	0.00965	0.0162
684	0.01177	0.01637	0.01628	0.0095	0.01637
685	0.01138	0.0162	0.01641	0.00933	0.01618
686	0.01114	0.01617	0.01632	0.00895	0.01615
687	0.0109	0.01626	0.01642	0.00899	0.01624
688	0.01053	0.01614	0.01628	0.00863	0.01619
689	0.0104	0.01627	0.01636	0.00864	0.01636
690	0.01015	0.0163	0.01637	0.00844	0.01635
691	0.01005	0.01639	0.01641	0.00831	0.01642
692	0.00982	0.01626	0.0164	0.00836	0.0163
693	0.00949	0.01637	0.01643	0.00802	0.01636
694	0.00941	0.01633	0.01644	0.00781	0.01631
695	0.00894	0.01599	0.01624	0.00747	0.01604
696	0.00884	0.01596	0.01639	0.00725	0.01592
697	0.00853	0.0155	0.01631	0.00685	0.01536
698	0.00826	0.01512	0.01628	0.00637	0.01505
699	0.00796	0.01471	0.01621	0.00581	0.01455
700	0.00737	0.01411	0.01617	0.00515	0.01388
701	0.00714	0.01375	0.01604	0.00481	0.01346
702	0.00672	0.01317	0.01593	0.00425	0.01281
703	0.0067	0.01308	0.01593	0.00408	0.01269
704	0.0065	0.01293	0.01587	0.00378	0.01263
705	0.00605	0.01251	0.0158	0.00321	0.01218
706	0.00601	0.01258	0.01574	0.00329	0.01224
707	0.00574	0.01289	0.01573	0.00339	0.01251
708	0.00556	0.01297	0.01583	0.00327	0.01266
709	0.00548	0.01306	0.01572	0.00336	0.01277
710	0.00532	0.01345	0.01592	0.00339	0.01315
711	0.00543	0.01359	0.01587	0.00353	0.0133
712	0.00521	0.01371	0.01595	0.00345	0.0135
713	0.00511	0.01419	0.01603	0.00377	0.01401
714	0.00499	0.01433	0.01615	0.00373	0.01413
715	0.00495	0.01436	0.01617	0.00375	0.0142
716	0.00491	0.01464	0.01625	0.00388	0.01451
717	0.00488	0.01478	0.01615	0.00409	0.01466
718	0.00476	0.015	0.01626	0.00415	0.0149
719	0.00467	0.01509	0.01632	0.0042	0.01496
720	0.0046	0.01513	0.01627	0.00414	0.01505
721	0.0046	0.01538	0.01645	0.00415	0.01532
722	0.00446	0.01542	0.01647	0.00426	0.01538
723	0.00453	0.01551	0.01643	0.00417	0.0155
724	0.00437	0.01554	0.01646	0.0041	0.0155
725	0.00415	0.01554	0.0164	0.00421	0.0155
726	0.00408	0.01565	0.01644	0.00426	0.01562
727	0.00397	0.01581	0.01644	0.00425	0.01585
728	0.00409	0.01597	0.01643	0.00429	0.01598
729	0.00392	0.01592	0.01663	0.00407	0.01592
730	0.00402	0.01619	0.01659	0.00429	0.01622
731	0.00383	0.01622	0.01666	0.00423	0.01625
732	0.00378	0.01628	0.01656	0.0042	0.01627
733	0.00384	0.01639	0.0167	0.00417	0.01641
734	0.0036	0.0163	0.0167	0.00406	0.01632
735	0.0035	0.01627	0.01659	0.00406	0.01634
736	0.00346	0.0163	0.01669	0.00399	0.01632
737	0.00344	0.01631	0.01675	0.00395	0.01632
738	0.00326	0.01626	0.01668	0.00383	0.01624
739	0.00334	0.01619	0.01674	0.00377	0.01622
740	0.00309	0.01608	0.0167	0.00352	0.01606
741	0.00302	0.01595	0.01664	0.00338	0.01594
742	0.00305	0.01617	0.01672	0.00355	0.01611
743	0.00285	0.01598	0.01667	0.00334	0.016
744	0.00282	0.01583	0.01654	0.00316	0.01583
745	0.0027	0.01589	0.01663	0.00307	0.01585
746	0.00262	0.01574	0.01678	0.00308	0.01571
747	0.00262	0.01587	0.01672	0.00298	0.01578
748	0.00245	0.01575	0.01669	0.00282	0.01571
749	0.00237	0.01558	0.01652	0.00265	0.01556
750	0.00227	0.01566	0.01663	0.00264	0.01564
751	0.00221	0.01554	0.01656	0.00253	0.01553
752	0.00227	0.01564	0.01663	0.00249	0.01555
753	0.00209	0.01563	0.01664	0.00244	0.01554
754	0.00203	0.01556	0.01658	0.00235	0.01551
755	0.00198	0.01538	0.01648	0.00217	0.01535
756	0.00196	0.01548	0.01678	0.00232	0.01532
757	0.00188	0.01551	0.01664	0.00211	0.01538
758	0.00176	0.01528	0.0165	0.0019	0.01518
759	0.00168	0.01526	0.01648	0.00187	0.01511
760	0.0016	0.01516	0.01645	0.00172	0.01504
761	0.00153	0.01516	0.01643	0.00171	0.01502
762	0.00144	0.01532	0.01648	0.0017	0.01513
763	0.00132	0.01543	0.01648	0.00173	0.01531
764	0.00144	0.01567	0.01639	0.00193	0.01561
765	0.00135	0.01581	0.01642	0.00209	0.01573
766	0.00147	0.01586	0.01647	0.002	0.01583
767	0.00149	0.01562	0.01661	0.00178	0.01557
768	0.00141	0.01541	0.01671	0.00159	0.01534
769	0.00137	0.01506	0.0167	0.0015	0.01505
770	0.00121	0.01518	0.01663	0.00141	0.01506
771	0.00133	0.015	0.0166	0.0012	0.0149
772	0.00111	0.01506	0.01655	0.00122	0.01496
773	0.00106	0.01498	0.0165	0.00111	0.01482
774	0.00103	0.01502	0.01646	0.00112	0.01488
775	0.000930762	0.0151	0.01663	0.00112	0.01493
776	0.000969033	0.01502	0.01653	0.00103	0.01483
777	0.000712812	0.0146	0.0164	0.00053	0.0146
778	0.000801202	0.01488	0.01645	0.00088	0.01467
779	0.000912295	0.01473	0.01629	0.00067	0.01458
780	0.000704159	0.01477	0.0164	0.00068	0.01464
781	0.000610753	0.01479	0.01644	0.0007	0.01464
782	0.000401289	0.01442	0.0164	0.00027	0.01421
783	0.000584917	0.01455	0.01626	0.00037	0.01434
784	0.000607174	0.01493	0.01622	0.00071	0.01469
785	0.000593954	0.01464	0.01632	0.00057	0.01445
786	0.000473951	0.01484	0.01625	0.00061	0.01463
787	0.00040767	0.01452	0.01644	0.00018	0.01431
788	0.00054726	0.01465	0.01633	0.00042	0.01442
789	0.0003	0.01475	0.01642	0.00034	0.01459
790	0.000376634	0.0148	0.01634	0.00041	0.01464
791	0.00036	0.01495	0.0164	0.0006	0.0147
792	0.000471022	0.01488	0.01648	0.0005	0.01472
793	0.00023	0.01451	0.01645	0.00011	0.01432
794	0.000466299	0.01471	0.01648	0.00033	0.01446
795	0.000578755	0.01474	0.01638	0.00032	0.01451
796	0.000401167	0.01449	0.01626	0	0.0143
797	0.0003	0.0145	0.01623	2e-05	0.01432
798	0.00034	0.01459	0.0165	0.00024	0.01446
799	0	0.01469	0.01641	0.00022	0.0145
800	0.00015	0.01446	0.01649	7e-05	0.01415
801	0.00016	0.01458	0.01633	5e-05	0.0143
802	0.00017	0.01472	0.01657	0.00012	0.01445
803	-2e-05	0.01461	0.01666	0.00022	0.01425
804	-9e-05	0.01443	0.01667	-4e-05	0.01415
805	0.00019	0.01456	0.0165	6e-05	0.01436
806	-0.00015	0.01406	0.01644	-0.00047	0.01387
807	-0.00013	0.01409	0.01633	-0.00044	0.01391
808	-6e-05	0.01418	0.01643	-0.00031	0.01403
809	-6e-05	0.01433	0.01647	-0.00026	0.0141
810	-8e-05	0.01414	0.01641	-0.00037	0.01394
811	-0.00016	0.01391	0.01628	-0.00062	0.0137
812	-0.00032	0.01389	0.01646	-0.00075	0.0137
813	-0.00041	0.01436	0.01639	-0.00026	0.01415
814	-0.00032	0.01409	0.01635	-0.00048	0.01392
815	-0.0004	0.01426	0.0165	-0.00032	0.01409
816	-0.0005	0.01412	0.01645	-0.00047	0.0139
817	-0.00045	0.01411	0.01624	-0.00041	0.01397
818	-0.00014	0.01383	0.0162	-0.00064	0.01363
819	-0.00048	0.01344	0.01609	-0.0009	0.01314
820	-0.00061	0.0135	0.01608	-0.00114	0.01314
821	-0.00083	0.01421	0.01588	-0.00081	0.01407
822	-0.0007	0.01535	0.01593	4e-05	0.01534
823	-0.00047	0.01604	0.01619	0.00056	0.01604
824	-0.00028	0.01632	0.01645	0.0009	0.01633
825	-9e-05	0.0163	0.01669	0.00098	0.01626
826	4e-05	0.01614	0.01684	0.00102	0.01608
827	0.00011	0.01595	0.01697	0.00088	0.01581
828	4e-05	0.01565	0.01703	0.00067	0.0155
829	4e-05	0.01565	0.017	0.00067	0.01546
830	9e-05	0.01576	0.01707	0.00069	0.01557
831	3e-05	0.01547	0.01711	0.00059	0.01526
832	-6e-05	0.0148	0.01711	0.00012	0.01462
833	-0.00021	0.01448	0.01702	-0.00017	0.01416
834	-0.00026	0.0146	0.01678	-0.00025	0.01439
835	-0.0004	0.01512	0.01683	0.00011	0.01496
836	-0.00015	0.01576	0.01689	0.00066	0.01561
837	-8e-05	0.01554	0.01707	0.00059	0.01548
838	-3e-05	0.01541	0.01717	0.00067	0.01519
839	-0.00014	0.01463	0.01702	-0.00012	0.0143
840	-0.00037	0.01432	0.01705	-0.00036	0.01385
841	-0.0006	0.01442	0.01679	-0.0004	0.01432
842	-0.00041	0.0149	0.01699	0.0001	0.01455
843	-0.00035	0.01512	0.01712	0.00027	0.01501
844	-0.00027	0.01466	0.01717	-0.00011	0.0144
845	-0.00025	0.01424	0.01717	-0.00047	0.01415
846	-0.00051	0.01356	0.01715	-0.00085	0.01339
847	-0.00039	0.01391	0.017	-0.00069	0.01353
848	-0.00053	0.01374	0.01701	-0.00089	0.0136
849	-0.00057	0.01355	0.017	-0.00089	0.0134
850	-0.00049	0.01364	0.01706	-0.00077	0.01338
851	-0.00029	0.01398	0.01701	-0.00053	0.01365
852	-0.00062	0.01373	0.01702	-0.00064	0.01356
853	-0.00058	0.01372	0.01693	-0.00081	0.01359
854	-0.00065	0.01349	0.01679	-0.00106	0.01326
855	-0.00047	0.01396	0.01657	-0.00062	0.0138
856	-0.00067	0.01389	0.01683	-0.00066	0.0136
857	-0.00063	0.01389	0.01682	-0.00064	0.01374
858	-0.00058	0.01395	0.01683	-0.00046	0.01383
859	-0.0004	0.01377	0.01649	-0.00067	0.01365
860	-0.00053	0.01378	0.01675	-0.0008	0.01357
861	-0.00073	0.01369	0.01699	-0.00081	0.01347
862	-0.00045	0.01407	0.01687	-0.00045	0.01384
863	-0.00076	0.01388	0.01685	-0.00061	0.01379
864	-0.00079	0.01365	0.01679	-0.00094	0.01348
865	-0.00063	0.01353	0.01676	-0.0011	0.01328
866	-0.00122	0.0132	0.01668	-0.00133	0.01299
867	-0.00075	0.01424	0.01673	-0.00036	0.01403
868	-0.00109	0.01339	0.01676	-0.00135	0.01324
869	-0.00074	0.01352	0.01671	-0.00126	0.01333
870	-0.00047	0.01376	0.01658	-0.00082	0.01356
871	-0.00075	0.01426	0.01674	-0.00044	0.01398
872	-0.00103	0.01385	0.01673	-0.0007	0.01358
873	-0.00102	0.01339	0.01655	-0.00108	0.01306
874	-0.00083	0.01334	0.01655	-0.00128	0.01304
875	-0.00109	0.01313	0.01643	-0.00142	0.01292
876	-0.00092	0.01336	0.01652	-0.00172	0.01299
877	-0.00129	0.01267	0.01621	-0.00183	0.01229
878	-0.00157	0.01235	0.01619	-0.00217	0.01223
879	-0.00137	0.01332	0.01617	-0.00167	0.01321
880	-0.00111	0.01472	0.0162	-0.00055	0.01469
881	-0.001	0.01555	0.01646	9e-05	0.0156
882	-0.0008	0.01608	0.0167	0.00062	0.01615
883	-0.0005	0.01628	0.01693	0.00083	0.01628
884	-0.00032	0.01611	0.01712	0.00084	0.0161
885	-0.00031	0.01562	0.01731	0.00054	0.01542
886	-0.00025	0.01494	0.01741	0.00015	0.01472
887	-0.0003	0.01464	0.01731	-8e-05	0.01434
888	-0.00034	0.0142	0.0174	-0.00035	0.014
889	-0.0006	0.01367	0.01719	-0.0009	0.01335
890	-0.00068	0.01353	0.01713	-0.00094	0.01321
891	-0.00076	0.01314	0.01694	-0.00134	0.01282
892	-0.00075	0.01319	0.01676	-0.00135	0.01284
893	-0.00117	0.01334	0.01657	-0.00135	0.01307
894	-0.00104	0.01421	0.01663	-0.00071	0.01406
895	-0.00086	0.015	0.01686	-0.00019	0.01491
896	-0.00063	0.01528	0.01692	0.00023	0.01527
897	-0.0004	0.01561	0.01709	0.00047	0.01554
898	-0.00041	0.01511	0.01734	0.00028	0.01498
899	-0.00043	0.01438	0.01726	-0.00016	0.01421
900	-0.00061	0.01343	0.01727	-0.0011	0.01307
901	-0.00077	0.01255	0.01709	-0.00173	0.01214
902	-0.0011	0.01203	0.01675	-0.00228	0.01156
903	-0.00125	0.01288	0.01662	-0.00162	0.01243
904	-0.00116	0.01406	0.01658	-0.00078	0.01397
905	-0.00089	0.01528	0.01697	0.0003	0.01526
906	-0.00051	0.01588	0.01715	0.00073	0.0159
907	-0.00023	0.01591	0.01752	0.00083	0.01592
908	-0.00021	0.01512	0.01765	0.00041	0.01504
909	-0.00029	0.01435	0.01762	-0.00022	0.01379
910	-0.00052	0.01318	0.01725	-0.00133	0.01272
911	-0.00078	0.01184	0.01735	-0.00197	0.01126
912	-0.00125	0.01142	0.01691	-0.00263	0.01085
913	-0.00131	0.01168	0.01644	-0.00243	0.01118
914	-0.00122	0.01269	0.01659	-0.0017	0.01219
915	-0.00115	0.01393	0.01643	-0.00083	0.01393
916	-0.00109	0.01521	0.01682	0.00017	0.01518
917	-0.00077	0.01581	0.01713	0.00067	0.01576
918	-0.00044	0.01627	0.01737	0.00115	0.01629
919	-0.00035	0.01614	0.01757	0.00107	0.01611
920	-0.00016	0.01553	0.01778	0.00085	0.01544
921	-0.00023	0.01481	0.01793	0.00033	0.0146
922	-0.00032	0.01422	0.01783	-2e-05	0.01413
923	-0.00038	0.01423	0.01788	-0.00023	0.01368
924	-0.00042	0.01374	0.01775	-0.00058	0.0135
925	-0.00056	0.0141	0.01772	-0.00019	0.01367
926	-0.00051	0.01354	0.01787	-0.0006	0.01327
927	-0.00067	0.01334	0.01788	-0.00073	0.01328
928	-0.0005	0.01378	0.0179	-0.00027	0.01362
929	-0.00076	0.01269	0.01792	-0.00075	0.01258
930	-0.0007	0.01333	0.01784	-0.00049	0.01298
931	-0.00049	0.01381	0.01792	-4e-05	0.01375
932	-0.00083	0.01319	0.0177	-0.00063	0.01301
933	-0.00064	0.01365	0.01785	-4e-05	0.01352
934	-0.00043	0.01375	0.01791	9e-05	0.01359
935	-0.00092	0.01344	0.01806	-0.00035	0.01327
936	-0.00046	0.0141	0.01799	0.00033	0.01392
937	-0.0005	0.01427	0.01833	0.00051	0.01424
938	-0.00058	0.01433	0.01822	0.00052	0.01417
939	-0.00058	0.01505	0.01861	0.00115	0.01515
940	-0.00031	0.01593	0.0186	0.00202	0.01582
941	-0.00037	0.01512	0.01865	0.00128	0.01514
942	-0.00029	0.01527	0.0188	0.00151	0.0152
943	-0.00016	0.01519	0.0189	0.00156	0.01514
944	0.00015	0.01535	0.01926	0.00196	0.01507
945	6e-05	0.01556	0.01909	0.00193	0.01553
946	-2e-05	0.01546	0.0192	0.00187	0.01554
947	0.00011	0.01569	0.01935	0.00221	0.01563
948	0.00015	0.01596	0.01938	0.00248	0.01604
949	6e-05	0.0159	0.01963	0.00258	0.01595
950	0.00023	0.0166	0.01953	0.00296	0.01672
951	0.00014	0.01646	0.01973	0.00322	0.01661
952	0.00012	0.01677	0.01976	0.00343	0.01695
953	0.00037	0.01711	0.01996	0.00367	0.0171
954	0.00051617	0.01697	0.02015	0.00372	0.01704
955	0.00037	0.01687	0.02025	0.00388	0.01687
956	0.000376916	0.01635	0.02032	0.00359	0.01648
957	0.000395467	0.01594	0.02055	0.00341	0.01589
958	0.00021	0.01589	0.02081	0.00372	0.01571
959	0.00028	0.01544	0.02076	0.00327	0.01527
960	0.00021	0.01474	0.02092	0.00294	0.0146
961	0.00015	0.01467	0.02086	0.00293	0.01444
962	6e-05	0.01429	0.02092	0.0027	0.01402
963	1e-05	0.01385	0.02082	0.00238	0.01361
964	-0.0001	0.01351	0.02084	0.00216	0.01325
965	-0.0001	0.01325	0.02078	0.00204	0.01294
966	-0.00013	0.01312	0.02069	0.00188	0.01285
967	-0.00031	0.01308	0.02061	0.00171	0.01282
968	-0.00022	0.01323	0.02054	0.00185	0.01299
969	-0.00034	0.01319	0.02043	0.00171	0.01295
970	-0.00031	0.01322	0.02037	0.00172	0.01299
971	-0.00028	0.01317	0.02033	0.00157	0.01289
972	-0.00043	0.01266	0.02024	0.00116	0.01235
973	-0.00054	0.01206	0.02009	0.0006	0.01171
974	-0.00083	0.01136	0.01988	-0.00018	0.01098
975	-0.0012	0.0099	0.01952	-0.00136	0.00945
976	-0.00127	0.01071	0.01932	-0.0011	0.01037
977	-0.00117	0.0112	0.01921	-0.00039	0.0108
978	-0.00077	0.01237	0.01933	-3e-05	0.01218
979	-0.00107	0.01399	0.01942	0.00115	0.01407
980	-0.00025	0.01548	0.01978	0.00242	0.01566
981	3e-05	0.01615	0.01993	0.00298	0.01624
982	0.00013	0.01577	0.02005	0.00249	0.0157
983	0.00012	0.01471	0.01996	0.00168	0.01454
984	-5e-05	0.0131	0.01994	0.00056	0.01278
985	-0.0004	0.0114	0.01966	-0.00098	0.01071
986	-0.00071	0.00868	0.01931	-0.00318	0.00773
987	-0.00116	0.00787	0.01875	-0.00387	0.00684
988	-0.00149	0.00774	0.01831	-0.00403	0.00678
989	-0.00172	0.00837	0.01809	-0.0038	0.0077
990	-0.00184	0.00927	0.01798	-0.00339	0.00881
991	-0.0017	0.01056	0.01798	-0.00239	0.01035
992	-0.00121	0.01221	0.01817	-0.00124	0.01202
993	-0.00083	0.01336	0.01831	-0.00025	0.0133
994	-0.00072	0.01311	0.01846	-0.00052	0.01314
995	-0.00052	0.01346	0.0187	-9e-05	0.01331
996	-0.00049	0.0129	0.01862	-0.00076	0.0127
997	-0.00038	0.01166	0.0187	-0.00157	0.01134
998	-0.00044	0.01106	0.01868	-0.0023	0.01088
999	-0.00067	0.01034	0.01836	-0.00285	0.00976
1000	-0.00081	0.00955	0.01821	-0.00349	0.00888
	0.00137	0.02011	0.02011	0.00451	0.02011
	0.00137	0.02011	0.02011	0.00451	0.02011
	0.00137	0.02011	0.02011	0.00451	0.02011
	0.00137	0.02011	0.02011	0.00451	0.02011
	0.00137	0.02011	0.02011	0.00451	0.02011
	0.00137	0.02011	0.02011	0.00451	0.02011
	0.00137	0.02011	0.02011	0.00451	0.02011
	0.00137	0.02011	0.02011	0.00451	0.02011
	0.00137	0.02011	0.02011	0.00451	0.02011
	0.00137	0.02011	0.02011	0.00451	0.02011
	0.00137	0.02011	0.02011	0.00451	0.02011
	0.00137	0.02011	0.02011	0.00451	0.02011
	0.00137	0.02011	0.02011	0.00451	0.02011
	0.00137	0.02011	0.02011	0.00451	0.02011
	0.00137	0.02011	0.02011	0.00451	0.02011
	0.00137	0.02011	0.02011	0.00451	0.02011
	0.00137	0.02011	0.02011	0.00451	0.02011
	0.00137	0.02011	0.02011	0.00451	0.02011
	0.00137	0.02011	0.02011	0.00451	0.02011
	0.00137	0.02011	0.02011	0.00451	0.02011
	0.00137	0.02011	0.02011	0.00451	0.02011
	0.00137	0.02011	0.02011	0.00451	0.02011
	0.00137	0.02011	0.02011	0.00451	0.02011
	0.00137	0.02011	0.02011	0.00451	0.02011
	0.00137	0.02011	0.02011	0.00451	0.02011
	0.00137	0.02011	0.02011	0.00451	0.02011
	0.00137	0.02011	0.02011	0.00451	0.02011
	0.00137	0.02011	0.02011	0.00451	0.02011
	0.00137	0.02011	0.02011	0.00451	0.02011
	0.00137	0.02011	0.02011	0.00451	0.02011
	0.00137	0.02011	0.02011	0.00451	0.02011
	0.00137	0.02011	0.02011	0.00451	0.02011
	0.00137	0.02011	0.02011	0.00451	0.02011
	0.00137	0.02011	0.02011	0.00451	0.02011
	0.00137	0.02011	0.02011	0.00451	0.02011
	0.00137	0.02011	0.02011	0.00451	0.02011
	0.00137	0.02011	0.02011	0.00451	0.02011
	0.00137	0.02011	0.02011	0.00451	0.02011
	0.00137	0.02011	0.02011	0.00451	0.02011
	0.00137	0.02011	0.02011	0.00451	0.02011
	0.00137	0.02011	0.02011	0.00451	0.02011
	0.00137	0.02011	0.02011	0.00451	0.02011
	0.00137	0.02011	0.02011	0.00451	0.02011
	0.00137	0.02011	0.02011	0.00451	0.02011
	0.00137	0.02011	0.02011	0.00451	0.02011
	0.00137	0.02011	0.02011	0.00451	0.02011
	0.00137	0.02011	0.02011	0.00451	0.02011
	0.00137	0.02011	0.02011	0.00451	0.02011
	0.00137	0.02011	0.02011	0.00451	0.02011
	0.00137	0.02011	0.02011	0.00451	0.02011
	0.00137	0.02011	0.02011	0.00451	0.02011
	0.00137	0.02011	0.02011	0.00451	0.02011
	0.00137	0.02011	0.02011	0.00451	0.02011
	0.00137	0.02011	0.02011	0.00451	0.02011
	0.00137	0.02011	0.02011	0.00451	0.02011
	0.00137	0.02011	0.02011	0.00451	0.02011
	0.00137	0.02011	0.02011	0.00451	0.02011
	0.00137	0.02011	0.02011	0.00451	0.02011
	0.00137	0.02011	0.02011	0.00451	0.02011
	0.00137	0.02011	0.02011	0.00451	0.02011
	0.00137	0.02011	0.02011	0.00451	0.02011
	0.00137	0.02011	0.02011	0.00451	0.02011
	0.00137	0.02011	0.02011	0.00451	0.02011
	0.00137	0.02011	0.02011	0.00451	0.02011
	0.00137	0.02011	0.02011	0.00451	0.02011
	0.00137	0.02011	0.02011	0.00451	0.02011
	0.00137	0.02011	0.02011	0.00451	0.02011
	0.00137	0.02011	0.02011	0.00451	0.02011
	0.00137	0.02011	0.02011	0.00451	0.02011
	0.00137	0.02011	0.02011	0.00451	0.02011
	0.00137	0.02011	0.02011	0.00451	0.02011
	0.00137	0.02011	0.02011	0.00451	0.02011
	0.00137	0.02011	0.02011	0.00451	0.02011
	0.00137	0.02011	0.02011	0.00451	0.02011
	0.00137	0.02011	0.02011	0.00451	0.02011
	0.00137	0.02011	0.02011	0.00451	0.02011
	0.00137	0.02011	0.02011	0.00451	0.02011
	0.00137	0.02011	0.02011	0.00451	0.02011
	0.00137	0.02011	0.02011	0.00451	0.02011
	0.00137	0.02011	0.02011	0.00451	0.02011
	0.00137	0.02011	0.02011	0.00451	0.02011
	0.00137	0.02011	0.02011	0.00451	0.02011
	0.00137	0.02011	0.02011	0.00451	0.02011
	0.00137	0.02011	0.02011	0.00451	0.02011
	0.00137	0.02011	0.02011	0.00451	0.02011
	0.00137	0.02011	0.02011	0.00451	0.02011
	0.00137	0.02011	0.02011	0.00451	0.02011
	0.00137	0.02011	0.02011	0.00451	0.02011
	0.00137	0.02011	0.02011	0.00451	0.02011
	0.00137	0.02011	0.02011	0.00451	0.02011
	0.00137	0.02011	0.02011	0.00451	0.02011
	0.00137	0.02011	0.02011	0.00451	0.02011
	0.00137	0.02011	0.02011	0.00451	0.02011
	0.00137	0.02011	0.02011	0.00451	0.02011
	0.00137	0.02011	0.02011	0.00451	0.02011
	0.00137	0.02011	0.02011	0.00451	0.02011
	0.00137	0.02011	0.02011	0.00451	0.02011
	0.00137	0.02011	0.02011	0.00451	0.02011
	0.00137	0.02011	0.02011	0.00451	0.02011
	0.00137	0.02011	0.02011	0.00451	0.02011
	0.00137	0.02011	0.02011	0.00451	0.02011
	0.00137	0.02011	0.02011	0.00451	0.02011
	0.00137	0.02011	0.02011	0.00451	0.02011
	0.00137	0.02011	0.02011	0.00451	0.02011
	0.00137	0.02011	0.02011	0.00451	0.02011
	0.00137	0.02011	0.02011	0.00451	0.02011
	0.00137	0.02011	0.02011	0.00451	0.02011
	0.00137	0.02011	0.02011	0.00451	0.02011
	0.00137	0.02011	0.02011	0.00451	0.02011
	0.00137	0.02011	0.02011	0.00451	0.02011
	0.00137	0.02011	0.02011	0.00451	0.02011
	0.00137	0.02011	0.02011	0.00451	0.02011
	0.00137	0.02011	0.02011	0.00451	0.02011
	0.00137	0.02011	0.02011	0.00451	0.02011
	0.00137	0.02011	0.02011	0.00451	0.02011
	0.00137	0.02011	0.02011	0.00451	0.02011
	0.00137	0.02011	0.02011	0.00451	0.02011
	0.00137	0.02011	0.02011	0.00451	0.02011
	0.00137	0.02011	0.02011	0.00451	0.02011
	0.00137	0.02011	0.02011	0.00451	0.02011
	0.00137	0.02011	0.02011	0.00451	0.02011
	0.00137	0.02011	0.02011	0.00451	0.02011
	0.00137	0.02011	0.02011	0.00451	0.02011
	0.00137	0.02011	0.02011	0.00451	0.02011
	0.00137	0.02011	0.02011	0.00451	0.02011
	0.00137	0.02011	0.02011	0.00451	0.02011
	0.00137	0.02011	0.02011	0.00451	0.02011
	0.00137	0.02011	0.02011	0.00451	0.02011
	0.00137	0.02011	0.02011	0.00451	0.02011
	0.00137	0.02011	0.02011	0.00451	0.02011
	0.00137	0.02011	0.02011	0.00451	0.02011
	0.00137	0.02011	0.02011	0.00451	0.02011
	0.00137	0.02011	0.02011	0.00451	0.02011
	0.00137	0.02011	0.02011	0.00451	0.02011
	0.00137	0.02011	0.02011	0.00451	0.02011
	0.00137	0.02011	0.02011	0.00451	0.02011
	0.00137	0.02011	0.02011	0.00451	0.02011
	0.00137	0.02011	0.02011	0.00451	0.02011
	0.00137	0.02011	0.02011	0.00451	0.02011
	0.00137	0.02011	0.02011	0.00451	0.02011
	0.00137	0.02011	0.02011	0.00451	0.02011
	0.00137	0.02011	0.02011	0.00451	0.02011
	0.00137	0.02011	0.02011	0.00451	0.02011
	0.00137	0.02011	0.02011	0.00451	0.02011
	0.00137	0.02011	0.02011	0.00451	0.02011
	0.00137	0.02011	0.02011	0.00451	0.02011
	0.00137	0.02011	0.02011	0.00451	0.02011
	0.00137	0.02011	0.02011	0.00451	0.02011
	0.00137	0.02011	0.02011	0.00451	0.02011
	0.00137	0.02011	0.02011	0.00451	0.02011
	0.00137	0.02011	0.02011	0.00451	0.02011
	0.00137	0.02011	0.02011	0.00451	0.02011
	0.00137	0.02011	0.02011	0.00451	0.02011
	0.00137	0.02011	0.02011	0.00451	0.02011
	0.00137	0.02011	0.02011	0.00451	0.02011
	0.00137	0.02011	0.02011	0.00451	0.02011
	0.00137	0.02011	0.02011	0.00451	0.02011
	0.00137	0.02011	0.02011	0.00451	0.02011
	0.00137	0.02011	0.02011	0.00451	0.02011
	0.00137	0.02011	0.02011	0.00451	0.02011
	0.00137	0.02011	0.02011	0.00451	0.02011
	0.00137	0.02011	0.02011	0.00451	0.02011
	0.00137	0.02011	0.02011	0.00451	0.02011
	0.00137	0.02011	0.02011	0.00451	0.02011
	0.00137	0.02011	0.02011	0.00451	0.02011
	0.00137	0.02011	0.02011	0.00451	0.02011
	0.00137	0.02011	0.02011	0.00451	0.02011
	0.00137	0.02011	0.02011	0.00451	0.02011
	0.00137	0.02011	0.02011	0.00451	0.02011
	0.00137	0.02011	0.02011	0.00451	0.02011
	0.00137	0.02011	0.02011	0.00451	0.02011
	0.00137	0.02011	0.02011	0.00451	0.02011
	0.00137	0.02011	0.02011	0.00451	0.02011
	0.00137	0.02011	0.02011	0.00451	0.02011
	0.00137	0.02011	0.02011	0.00451	0.02011
	0.00137	0.02011	0.02011	0.00451	0.02011
	0.00137	0.02011	0.02011	0.00451	0.02011
	0.00137	0.02011	0.02011	0.00451	0.02011
	0.00137	0.02011	0.02011	0.00451	0.02011
	0.00137	0.02011	0.02011	0.00451	0.02011
	0.00137	0.02011	0.02011	0.00451	0.02011
	0.00137	0.02011	0.02011	0.00451	0.02011
	0.00137	0.02011	0.02011	0.00451	0.02011
	0.00137	0.02011	0.02011	0.00451	0.02011
	0.00137	0.02011	0.02011	0.00451	0.02011
	0.00137	0.02011	0.02011	0.00451	0.02011
	0.00137	0.02011	0.02011	0.00451	0.02011
	0.00137	0.02011	0.02011	0.00451	0.02011
	0.00137	0.02011	0.02011	0.00451	0.02011
	0.00137	0.02011	0.02011	0.00451	0.02011
	0.00137	0.02011	0.02011	0.00451	0.02011
	0.00137	0.02011	0.02011	0.00451	0.02011
	0.00137	0.02011	0.02011	0.00451	0.02011
	0.00137	0.02011	0.02011	0.00451	0.02011
	0.00137	0.02011	0.02011	0.00451	0.02011
	0.00137	0.02011	0.02011	0.00451	0.02011
	0.00137	0.02011	0.02011	0.00451	0.02011
	0.00137	0.02011	0.02011	0.00451	0.02011
	0.00137	0.02011	0.02011	0.00451	0.02011
	0.00137	0.02011	0.02011	0.00451	0.02011
	0.00137	0.02011	0.02011	0.00451	0.02011
	0.00137	0.02011	0.02011	0.00451	0.02011
	0.00137	0.02011	0.02011	0.00451	0.02011
	0.00137	0.02011	0.02011	0.00451	0.02011
	0.00137	0.02011	0.02011	0.00451	0.02011
	0.00137	0.02011	0.02011	0.00451	0.02011
	0.00137	0.02011	0.02011	0.00451	0.02011
	0.00137	0.02011	0.02011	0.00451	0.02011
	0.00137	0.02011	0.02011	0.00451	0.02011
	0.00137	0.02011	0.02011	0.00451	0.02011
	0.00137	0.02011	0.02011	0.00451	0.02011
	0.00137	0.02011	0.02011	0.00451	0.02011
	0.00137	0.02011	0.02011	0.00451	0.02011
	0.00137	0.02011	0.02011	0.00451	0.02011
	0.00137	0.02011	0.02011	0.00451	0.02011
	0.00137	0.02011	0.02011	0.00451	0.02011
	0.00137	0.02011	0.02011	0.00451	0.02011
	0.00137	0.02011	0.02011	0.00451	0.02011
	0.00137	0.02011	0.02011	0.00451	0.02011
	0.00137	0.02011	0.02011	0.00451	0.02011
	0.00137	0.02011	0.02011	0.00451	0.02011
	0.00137	0.02011	0.02011	0.00451	0.02011
	0.00137	0.02011	0.02011	0.00451	0.02011
	0.00137	0.02011	0.02011	0.00451	0.02011
	0.00137	0.02011	0.02011	0.00451	0.02011
	0.00137	0.02011	0.02011	0.00451	0.02011
	0.00137	0.02011	0.02011	0.00451	0.02011
	0.00137	0.02011	0.02011	0.00451	0.02011
	0.00137	0.02011	0.02011	0.00451	0.02011
	0.00137	0.02011	0.02011	0.00451	0.02011
	0.00137	0.02011	0.02011	0.00451	0.02011
	0.00137	0.02011	0.02011	0.00451	0.02011
	0.00137	0.02011	0.02011	0.00451	0.02011
	0.00137	0.02011	0.02011	0.00451	0.02011
	0.00137	0.02011	0.02011	0.00451	0.02011
	0.00137	0.02011	0.02011	0.00451	0.02011
	0.00137	0.02011	0.02011	0.00451	0.02011
	0.00137	0.02011	0.02011	0.00451	0.02011
	0.00137	0.02011	0.02011	0.00451	0.02011
	0.00137	0.02011	0.02011	0.00451	0.02011
	0.00137	0.02011	0.02011	0.00451	0.02011
	0.00137	0.02011	0.02011	0.00451	0.02011
	0.00137	0.02011	0.02011	0.00451	0.02011
	0.00137	0.02011	0.02011	0.00451	0.02011
	0.00137	0.02011	0.02011	0.00451	0.02011
	0.00137	0.02011	0.02011	0.00451	0.02011
	0.00137	0.02011	0.02011	0.00451	0.02011
	0.00137	0.02011	0.02011	0.00451	0.02011
	0.00137	0.02011	0.02011	0.00451	0.02011
	0.00137	0.02011	0.02011	0.00451	0.02011
	0.00137	0.02011	0.02011	0.00451	0.02011
	0.00137	0.02011	0.02011	0.00451	0.02011
	0.00137	0.02011	0.02011	0.00451	0.02011
	0.00137	0.02011	0.02011	0.00451	0.02011
	0.00137	0.02011	0.02011	0.00451	0.02011
	0.00137	0.02011	0.02011	0.00451	0.02011
	0.00137	0.02011	0.02011	0.00451	0.02011
	0.00137	0.02011	0.02011	0.00451	0.02011
	0.00137	0.02011	0.02011	0.00451	0.02011
	0.00137	0.02011	0.02011	0.00451	0.02011
	0.00137	0.02011	0.02011	0.00451	0.02011
	0.00137	0.02011	0.02011	0.00451	0.02011
	0.00137	0.02011	0.02011	0.00451	0.02011
	0.00137	0.02011	0.02011	0.00451	0.02011
	0.00137	0.02011	0.02011	0.00451	0.02011
	0.00137	0.02011	0.02011	0.00451	0.02011
	0.00137	0.02011	0.02011	0.00451	0.02011
	0.00137	0.02011	0.02011	0.00451	0.02011
	0.00137	0.02011	0.02011	0.00451	0.02011
	0.00137	0.02011	0.02011	0.00451	0.02011
	0.00137	0.02011	0.02011	0.00451	0.02011
	0.00137	0.02011	0.02011	0.00451	0.02011
	0.00137	0.02011	0.02011	0.00451	0.02011
	0.00137	0.02011	0.02011	0.00451	0.02011
	0.00137	0.02011	0.02011	0.00451	0.02011
	0.00137	0.02011	0.02011	0.00451	0.02011
	0.00137	0.02011	0.02011	0.00451	0.02011
	0.00137	0.02011	0.02011	0.00451	0.02011
	0.00137	0.02011	0.02011	0.00451	0.02011
	0.00137	0.02011	0.02011	0.00451	0.02011
	0.00137	0.02011	0.02011	0.00451	0.02011
	0.00137	0.02011	0.02011	0.00451	0.02011
	0.00137	0.02011	0.02011	0.00451	0.02011
	0.00137	0.02011	0.02011	0.00451	0.02011
	0.00137	0.02011	0.02011	0.00451	0.02011
	0.00137	0.02011	0.02011	0.00451	0.02011
	0.00137	0.02011	0.02011	0.00451	0.02011
	0.00137	0.02011	0.02011	0.00451	0.02011
	0.00137	0.02011	0.02011	0.00451	0.02011
	0.00137	0.02011	0.02011	0.00451	0.02011
	0.00137	0.02011	0.02011	0.00451	0.02011
	0.00137	0.02011	0.02011	0.00451	0.02011
	0.00137	0.02011	0.02011	0.00451	0.02011
	0.00137	0.02011	0.02011	0.00451	0.02011
	0.00137	0.02011	0.02011	0.00451	0.02011
	0.00137	0.02011	0.02011	0.00451	0.02011
	0.00137	0.02011	0.02011	0.00451	0.02011
	0.00137	0.02011	0.02011	0.00451	0.02011
	0.00137	0.02011	0.02011	0.00451	0.02011
	0.00137	0.02011	0.02011	0.00451	0.02011
	0.00137	0.02011	0.02011	0.00451	0.02011
	0.00137	0.02011	0.02011	0.00451	0.02011
	0.00137	0.02011	0.02011	0.00451	0.02011
	0.00137	0.02011	0.02011	0.00451	0.02011
	0.00137	0.02011	0.02011	0.00451	0.02011
	0.00137	0.02011	0.02011	0.00451	0.02011
	0.00137	0.02011	0.02011	0.00451	0.02011
	0.00137	0.02011	0.02011	0.00451	0.02011
	0.00137	0.02011	0.02011	0.00451	0.02011
	0.00137	0.02011	0.02011	0.00451	0.02011
	0.00137	0.02011	0.02011	0.00451	0.02011
	0.00137	0.02011	0.02011	0.00451	0.02011
	0.00137	0.02011	0.02011	0.00451	0.02011
	0.00137	0.02011	0.02011	0.00451	0.02011
	0.00137	0.02011	0.02011	0.00451	0.02011
	0.00137	0.02011	0.02011	0.00451	0.02011
	0.00137	0.02011	0.02011	0.00451	0.02011
	0.00137	0.02011	0.02011	0.00451	0.02011
	0.00137	0.02011	0.02011	0.00451	0.02011
	0.00137	0.02011	0.02011	0.00451	0.02011
	0.00137	0.02011	0.02011	0.00451	0.02011
	0.00137	0.02011	0.02011	0.00451	0.02011
	0.00137	0.02011	0.02011	0.00451	0.02011
	0.00137	0.02011	0.02011	0.00451	0.02011
	0.00137	0.02011	0.02011	0.00451	0.02011
	0.00137	0.02011	0.02011	0.00451	0.02011
	0.00137	0.02011	0.02011	0.00451	0.02011
	0.00137	0.02011	0.02011	0.00451	0.02011
	0.00137	0.02011	0.02011	0.00451	0.02011
	0.00137	0.02011	0.02011	0.00451	0.02011
	0.00137	0.02011	0.02011	0.00451	0.02011
	0.00137	0.02011	0.02011	0.00451	0.02011
	0.00137	0.02011	0.02011	0.00451	0.02011
	0.00137	0.02011	0.02011	0.00451	0.02011
	0.00137	0.02011	0.02011	0.00451	0.02011
	0.00137	0.02011	0.02011	0.00451	0.02011
	0.00137	0.02011	0.02011	0.00451	0.02011
	0.00137	0.02011	0.02011	0.00451	0.02011
	0.00137	0.02011	0.02011	0.00451	0.02011
	0.00137	0.02011	0.02011	0.00451	0.02011
	0.00137	0.02011	0.02011	0.00451	0.02011
	0.00137	0.02011	0.02011	0.00451	0.02011
	0.00137	0.02011	0.02011	0.00451	0.02011
	0.00137	0.02011	0.02011	0.00451	0.02011
	0.00137	0.02011	0.02011	0.00451	0.02011
	0.00137	0.02011	0.02011	0.00451	0.02011
	0.00137	0.02011	0.02011	0.00451	0.02011
	0.00137	0.02011	0.02011	0.00451	0.02011
	0.00137	0.02011	0.02011	0.00451	0.02011
	0.00137	0.02011	0.02011	0.00451	0.02011
	0.00137	0.02011	0.02011	0.00451	0.02011
	0.00137	0.02011	0.02011	0.00451	0.02011
	0.00137	0.02011	0.02011	0.00451	0.02011
	0.00137	0.02011	0.02011	0.00451	0.02011
	0.00137	0.02011	0.02011	0.00451	0.02011
	0.00137	0.02011	0.02011	0.00451	0.02011
	0.00137	0.02011	0.02011	0.00451	0.02011
	0.00137	0.02011	0.02011	0.00451	0.02011
	0.00137	0.02011	0.02011	0.00451	0.02011
	0.00137	0.02011	0.02011	0.00451	0.02011
	0.00137	0.02011	0.02011	0.00451	0.02011
	0.00137	0.02011	0.02011	0.00451	0.02011
	0.00137	0.02011	0.02011	0.00451	0.02011
	0.00137	0.02011	0.02011	0.00451	0.02011
	0.00137	0.02011	0.02011	0.00451	0.02011
	0.00137	0.02011	0.02011	0.00451	0.02011
	0.00137	0.02011	0.02011	0.00451	0.02011
	0.00137	0.02011	0.02011	0.00451	0.02011
	0.00137	0.02011	0.02011	0.00451	0.02011
	0.00137	0.02011	0.02011	0.00451	0.02011
	0.00137	0.02011	0.02011	0.00451	0.02011
	0.00137	0.02011	0.02011	0.00451	0.02011
	0.00137	0.02011	0.02011	0.00451	0.02011
	0.00137	0.02011	0.02011	0.00451	0.02011
	0.00137	0.02011	0.02011	0.00451	0.02011
	0.00137	0.02011	0.02011	0.00451	0.02011
	0.00137	0.02011	0.02011	0.00451	0.02011
	0.00137	0.02011	0.02011	0.00451	0.02011
	0.00137	0.02011	0.02011	0.00451	0.02011
	0.00137	0.02011	0.02011	0.00451	0.02011
	0.00137	0.02011	0.02011	0.00451	0.02011
	0.00137	0.02011	0.02011	0.00451	0.02011
	0.00137	0.02011	0.02011	0.00451	0.02011
	0.00137	0.02011	0.02011	0.00451	0.02011
	0.00137	0.02011	0.02011	0.00451	0.02011
	0.00137	0.02011	0.02011	0.00451	0.02011
	0.00137	0.02011	0.02011	0.00451	0.02011
	0.00137	0.02011	0.02011	0.00451	0.02011
	0.00137	0.02011	0.02011	0.00451	0.02011
	0.00137	0.02011	0.02011	0.00451	0.02011
	0.00137	0.02011	0.02011	0.00451	0.02011
	0.00137	0.02011	0.02011	0.00451	0.02011
	0.00137	0.02011	0.02011	0.00451	0.02011
	0.00137	0.02011	0.02011	0.00451	0.02011
	0.00137	0.02011	0.02011	0.00451	0.02011
	0.00137	0.02011	0.02011	0.00451	0.02011
	0.00137	0.02011	0.02011	0.00451	0.02011
	0.00137	0.02011	0.02011	0.00451	0.02011
	0.00137	0.02011	0.02011	0.00451	0.02011
	0.00137	0.02011	0.02011	0.00451	0.02011
	0.00137	0.02011	0.02011	0.00451	0.02011
	0.00137	0.02011	0.02011	0.00451	0.02011
	0.00137	0.02011	0.02011	0.00451	0.02011
	0.00137	0.02011	0.02011	0.00451	0.02011
	0.00137	0.02011	0.02011	0.00451	0.02011
	0.00137	0.02011	0.02011	0.00451	0.02011
	0.00137	0.02011	0.02011	0.00451	0.02011
	0.00137	0.02011	0.02011	0.00451	0.02011
	0.00137	0.02011	0.02011	0.00451	0.02011
	0.00137	0.02011	0.02011	0.00451	0.02011
	0.00137	0.02011	0.02011	0.00451	0.02011
	0.00137	0.02011	0.02011	0.00451	0.02011
	0.00137	0.02011	0.02011	0.00451	0.02011
	0.00137	0.02011	0.02011	0.00451	0.02011
	0.00137	0.02011	0.02011	0.00451	0.02011
	0.00137	0.02011	0.02011	0.00451	0.02011
	0.00137	0.02011	0.02011	0.00451	0.02011
	0.00137	0.02011	0.02011	0.00451	0.02011
	0.00137	0.02011	0.02011	0.00451	0.02011
	0.00137	0.02011	0.02011	0.00451	0.02011
	0.00137	0.02011	0.02011	0.00451	0.02011
	0.00137	0.02011	0.02011	0.00451	0.02011
	0.00137	0.02011	0.02011	0.00451	0.02011
	0.00137	0.02011	0.02011	0.00451	0.02011
	0.00137	0.02011	0.02011	0.00451	0.02011
	0.00137	0.02011	0.02011	0.00451	0.02011
	0.00137	0.02011	0.02011	0.00451	0.02011
	0.00137	0.02011	0.02011	0.00451	0.02011
	0.00137	0.02011	0.02011	0.00451	0.02011
	0.00137	0.02011	0.02011	0.00451	0.02011
	0.00137	0.02011	0.02011	0.00451	0.02011
	0.00137	0.02011	0.02011	0.00451	0.02011
	0.00137	0.02011	0.02011	0.00451	0.02011
	0.00137	0.02011	0.02011	0.00451	0.02011
	0.00137	0.02011	0.02011	0.00451	0.02011
	0.00137	0.02011	0.02011	0.00451	0.02011
	0.00137	0.02011	0.02011	0.00451	0.02011
	0.00137	0.02011	0.02011	0.00451	0.02011
	0.00137	0.02011	0.02011	0.00451	0.02011
	0.00137	0.02011	0.02011	0.00451	0.02011
	0.00137	0.02011	0.02011	0.00451	0.02011
	0.00137	0.02011	0.02011	0.00451	0.02011
	0.00137	0.02011	0.02011	0.00451	0.02011
	0.00137	0.02011	0.02011	0.00451	0.02011
	0.00137	0.02011	0.02011	0.00451	0.02011
	0.00137	0.02011	0.02011	0.00451	0.02011
	0.00137	0.02011	0.02011	0.00451	0.02011
	0.00137	0.02011	0.02011	0.00451	0.02011
	0.00137	0.02011	0.02011	0.00451	0.02011
	0.00137	0.02011	0.02011	0.00451	0.02011
	0.00137	0.02011	0.02011	0.00451	0.02011
	0.00137	0.02011	0.02011	0.00451	0.02011
	0.00137	0.02011	0.02011	0.00451	0.02011
	0.00137	0.02011	0.02011	0.00451	0.02011
	0.00137	0.02011	0.02011	0.00451	0.02011
	0.00137	0.02011	0.02011	0.00451	0.02011
	0.00137	0.02011	0.02011	0.00451	0.02011
	0.00137	0.02011	0.02011	0.00451	0.02011
	0.00137	0.02011	0.02011	0.00451	0.02011
	0.00137	0.02011	0.02011	0.00451	0.02011
	0.00137	0.02011	0.02011	0.00451	0.02011
	0.00137	0.02011	0.02011	0.00451	0.02011
	0.00137	0.02011	0.02011	0.00451	0.02011
	0.00137	0.02011	0.02011	0.00451	0.02011
	0.00137	0.02011	0.02011	0.00451	0.02011
	0.00137	0.02011	0.02011	0.00451	0.02011
	0.00137	0.02011	0.02011	0.00451	0.02011
	0.00137	0.02011	0.02011	0.00451	0.02011
	0.00137	0.02011	0.02011	0.00451	0.02011
	0.00137	0.02011	0.02011	0.00451	0.02011
	0.00137	0.02011	0.02011	0.00451	0.02011
	0.00137	0.02011	0.02011	0.00451	0.02011
	0.00137	0.02011	0.02011	0.00451	0.02011
	0.00137	0.02011	0.02011	0.00451	0.02011
	0.00137	0.02011	0.02011	0.00451	0.02011
	0.00137	0.02011	0.02011	0.00451	0.02011
	0.00137	0.02011	0.02011	0.00451	0.02011
	0.00137	0.02011	0.02011	0.00451	0.02011
	0.00137	0.02011	0.02011	0.00451	0.02011
	0.00137	0.02011	0.02011	0.00451	0.02011
	0.00137	0.02011	0.02011	0.00451	0.02011
	0.00137	0.02011	0.02011	0.00451	0.02011
	0.00137	0.02011	0.02011	0.00451	0.02011
	0.00137	0.02011	0.02011	0.00451	0.02011
	0.00137	0.02011	0.02011	0.00451	0.02011
	0.00137	0.02011	0.02011	0.00451	0.02011
	0.00137	0.02011	0.02011	0.00451	0.02011
	0.00137	0.02011	0.02011	0.00451	0.02011
	0.00137	0.02011	0.02011	0.00451	0.02011
	0.00137	0.02011	0.02011	0.00451	0.02011
	0.00137	0.02011	0.02011	0.00451	0.02011
	0.00137	0.02011	0.02011	0.00451	0.02011
	0.00137	0.02011	0.02011	0.00451	0.02011
	0.00137	0.02011	0.02011	0.00451	0.02011
	0.00137	0.02011	0.02011	0.00451	0.02011
	0.00137	0.02011	0.02011	0.00451	0.02011
	0.00137	0.02011	0.02011	0.00451	0.02011
	0.00137	0.02011	0.02011	0.00451	0.02011
	0.00137	0.02011	0.02011	0.00451	0.02011
	0.00137	0.02011	0.02011	0.00451	0.02011
	0.00137	0.02011	0.02011	0.00451	0.02011
	0.00137	0.02011	0.02011	0.00451	0.02011
	0.00137	0.02011	0.02011	0.00451	0.02011
	0.00137	0.02011	0.02011	0.00451	0.02011
	0.00137	0.02011	0.02011	0.00451	0.02011
	0.00137	0.02011	0.02011	0.00451	0.02011
	0.00137	0.02011	0.02011	0.00451	0.02011
	0.00137	0.02011	0.02011	0.00451	0.02011
	0.00137	0.02011	0.02011	0.00451	0.02011
	0.00137	0.02011	0.02011	0.00451	0.02011
	0.00137	0.02011	0.02011	0.00451	0.02011
	0.00137	0.02011	0.02011	0.00451	0.02011
	0.00137	0.02011	0.02011	0.00451	0.02011
	0.00137	0.02011	0.02011	0.00451	0.02011
	0.00137	0.02011	0.02011	0.00451	0.02011
	0.00137	0.02011	0.02011	0.00451	0.02011
	0.00137	0.02011	0.02011	0.00451	0.02011
	0.00137	0.02011	0.02011	0.00451	0.02011
	0.00137	0.02011	0.02011	0.00451	0.02011
	0.00137	0.02011	0.02011	0.00451	0.02011
	0.00137	0.02011	0.02011	0.00451	0.02011
	0.00137	0.02011	0.02011	0.00451	0.02011
	0.00137	0.02011	0.02011	0.00451	0.02011
	0.00137	0.02011	0.02011	0.00451	0.02011
	0.00137	0.02011	0.02011	0.00451	0.02011
	0.00137	0.02011	0.02011	0.00451	0.02011
	0.00137	0.02011	0.02011	0.00451	0.02011
	0.00137	0.02011	0.02011	0.00451	0.02011
	0.00137	0.02011	0.02011	0.00451	0.02011
	0.00137	0.02011	0.02011	0.00451	0.02011
	0.00137	0.02011	0.02011	0.00451	0.02011
	0.00137	0.02011	0.02011	0.00451	0.02011
	0.00137	0.02011	0.02011	0.00451	0.02011
	0.00137	0.02011	0.02011	0.00451	0.02011
	0.00137	0.02011	0.02011	0.00451	0.02011
	0.00137	0.02011	0.02011	0.00451	0.02011
	0.00137	0.02011	0.02011	0.00451	0.02011
	0.00137	0.02011	0.02011	0.00451	0.02011
	0.00137	0.02011	0.02011	0.00451	0.02011
	0.00137	0.02011	0.02011	0.00451	0.02011
	0.00137	0.02011	0.02011	0.00451	0.02011
	0.00137	0.02011	0.02011	0.00451	0.02011
	0.00137	0.02011	0.02011	0.00451	0.02011
	0.00137	0.02011	0.02011	0.00451	0.02011
	0.00137	0.02011	0.02011	0.00451	0.02011
	0.00137	0.02011	0.02011	0.00451	0.02011
	0.00137	0.02011	0.02011	0.00451	0.02011
	0.00137	0.02011	0.02011	0.00451	0.02011
	0.00137	0.02011	0.02011	0.00451	0.02011
	0.00137	0.02011	0.02011	0.00451	0.02011
	0.00137	0.02011	0.02011	0.00451	0.02011
	0.00137	0.02011	0.02011	0.00451	0.02011
	0.00137	0.02011	0.02011	0.00451	0.02011
	0.00137	0.02011	0.02011	0.00451	0.02011
	0.00137	0.02011	0.02011	0.00451	0.02011
	0.00137	0.02011	0.02011	0.00451	0.02011
	0.00137	0.02011	0.02011	0.00451	0.02011
	0.00137	0.02011	0.02011	0.00451	0.02011
	0.00137	0.02011	0.02011	0.00451	0.02011
	0.00137	0.02011	0.02011	0.00451	0.02011
	0.00137	0.02011	0.02011	0.00451	0.02011
	0.00137	0.02011	0.02011	0.00451	0.02011
	0.00137	0.02011	0.02011	0.00451	0.02011
	0.00137	0.02011	0.02011	0.00451	0.02011
	0.00137	0.02011	0.02011	0.00451	0.02011
	0.00137	0.02011	0.02011	0.00451	0.02011
	0.00137	0.02011	0.02011	0.00451	0.02011
	0.00137	0.02011	0.02011	0.00451	0.02011
	0.00137	0.02011	0.02011	0.00451	0.02011
	0.00137	0.02011	0.02011	0.00451	0.02011
	0.00137	0.02011	0.02011	0.00451	0.02011
	0.00137	0.02011	0.02011	0.00451	0.02011
	0.00137	0.02011	0.02011	0.00451	0.02011
	0.00137	0.02011	0.02011	0.00451	0.02011
	0.00137	0.02011	0.02011	0.00451	0.02011
	0.00137	0.02011	0.02011	0.00451	0.02011
	0.00137	0.02011	0.02011	0.00451	0.02011
	0.00137	0.02011	0.02011	0.00451	0.02011
	0.00137	0.02011	0.02011	0.00451	0.02011
	0.00137	0.02011	0.02011	0.00451	0.02011
	0.00137	0.02011	0.02011	0.00451	0.02011
	0.00137	0.02011	0.02011	0.00451	0.02011
	0.00137	0.02011	0.02011	0.00451	0.02011
	0.00137	0.02011	0.02011	0.00451	0.02011
	0.00137	0.02011	0.02011	0.00451	0.02011
	0.00137	0.02011	0.02011	0.00451	0.02011
	0.00137	0.02011	0.02011	0.00451	0.02011
	0.00137	0.02011	0.02011	0.00451	0.02011
	0.00137	0.02011	0.02011	0.00451	0.02011
	0.00137	0.02011	0.02011	0.00451	0.02011
	0.00137	0.02011	0.02011	0.00451	0.02011
	0.00137	0.02011	0.02011	0.00451	0.02011
	0.00137	0.02011	0.02011	0.00451	0.02011
	0.00137	0.02011	0.02011	0.00451	0.02011
	0.00137	0.02011	0.02011	0.00451	0.02011
	0.00137	0.02011	0.02011	0.00451	0.02011
	0.00137	0.02011	0.02011	0.00451	0.02011
	0.00137	0.02011	0.02011	0.00451	0.02011
	0.00137	0.02011	0.02011	0.00451	0.02011
	0.00137	0.02011	0.02011	0.00451	0.02011
	0.00137	0.02011	0.02011	0.00451	0.02011
	0.00137	0.02011	0.02011	0.00451	0.02011
	0.00137	0.02011	0.02011	0.00451	0.02011
	0.00137	0.02011	0.02011	0.00451	0.02011
	0.00137	0.02011	0.02011	0.00451	0.02011
	0.00137	0.02011	0.02011	0.00451	0.02011
	0.00137	0.02011	0.02011	0.00451	0.02011
	0.00137	0.02011	0.02011	0.00451	0.02011
	0.00137	0.02011	0.02011	0.00451	0.02011
	0.00137	0.02011	0.02011	0.00451	0.02011
	0.00137	0.02011	0.02011	0.00451	0.02011
	0.00137	0.02011	0.02011	0.00451	0.02011
	0.00137	0.02011	0.02011	0.00451	0.02011
	0.00137	0.02011	0.02011	0.00451	0.02011
	0.00137	0.02011	0.02011	0.00451	0.02011
	0.00137	0.02011	0.02011	0.00451	0.02011
	0.00137	0.02011	0.02011	0.00451	0.02011
	0.00137	0.02011	0.02011	0.00451	0.02011
	0.00137	0.02011	0.02011	0.00451	0.02011
	0.00137	0.02011	0.02011	0.00451	0.02011
	0.00137	0.02011	0.02011	0.00451	0.02011
	0.00137	0.02011	0.02011	0.00451	0.02011
	0.00137	0.02011	0.02011	0.00451	0.02011
	0.00137	0.02011	0.02011	0.00451	0.02011
	0.00137	0.02011	0.02011	0.00451	0.02011
	0.00137	0.02011	0.02011	0.00451	0.02011
	0.00137	0.02011	0.02011	0.00451	0.02011
	0.00137	0.02011	0.02011	0.00451	0.02011
	0.00137	0.02011	0.02011	0.00451	0.02011
	0.00137	0.02011	0.02011	0.00451	0.02011
	0.00137	0.02011	0.02011	0.00451	0.02011
	0.00137	0.02011	0.02011	0.00451	0.02011
	0.00137	0.02011	0.02011	0.00451	0.02011
	0.00137	0.02011	0.02011	0.00451	0.02011
	0.00137	0.02011	0.02011	0.00451	0.02011
	0.00137	0.02011	0.02011	0.00451	0.02011
	0.00137	0.02011	0.02011	0.00451	0.02011
	0.00137	0.02011	0.02011	0.00451	0.02011
	0.00137	0.02011	0.02011	0.00451	0.02011
	0.00137	0.02011	0.02011	0.00451	0.02011
	0.00137	0.02011	0.02011	0.00451	0.02011
	0.00137	0.02011	0.02011	0.00451	0.02011
	0.00137	0.02011	0.02011	0.00451	0.02011
	0.00137	0.02011	0.02011	0.00451	0.02011
	0.00137	0.02011	0.02011	0.00451	0.02011
	0.00137	0.02011	0.02011	0.00451	0.02011
	0.00137	0.02011	0.02011	0.00451	0.02011
	0.00137	0.02011	0.02011	0.00451	0.02011
	0.00137	0.02011	0.02011	0.00451	0.02011
	0.00137	0.02011	0.02011	0.00451	0.02011
	0.00137	0.02011	0.02011	0.00451	0.02011
	0.00137	0.02011	0.02011	0.00451	0.02011
	0.00137	0.02011	0.02011	0.00451	0.02011
	0.00137	0.02011	0.02011	0.00451	0.02011
	0.00137	0.02011	0.02011	0.00451	0.02011
	0.00137	0.02011	0.02011	0.00451	0.02011
	0.00137	0.02011	0.02011	0.00451	0.02011
	0.00137	0.02011	0.02011	0.00451	0.02011
	0.00137	0.02011	0.02011	0.00451	0.02011
	0.00137	0.02011	0.02011	0.00451	0.02011
	0.00137	0.02011	0.02011	0.00451	0.02011
	0.00137	0.02011	0.02011	0.00451	0.02011
	0.00137	0.02011	0.02011	0.00451	0.02011
	0.00137	0.02011	0.02011	0.00451	0.02011
	0.00137	0.02011	0.02011	0.00451	0.02011
	0.00137	0.02011	0.02011	0.00451	0.02011
	0.00137	0.02011	0.02011	0.00451	0.02011
	0.00137	0.02011	0.02011	0.00451	0.02011
	0.00137	0.02011	0.02011	0.00451	0.02011
	0.00137	0.02011	0.02011	0.00451	0.02011
	0.00137	0.02011	0.02011	0.00451	0.02011
	0.00137	0.02011	0.02011	0.00451	0.02011
	0.00137	0.02011	0.02011	0.00451	0.02011
	0.00137	0.02011	0.02011	0.00451	0.02011
	0.00137	0.02011	0.02011	0.00451	0.02011
	0.00137	0.02011	0.02011	0.00451	0.02011
	0.00137	0.02011	0.02011	0.00451	0.02011
	0.00137	0.02011	0.02011	0.00451	0.02011
	0.00137	0.02011	0.02011	0.00451	0.02011
	0.00137	0.02011	0.02011	0.00451	0.02011
	0.00137	0.02011	0.02011	0.00451	0.02011
	0.00137	0.02011	0.02011	0.00451	0.02011
	0.00137	0.02011	0.02011	0.00451	0.02011
	0.00137	0.02011	0.02011	0.00451	0.02011
	0.00137	0.02011	0.02011	0.00451	0.02011
	0.00137	0.02011	0.02011	0.00451	0.02011
	0.00137	0.02011	0.02011	0.00451	0.02011
	0.00137	0.02011	0.02011	0.00451	0.02011
	0.00137	0.02011	0.02011	0.00451	0.02011
	0.00137	0.02011	0.02011	0.00451	0.02011
	0.00137	0.02011	0.02011	0.00451	0.02011
	0.00137	0.02011	0.02011	0.00451	0.02011
	0.00137	0.02011	0.02011	0.00451	0.02011
	0.00137	0.02011	0.02011	0.00451	0.02011
	0.00137	0.02011	0.02011	0.00451	0.02011
	0.00137	0.02011	0.02011	0.00451	0.02011
	0.00137	0.02011	0.02011	0.00451	0.02011
	0.00137	0.02011	0.02011	0.00451	0.02011
	0.00137	0.02011	0.02011	0.00451	0.02011
	0.00137	0.02011	0.02011	0.00451	0.02011
	0.00137	0.02011	0.02011	0.00451	0.02011
	0.00137	0.02011	0.02011	0.00451	0.02011
	0.00137	0.02011	0.02011	0.00451	0.02011
	0.00137	0.02011	0.02011	0.00451	0.02011
	0.00137	0.02011	0.02011	0.00451	0.02011
	0.00137	0.02011	0.02011	0.00451	0.02011
	0.00137	0.02011	0.02011	0.00451	0.02011
	0.00137	0.02011	0.02011	0.00451	0.02011
	0.00137	0.02011	0.02011	0.00451	0.02011
	0.00137	0.02011	0.02011	0.00451	0.02011
	0.00137	0.02011	0.02011	0.00451	0.02011
	0.00137	0.02011	0.02011	0.00451	0.02011
	0.00137	0.02011	0.02011	0.00451	0.02011
	0.00137	0.02011	0.02011	0.00451	0.02011
	0.00137	0.02011	0.02011	0.00451	0.02011
	0.00137	0.02011	0.02011	0.00451	0.02011
	0.00137	0.02011	0.02011	0.00451	0.02011
	0.00137	0.02011	0.02011	0.00451	0.02011
	0.00137	0.02011	0.02011	0.00451	0.02011
	0.00137	0.02011	0.02011	0.00451	0.02011
	0.00137	0.02011	0.02011	0.00451	0.02011
	0.00137	0.02011	0.02011	0.00451	0.02011
	0.00137	0.02011	0.02011	0.00451	0.02011
	0.00137	0.02011	0.02011	0.00451	0.02011
	0.00137	0.02011	0.02011	0.00451	0.02011
	0.00137	0.02011	0.02011	0.00451	0.02011
	0.00137	0.02011	0.02011	0.00451	0.02011
	0.00137	0.02011	0.02011	0.00451	0.02011
	0.00137	0.02011	0.02011	0.00451	0.02011
	0.00137	0.02011	0.02011	0.00451	0.02011
	0.00137	0.02011	0.02011	0.00451	0.02011
	0.00137	0.02011	0.02011	0.00451	0.02011
	0.00137	0.02011	0.02011	0.00451	0.02011
	0.00137	0.02011	0.02011	0.00451	0.02011
	0.00137	0.02011	0.02011	0.00451	0.02011
	0.00137	0.02011	0.02011	0.00451	0.02011
	0.00137	0.02011	0.02011	0.00451	0.02011
	0.00137	0.02011	0.02011	0.00451	0.02011
	0.00137	0.02011	0.02011	0.00451	0.02011
	0.00137	0.02011	0.02011	0.00451	0.02011
	0.00137	0.02011	0.02011	0.00451	0.02011
	0.00137	0.02011	0.02011	0.00451	0.02011
	0.00137	0.02011	0.02011	0.00451	0.02011
	0.00137	0.02011	0.02011	0.00451	0.02011
	0.00137	0.02011	0.02011	0.00451	0.02011
	0.00137	0.02011	0.02011	0.00451	0.02011
	0.00137	0.02011	0.02011	0.00451	0.02011
	0.00137	0.02011	0.02011	0.00451	0.02011
	0.00137	0.02011	0.02011	0.00451	0.02011
	0.00137	0.02011	0.02011	0.00451	0.02011
	0.00137	0.02011	0.02011	0.00451	0.02011
	0.00137	0.02011	0.02011	0.00451	0.02011
	0.00137	0.02011	0.02011	0.00451	0.02011
	0.00137	0.02011	0.02011	0.00451	0.02011
	0.00137	0.02011	0.02011	0.00451	0.02011
	0.00137	0.02011	0.02011	0.00451	0.02011
	0.00137	0.02011	0.02011	0.00451	0.02011
	0.00137	0.02011	0.02011	0.00451	0.02011
	0.00137	0.02011	0.02011	0.00451	0.02011
	0.00137	0.02011	0.02011	0.00451	0.02011
	0.00137	0.02011	0.02011	0.00451	0.02011
	0.00137	0.02011	0.02011	0.00451	0.02011
	0.00137	0.02011	0.02011	0.00451	0.02011
	0.00137	0.02011	0.02011	0.00451	0.02011
	0.00137	0.02011	0.02011	0.00451	0.02011
	0.00137	0.02011	0.02011	0.00451	0.02011
	0.00137	0.02011	0.02011	0.00451	0.02011
	0.00137	0.02011	0.02011	0.00451	0.02011
	0.00137	0.02011	0.02011	0.00451	0.02011
	0.00137	0.02011	0.02011	0.00451	0.02011
	0.00137	0.02011	0.02011	0.00451	0.02011
	0.00137	0.02011	0.02011	0.00451	0.02011
	0.00137	0.02011	0.02011	0.00451	0.02011
	0.00137	0.02011	0.02011	0.00451	0.02011
	0.00137	0.02011	0.02011	0.00451	0.02011
	0.00137	0.02011	0.02011	0.00451	0.02011
	0.00137	0.02011	0.02011	0.00451	0.02011
	0.00137	0.02011	0.02011	0.00451	0.02011
	0.00137	0.02011	0.02011	0.00451	0.02011
	0.00137	0.02011	0.02011	0.00451	0.02011
	0.00137	0.02011	0.02011	0.00451	0.02011
	0.00137	0.02011	0.02011	0.00451	0.02011
	0.00137	0.02011	0.02011	0.00451	0.02011
	0.00137	0.02011	0.02011	0.00451	0.02011
	0.00137	0.02011	0.02011	0.00451	0.02011
	0.00137	0.02011	0.02011	0.00451	0.02011
	0.00137	0.02011	0.02011	0.00451	0.02011
	0.00137	0.02011	0.02011	0.00451	0.02011
	0.00137	0.02011	0.02011	0.00451	0.02011
	0.00137	0.02011	0.02011	0.00451	0.02011
	0.00137	0.02011	0.02011	0.00451	0.02011
	0.00137	0.02011	0.02011	0.00451	0.02011
	0.00137	0.02011	0.02011	0.00451	0.02011
	0.00137	0.02011	0.02011	0.00451	0.02011
	0.00137	0.02011	0.02011	0.00451	0.02011
	0.00137	0.02011	0.02011	0.00451	0.02011
	0.00137	0.02011	0.02011	0.00451	0.02011
	0.00137	0.02011	0.02011	0.00451	0.02011
	0.00137	0.02011	0.02011	0.00451	0.02011
	0.00137	0.02011	0.02011	0.00451	0.02011
	0.00137	0.02011	0.02011	0.00451	0.02011
	0.00137	0.02011	0.02011	0.00451	0.02011
	0.00137	0.02011	0.02011	0.00451	0.02011
	0.00137	0.02011	0.02011	0.00451	0.02011
	0.00137	0.02011	0.02011	0.00451	0.02011
	0.00137	0.02011	0.02011	0.00451	0.02011
	0.00137	0.02011	0.02011	0.00451	0.02011
	0.00137	0.02011	0.02011	0.00451	0.02011
	0.00137	0.02011	0.02011	0.00451	0.02011
	0.00137	0.02011	0.02011	0.00451	0.02011
	0.00137	0.02011	0.02011	0.00451	0.02011
	0.00137	0.02011	0.02011	0.00451	0.02011
	0.00137	0.02011	0.02011	0.00451	0.02011
	0.00137	0.02011	0.02011	0.00451	0.02011
	0.00137	0.02011	0.02011	0.00451	0.02011
	0.00137	0.02011	0.02011	0.00451	0.02011
	0.00137	0.02011	0.02011	0.00451	0.02011
	0.00137	0.02011	0.02011	0.00451	0.02011
	0.00137	0.02011	0.02011	0.00451	0.02011
	0.00137	0.02011	0.02011	0.00451	0.02011
	0.00137	0.02011	0.02011	0.00451	0.02011
	0.00137	0.02011	0.02011	0.00451	0.02011
	0.00137	0.02011	0.02011	0.00451	0.02011
	0.00137	0.02011	0.02011	0.00451	0.02011
	0.00137	0.02011	0.02011	0.00451	0.02011
	0.00137	0.02011	0.02011	0.00451	0.02011
	0.00137	0.02011	0.02011	0.00451	0.02011
	0.00137	0.02011	0.02011	0.00451	0.02011
	0.00137	0.02011	0.02011	0.00451	0.02011
	0.00137	0.02011	0.02011	0.00451	0.02011
	0.00137	0.02011	0.02011	0.00451	0.02011
	0.00137	0.02011	0.02011	0.00451	0.02011
	0.00137	0.02011	0.02011	0.00451	0.02011
	0.00137	0.02011	0.02011	0.00451	0.02011
	0.00137	0.02011	0.02011	0.00451	0.02011
	0.00137	0.02011	0.02011	0.00451	0.02011
	0.00137	0.02011	0.02011	0.00451	0.02011
	0.00137	0.02011	0.02011	0.00451	0.02011
	0.00137	0.02011	0.02011	0.00451	0.02011
	0.00137	0.02011	0.02011	0.00451	0.02011
	0.00137	0.02011	0.02011	0.00451	0.02011
	0.00137	0.02011	0.02011	0.00451	0.02011
	0.00137	0.02011	0.02011	0.00451	0.02011
	0.00137	0.02011	0.02011	0.00451	0.02011
	0.00137	0.02011	0.02011	0.00451	0.02011
	0.00137	0.02011	0.02011	0.00451	0.02011
	0.00137	0.02011	0.02011	0.00451	0.02011
	0.00137	0.02011	0.02011	0.00451	0.02011
	0.00137	0.02011	0.02011	0.00451	0.02011
	0.00137	0.02011	0.02011	0.00451	0.02011
	0.00137	0.02011	0.02011	0.00451	0.02011
	0.00137	0.02011	0.02011	0.00451	0.02011
	0.00137	0.02011	0.02011	0.00451	0.02011
	0.00137	0.02011	0.02011	0.00451	0.02011
	0.00137	0.02011	0.02011	0.00451	0.02011
	0.00137	0.02011	0.02011	0.00451	0.02011
	0.00137	0.02011	0.02011	0.00451	0.02011
	0.00137	0.02011	0.02011	0.00451	0.02011
	0.00137	0.02011	0.02011	0.00451	0.02011
	0.00137	0.02011	0.02011	0.00451	0.02011
	0.00137	0.02011	0.02011	0.00451	0.02011
	0.00137	0.02011	0.02011	0.00451	0.02011
	0.00137	0.02011	0.02011	0.00451	0.02011
	0.00137	0.02011	0.02011	0.00451	0.02011
	0.00137	0.02011	0.02011	0.00451	0.02011
	0.00137	0.02011	0.02011	0.00451	0.02011
	0.00137	0.02011	0.02011	0.00451	0.02011
	0.00137	0.02011	0.02011	0.00451	0.02011
	0.00137	0.02011	0.02011	0.00451	0.02011
	0.00137	0.02011	0.02011	0.00451	0.02011
	0.00137	0.02011	0.02011	0.00451	0.02011
	0.00137	0.02011	0.02011	0.00451	0.02011
	0.00137	0.02011	0.02011	0.00451	0.02011
	0.00137	0.02011	0.02011	0.00451	0.02011
	0.00137	0.02011	0.02011	0.00451	0.02011
	0.00137	0.02011	0.02011	0.00451	0.02011
	0.00137	0.02011	0.02011	0.00451	0.02011
	0.00137	0.02011	0.02011	0.00451	0.02011
	0.00137	0.02011	0.02011	0.00451	0.02011
	0.00137	0.02011	0.02011	0.00451	0.02011
	0.00137	0.02011	0.02011	0.00451	0.02011
	0.00137	0.02011	0.02011	0.00451	0.02011
	0.00137	0.02011	0.02011	0.00451	0.02011
	0.00137	0.02011	0.02011	0.00451	0.02011
	0.00137	0.02011	0.02011	0.00451	0.02011
	0.00137	0.02011	0.02011	0.00451	0.02011
	0.00137	0.02011	0.02011	0.00451	0.02011
	0.00137	0.02011	0.02011	0.00451	0.02011
	0.00137	0.02011	0.02011	0.00451	0.02011
	0.00137	0.02011	0.02011	0.00451	0.02011
	0.00137	0.02011	0.02011	0.00451	0.02011
	0.00137	0.02011	0.02011	0.00451	0.02011
	0.00137	0.02011	0.02011	0.00451	0.02011
	0.00137	0.02011	0.02011	0.00451	0.02011
	0.00137	0.02011	0.02011	0.00451	0.02011
	0.00137	0.02011	0.02011	0.00451	0.02011
	0.00137	0.02011	0.02011	0.00451	0.02011
	0.00137	0.02011	0.02011	0.00451	0.02011
	0.00137	0.02011	0.02011	0.00451	0.02011
	0.00137	0.02011	0.02011	0.00451	0.02011
	0.00137	0.02011	0.02011	0.00451	0.02011
	0.00137	0.02011	0.02011	0.00451	0.02011
	0.00137	0.02011	0.02011	0.00451	0.02011
	0.00137	0.02011	0.02011	0.00451	0.02011
	0.00137	0.02011	0.02011	0.00451	0.02011
	0.00137	0.02011	0.02011	0.00451	0.02011
	0.00137	0.02011	0.02011	0.00451	0.02011
	0.00137	0.02011	0.02011	0.00451	0.02011
	0.00137	0.02011	0.02011	0.00451	0.02011
	0.00137	0.02011	0.02011	0.00451	0.02011
	0.00137	0.02011	0.02011	0.00451	0.02011
	0.00137	0.02011	0.02011	0.00451	0.02011
	0.00137	0.02011	0.02011	0.00451	0.02011
	0.00137	0.02011	0.02011	0.00451	0.02011
	0.00137	0.02011	0.02011	0.00451	0.02011
	0.00137	0.02011	0.02011	0.00451	0.02011
	0.00137	0.02011	0.02011	0.00451	0.02011
	0.00137	0.02011	0.02011	0.00451	0.02011
	0.00137	0.02011	0.02011	0.00451	0.02011
	0.00137	0.02011	0.02011	0.00451	0.02011
	0.00137	0.02011	0.02011	0.00451	0.02011
	0.00137	0.02011	0.02011	0.00451	0.02011
	0.00137	0.02011	0.02011	0.00451	0.02011
	0.00137	0.02011	0.02011	0.00451	0.02011
	0.00137	0.02011	0.02011	0.00451	0.02011
	0.00137	0.02011	0.02011	0.00451	0.02011
	0.00137	0.02011	0.02011	0.00451	0.02011
	0.00137	0.02011	0.02011	0.00451	0.02011
	0.00137	0.02011	0.02011	0.00451	0.02011
	0.00137	0.02011	0.02011	0.00451	0.02011
	0.00137	0.02011	0.02011	0.00451	0.02011
	0.00137	0.02011	0.02011	0.00451	0.02011
	0.00137	0.02011	0.02011	0.00451	0.02011
	0.00137	0.02011	0.02011	0.00451	0.02011
	0.00137	0.02011	0.02011	0.00451	0.02011
	0.00137	0.02011	0.02011	0.00451	0.02011
	0.00137	0.02011	0.02011	0.00451	0.02011
	0.00137	0.02011	0.02011	0.00451	0.02011
	0.00137	0.02011	0.02011	0.00451	0.02011
	0.00137	0.02011	0.02011	0.00451	0.02011
	0.00137	0.02011	0.02011	0.00451	0.02011
	0.00137	0.02011	0.02011	0.00451	0.02011
	0.00137	0.02011	0.02011	0.00451	0.02011
	0.00137	0.02011	0.02011	0.00451	0.02011
	0.00137	0.02011	0.02011	0.00451	0.02011
	0.00137	0.02011	0.02011	0.00451	0.02011
	0.00137	0.02011	0.02011	0.00451	0.02011
	0.00137	0.02011	0.02011	0.00451	0.02011
	0.00137	0.02011	0.02011	0.00451	0.02011
	0.00137	0.02011	0.02011	0.00451	0.02011
	0.00137	0.02011	0.02011	0.00451	0.02011
	0.00137	0.02011	0.02011	0.00451	0.02011
	0.00137	0.02011	0.02011	0.00451	0.02011
	0.00137	0.02011	0.02011	0.00451	0.02011
	0.00137	0.02011	0.02011	0.00451	0.02011
	0.00137	0.02011	0.02011	0.00451	0.02011
	0.00137	0.02011	0.02011	0.00451	0.02011
	0.00137	0.02011	0.02011	0.00451	0.02011
	0.00137	0.02011	0.02011	0.00451	0.02011
	0.00137	0.02011	0.02011	0.00451	0.02011
	0.00137	0.02011	0.02011	0.00451	0.02011
	0.00137	0.02011	0.02011	0.00451	0.02011
	0.00137	0.02011	0.02011	0.00451	0.02011
	0.00137	0.02011	0.02011	0.00451	0.02011
	0.00137	0.02011	0.02011	0.00451	0.02011
	0.00137	0.02011	0.02011	0.00451	0.02011
	0.00137	0.02011	0.02011	0.00451	0.02011
	0.00137	0.02011	0.02011	0.00451	0.02011
	0.00137	0.02011	0.02011	0.00451	0.02011
	0.00137	0.02011	0.02011	0.00451	0.02011
	0.00137	0.02011	0.02011	0.00451	0.02011
	0.00137	0.02011	0.02011	0.00451	0.02011
	0.00137	0.02011	0.02011	0.00451	0.02011
	0.00137	0.02011	0.02011	0.00451	0.02011
	0.00137	0.02011	0.02011	0.00451	0.02011
	0.00137	0.02011	0.02011	0.00451	0.02011
	0.00137	0.02011	0.02011	0.00451	0.02011
	0.00137	0.02011	0.02011	0.00451	0.02011
	0.00137	0.02011	0.02011	0.00451	0.02011
	0.00137	0.02011	0.02011	0.00451	0.02011
	0.00137	0.02011	0.02011	0.00451	0.02011
	0.00137	0.02011	0.02011	0.00451	0.02011
	0.00137	0.02011	0.02011	0.00451	0.02011
	0.00137	0.02011	0.02011	0.00451	0.02011
	0.00137	0.02011	0.02011	0.00451	0.02011
	0.00137	0.02011	0.02011	0.00451	0.02011
	0.00137	0.02011	0.02011	0.00451	0.02011
	0.00137	0.02011	0.02011	0.00451	0.02011
	0.00137	0.02011	0.02011	0.00451	0.02011
	0.00137	0.02011	0.02011	0.00451	0.02011
	0.00137	0.02011	0.02011	0.00451	0.02011
	0.00137	0.02011	0.02011	0.00451	0.02011
	0.00137	0.02011	0.02011	0.00451	0.02011
	0.00137	0.02011	0.02011	0.00451	0.02011
	0.00137	0.02011	0.02011	0.00451	0.02011
	0.00137	0.02011	0.02011	0.00451	0.02011
	0.00137	0.02011	0.02011	0.00451	0.02011
	0.00137	0.02011	0.02011	0.00451	0.02011
	0.00137	0.02011	0.02011	0.00451	0.02011
	0.00137	0.02011	0.02011	0.00451	0.02011
	0.00137	0.02011	0.02011	0.00451	0.02011
	0.00137	0.02011	0.02011	0.00451	0.02011
	0.00137	0.02011	0.02011	0.00451	0.02011
	0.00137	0.02011	0.02011	0.00451	0.02011
	0.00137	0.02011	0.02011	0.00451	0.02011
	0.00137	0.02011	0.02011	0.00451	0.02011
	0.00137	0.02011	0.02011	0.00451	0.02011
	0.00137	0.02011	0.02011	0.00451	0.02011
	0.00137	0.02011	0.02011	0.00451	0.02011
	0.00137	0.02011	0.02011	0.00451	0.02011
	0.00137	0.02011	0.02011	0.00451	0.02011
	0.00137	0.02011	0.02011	0.00451	0.02011
	0.00137	0.02011	0.02011	0.00451	0.02011
	0.00137	0.02011	0.02011	0.00451	0.02011
	0.00137	0.02011	0.02011	0.00451	0.02011
	0.00137	0.02011	0.02011	0.00451	0.02011
	0.00137	0.02011	0.02011	0.00451	0.02011
	0.00137	0.02011	0.02011	0.00451	0.02011
	0.00137	0.02011	0.02011	0.00451	0.02011
	0.00137	0.02011	0.02011	0.00451	0.02011
	0.00137	0.02011	0.02011	0.00451	0.02011
	0.00137	0.02011	0.02011	0.00451	0.02011
	0.00137	0.02011	0.02011	0.00451	0.02011
	0.00137	0.02011	0.02011	0.00451	0.02011
	0.00137	0.02011	0.02011	0.00451	0.02011
	0.00137	0.02011	0.02011	0.00451	0.02011
	0.00137	0.02011	0.02011	0.00451	0.02011
	0.00137	0.02011	0.02011	0.00451	0.02011
	0.00137	0.02011	0.02011	0.00451	0.02011
	0.00137	0.02011	0.02011	0.00451	0.02011
	0.00137	0.02011	0.02011	0.00451	0.02011
	0.00137	0.02011	0.02011	0.00451	0.02011
	0.00137	0.02011	0.02011	0.00451	0.02011
	0.00137	0.02011	0.02011	0.00451	0.02011
	0.00137	0.02011	0.02011	0.00451	0.02011
	0.00137	0.02011	0.02011	0.00451	0.02011
	0.00137	0.02011	0.02011	0.00451	0.02011
	0.00137	0.02011	0.02011	0.00451	0.02011
	0.00137	0.02011	0.02011	0.00451	0.02011
	0.00137	0.02011	0.02011	0.00451	0.02011
	0.00137	0.02011	0.02011	0.00451	0.02011
	0.00137	0.02011	0.02011	0.00451	0.02011
	0.00137	0.02011	0.02011	0.00451	0.02011
	0.00137	0.02011	0.02011	0.00451	0.02011
	0.00137	0.02011	0.02011	0.00451	0.02011
	0.00137	0.02011	0.02011	0.00451	0.02011
	0.00137	0.02011	0.02011	0.00451	0.02011
	0.00137	0.02011	0.02011	0.00451	0.02011
	0.00137	0.02011	0.02011	0.00451	0.02011
	0.00137	0.02011	0.02011	0.00451	0.02011
	0.00137	0.02011	0.02011	0.00451	0.02011
	0.00137	0.02011	0.02011	0.00451	0.02011
	0.00137	0.02011	0.02011	0.00451	0.02011
	0.00137	0.02011	0.02011	0.00451	0.02011
	0.00137	0.02011	0.02011	0.00451	0.02011
	0.00137	0.02011	0.02011	0.00451	0.02011
	0.00137	0.02011	0.02011	0.00451	0.02011
	0.00137	0.02011	0.02011	0.00451	0.02011
	0.00137	0.02011	0.02011	0.00451	0.02011
	0.00137	0.02011	0.02011	0.00451	0.02011
	0.00137	0.02011	0.02011	0.00451	0.02011
	0.00137	0.02011	0.02011	0.00451	0.02011
	0.00137	0.02011	0.02011	0.00451	0.02011
	0.00137	0.02011	0.02011	0.00451	0.02011
	0.00137	0.02011	0.02011	0.00451	0.02011
	0.00137	0.02011	0.02011	0.00451	0.02011
	0.00137	0.02011	0.02011	0.00451	0.02011
	0.00137	0.02011	0.02011	0.00451	0.02011
	0.00137	0.02011	0.02011	0.00451	0.02011
	0.00137	0.02011	0.02011	0.00451	0.02011
	0.00137	0.02011	0.02011	0.00451	0.02011
	0.00137	0.02011	0.02011	0.00451	0.02011
	0.00137	0.02011	0.02011	0.00451	0.02011
	0.00137	0.02011	0.02011	0.00451	0.02011
	0.00137	0.02011	0.02011	0.00451	0.02011
	0.00137	0.02011	0.02011	0.00451	0.02011
	0.00137	0.02011	0.02011	0.00451	0.02011
	0.00137	0.02011	0.02011	0.00451	0.02011
	0.00137	0.02011	0.02011	0.00451	0.02011
	0.00137	0.02011	0.02011	0.00451	0.02011
	0.00137	0.02011	0.02011	0.00451	0.02011
	0.00137	0.02011	0.02011	0.00451	0.02011
	0.00137	0.02011	0.02011	0.00451	0.02011
	0.00137	0.02011	0.02011	0.00451	0.02011
	0.00137	0.02011	0.02011	0.00451	0.02011
	0.00137	0.02011	0.02011	0.00451	0.02011
	0.00137	0.02011	0.02011	0.00451	0.02011
	0.00137	0.02011	0.02011	0.00451	0.02011
	0.00137	0.02011	0.02011	0.00451	0.02011
	0.00137	0.02011	0.02011	0.00451	0.02011
	0.00137	0.02011	0.02011	0.00451	0.02011
	0.00137	0.02011	0.02011	0.00451	0.02011
	0.00137	0.02011	0.02011	0.00451	0.02011
	0.00137	0.02011	0.02011	0.00451	0.02011
	0.00137	0.02011	0.02011	0.00451	0.02011
	0.00137	0.02011	0.02011	0.00451	0.02011
	0.00137	0.02011	0.02011	0.00451	0.02011
	0.00137	0.02011	0.02011	0.00451	0.02011
	0.00137	0.02011	0.02011	0.00451	0.02011
	0.00137	0.02011	0.02011	0.00451	0.02011
	0.00137	0.02011	0.02011	0.00451	0.02011
	0.00137	0.02011	0.02011	0.00451	0.02011
	0.00137	0.02011	0.02011	0.00451	0.02011
	0.00137	0.02011	0.02011	0.00451	0.02011
	0.00137	0.02011	0.02011	0.00451	0.02011
	0.00137	0.02011	0.02011	0.00451	0.02011
	0.00137	0.02011	0.02011	0.00451	0.02011
	0.00137	0.02011	0.02011	0.00451	0.02011
	0.00137	0.02011	0.02011	0.00451	0.02011
	0.00137	0.02011	0.02011	0.00451	0.02011
	0.00137	0.02011	0.02011	0.00451	0.02011
	0.00137	0.02011	0.02011	0.00451	0.02011
	0.00137	0.02011	0.02011	0.00451	0.02011
	0.00137	0.02011	0.02011	0.00451	0.02011
	0.00137	0.02011	0.02011	0.00451	0.02011
	0.00137	0.02011	0.02011	0.00451	0.02011
	0.00137	0.02011	0.02011	0.00451	0.02011
	0.00137	0.02011	0.02011	0.00451	0.02011
	0.00137	0.02011	0.02011	0.00451	0.02011
	0.00137	0.02011	0.02011	0.00451	0.02011
	0.00137	0.02011	0.02011	0.00451	0.02011
	0.00137	0.02011	0.02011	0.00451	0.02011
	0.00137	0.02011	0.02011	0.00451	0.02011
	0.00137	0.02011	0.02011	0.00451	0.02011
	0.00137	0.02011	0.02011	0.00451	0.02011
	0.00137	0.02011	0.02011	0.00451	0.02011
	0.00137	0.02011	0.02011	0.00451	0.02011
	0.00137	0.02011	0.02011	0.00451	0.02011
	0.00137	0.02011	0.02011	0.00451	0.02011
	0.00137	0.02011	0.02011	0.00451	0.02011
	0.00137	0.02011	0.02011	0.00451	0.02011
	0.00137	0.02011	0.02011	0.00451	0.02011
	0.00137	0.02011	0.02011	0.00451	0.02011
	0.00137	0.02011	0.02011	0.00451	0.02011
	0.00137	0.02011	0.02011	0.00451	0.02011
	0.00137	0.02011	0.02011	0.00451	0.02011
	0.00137	0.02011	0.02011	0.00451	0.02011
	0.00137	0.02011	0.02011	0.00451	0.02011
	0.00137	0.02011	0.02011	0.00451	0.02011
	0.00137	0.02011	0.02011	0.00451	0.02011
	0.00137	0.02011	0.02011	0.00451	0.02011
	0.00137	0.02011	0.02011	0.00451	0.02011
	0.00137	0.02011	0.02011	0.00451	0.02011
	0.00137	0.02011	0.02011	0.00451	0.02011
	0.00137	0.02011	0.02011	0.00451	0.02011
	0.00137	0.02011	0.02011	0.00451	0.02011
	0.00137	0.02011	0.02011	0.00451	0.02011
	0.00137	0.02011	0.02011	0.00451	0.02011
	0.00137	0.02011	0.02011	0.00451	0.02011
	0.00137	0.02011	0.02011	0.00451	0.02011
	0.00137	0.02011	0.02011	0.00451	0.02011
	0.00137	0.02011	0.02011	0.00451	0.02011
	0.00137	0.02011	0.02011	0.00451	0.02011
	0.00137	0.02011	0.02011	0.00451	0.02011
	0.00137	0.02011	0.02011	0.00451	0.02011
	0.00137	0.02011	0.02011	0.00451	0.02011
	0.00137	0.02011	0.02011	0.00451	0.02011
	0.00137	0.02011	0.02011	0.00451	0.02011
	0.00137	0.02011	0.02011	0.00451	0.02011
	0.00137	0.02011	0.02011	0.00451	0.02011
	0.00137	0.02011	0.02011	0.00451	0.02011
	0.00137	0.02011	0.02011	0.00451	0.02011
	0.00137	0.02011	0.02011	0.00451	0.02011
	0.00137	0.02011	0.02011	0.00451	0.02011
	0.00137	0.02011	0.02011	0.00451	0.02011
	0.00137	0.02011	0.02011	0.00451	0.02011
	0.00137	0.02011	0.02011	0.00451	0.02011
	0.00137	0.02011	0.02011	0.00451	0.02011
	0.00137	0.02011	0.02011	0.00451	0.02011
	0.00137	0.02011	0.02011	0.00451	0.02011
	0.00137	0.02011	0.02011	0.00451	0.02011
	0.00137	0.02011	0.02011	0.00451	0.02011
	0.00137	0.02011	0.02011	0.00451	0.02011
	0.00137	0.02011	0.02011	0.00451	0.02011
	0.00137	0.02011	0.02011	0.00451	0.02011
	0.00137	0.02011	0.02011	0.00451	0.02011
	0.00137	0.02011	0.02011	0.00451	0.02011
	0.00137	0.02011	0.02011	0.00451	0.02011
	0.00137	0.02011	0.02011	0.00451	0.02011
	0.00137	0.02011	0.02011	0.00451	0.02011
	0.00137	0.02011	0.02011	0.00451	0.02011
	0.00137	0.02011	0.02011	0.00451	0.02011
	0.00137	0.02011	0.02011	0.00451	0.02011
	0.00137	0.02011	0.02011	0.00451	0.02011
	0.00137	0.02011	0.02011	0.00451	0.02011
	0.00137	0.02011	0.02011	0.00451	0.02011
	0.00137	0.02011	0.02011	0.00451	0.02011
	0.00137	0.02011	0.02011	0.00451	0.02011
	0.00137	0.02011	0.02011	0.00451	0.02011
	0.00137	0.02011	0.02011	0.00451	0.02011
	0.00137	0.02011	0.02011	0.00451	0.02011
	0.00137	0.02011	0.02011	0.00451	0.02011
	0.00137	0.02011	0.02011	0.00451	0.02011
	0.00137	0.02011	0.02011	0.00451	0.02011
	0.00137	0.02011	0.02011	0.00451	0.02011
	0.00137	0.02011	0.02011	0.00451	0.02011
	0.00137	0.02011	0.02011	0.00451	0.02011
	0.00137	0.02011	0.02011	0.00451	0.02011
	0.00137	0.02011	0.02011	0.00451	0.02011
	0.00137	0.02011	0.02011	0.00451	0.02011
	0.00137	0.02011	0.02011	0.00451	0.02011
	0.00137	0.02011	0.02011	0.00451	0.02011
	0.00137	0.02011	0.02011	0.00451	0.02011
	0.00137	0.02011	0.02011	0.00451	0.02011
	0.00137	0.02011	0.02011	0.00451	0.02011
	0.00137	0.02011	0.02011	0.00451	0.02011
	0.00137	0.02011	0.02011	0.00451	0.02011
	0.00137	0.02011	0.02011	0.00451	0.02011
	0.00137	0.02011	0.02011	0.00451	0.02011
	0.00137	0.02011	0.02011	0.00451	0.02011
	0.00137	0.02011	0.02011	0.00451	0.02011
	0.00137	0.02011	0.02011	0.00451	0.02011
	0.00137	0.02011	0.02011	0.00451	0.02011
	0.00137	0.02011	0.02011	0.00451	0.02011
	0.00137	0.02011	0.02011	0.00451	0.02011
	0.00137	0.02011	0.02011	0.00451	0.02011
	0.00137	0.02011	0.02011	0.00451	0.02011
	0.00137	0.02011	0.02011	0.00451	0.02011
	0.00137	0.02011	0.02011	0.00451	0.02011
	0.00137	0.02011	0.02011	0.00451	0.02011
	0.00137	0.02011	0.02011	0.00451	0.02011
	0.00137	0.02011	0.02011	0.00451	0.02011
	0.00137	0.02011	0.02011	0.00451	0.02011
	0.00137	0.02011	0.02011	0.00451	0.02011
	0.00137	0.02011	0.02011	0.00451	0.02011
	0.00137	0.02011	0.02011	0.00451	0.02011
	0.00137	0.02011	0.02011	0.00451	0.02011
	0.00137	0.02011	0.02011	0.00451	0.02011
	0.00137	0.02011	0.02011	0.00451	0.02011
	0.00137	0.02011	0.02011	0.00451	0.02011
	0.00137	0.02011	0.02011	0.00451	0.02011
	0.00137	0.02011	0.02011	0.00451	0.02011
	0.00137	0.02011	0.02011	0.00451	0.02011
	0.00137	0.02011	0.02011	0.00451	0.02011
	0.00137	0.02011	0.02011	0.00451	0.02011
	0.00137	0.02011	0.02011	0.00451	0.02011
	0.00137	0.02011	0.02011	0.00451	0.02011
	0.00137	0.02011	0.02011	0.00451	0.02011
	0.00137	0.02011	0.02011	0.00451	0.02011
	0.00137	0.02011	0.02011	0.00451	0.02011
	0.00137	0.02011	0.02011	0.00451	0.02011
	0.00137	0.02011	0.02011	0.00451	0.02011
	0.00137	0.02011	0.02011	0.00451	0.02011
	0.00137	0.02011	0.02011	0.00451	0.02011
	0.00137	0.02011	0.02011	0.00451	0.02011
	0.00137	0.02011	0.02011	0.00451	0.02011
	0.00137	0.02011	0.02011	0.00451	0.02011
[truncated: 1,046,576+ more rows]

## Sheet: Sheet5
Figure 2g
diameter (μm)	frequency (%)
1.2	0
1.6	7.9
2	15.7
2.4	27
2.8	19.1
3.2	12.4
3.6	9
4	5.6
4.4	2.2
4.8	1.1
