# Supplementary material for: In situ generation of micrometer-sized tumor cell-derived vesicles as autologous cancer vaccines for boosting systemic immune responses
Source: Nat Commun. 2022 Nov 1;13:6534. doi: 10.1038/s41467-022-33831-7 (PMC9626595; doi:10.1038/s41467-022-33831-7)
Supplement: Supplementary file 8 — Source Data [file 41467_2022_33831_MOESM8_ESM.zip › Source data/Figure 3/Figure 3.xlsx]

## Sheet: Sheet1
Figure 3a
DOX concentration (μg/mL)	Apa		DOX		DOX+Apa		HDA		HDD		HDDA
	mean	SD	mean	SD	mean	SD	mean	SD	mean	SD	mean	SD
0.45	97.4766	3.83398	84.2654	2.61222	79.8241	1.18468	92.2295	0.508037	96.3621	1.63652	95.0829	1.63801
0.9	93.9671	6.34602	71.1799	1.07355	75.788	2.6778	90.8937	1.28203	92.9215	1.92506	88.1704	2.42851
1.8	94.799	3.30641	75.0674	4.00251	75.8057	0.617716	83.7645	3.16737	84.7706	0.86084	77.6142	4.56826
3.6	93.4454	11.1316	72.5829	3.19497	72.9276	1.44999	61.189	1.95818	65.5249	3.65181	51.4997	1.68947
7.2	98.6011	3.8505	75.175	4.93674	50.2847	1.35835	39.1996	1.83932	34.6171	1.64972	29.3936	1.21145
14.4	97.7538	1.63248	62.39	2.92552	53.0607	2.12529	30.7472	0.45433	27.0304	0.0738061	23.0954	1.89662
		Apa			DOX			DOX+Apa			HDA			HDD			HDDA
	raw data			raw data			raw data			raw data			raw data			raw data
0.45	94.6005	96	101.829	86.4317	85	81.3646	78.5613	80.911	80	92.2998	91.69	92.6988	98.1775	95	95.9089	93.4879	96.7607	95
0.9	97.0482	86.6688	98.1843	71.9781	71.6021	69.9594	78.8801	74.2461	74.2379	92	91.1924	89.4887	95.1019	91.4569	92.2056	90.7933	86	87.7177
1.8	98.0004	95	91.3967	72.5911	79.6851	72.9261	75.1573	76.3873	75.8724	80.486	86.8076	84	85.0949	85.4222	83.7947	74.9535	82.8891	75
3.6	80.6127	100.497	99.2263	74.5607	68.8969	74.291	74.34	73	71.4428	60.1179	60	63.4491	65.7356	69.0668	61.7723	51.169	53.33	50
7.2	100.048	94.2368	101.519	78.4183	69.4936	77.6133	50.6552	51.4193	48.7795	40.503	37.0957	40	33	36.2976	34.5536	30.1957	28	29.985
14.4	97.085	99.6145	96.562	63.0983	64.8963	59.1754	53.3277	55.0399	50.8146	30.8144	31.1641	30.263	27.1156	26.9901	26.9856	21	23.5917	24.6946

## Sheet: Sheet2
Figure 3b
time (h)	Control	Apa	DOX	DOX + Apa	HDA	HDD	HDDA
0	0	0	0	0	0	0	0
0.7867	0.2905	0.2878	0.2995	0.2931	0.269	0.2866	0.2783
1.0367	0.4111	0.4006	0.4237	0.4046	0.3605	0.4003	0.3928
1.2867	0.5298	0.5206	0.5543	0.5296	0.4677	0.5139	0.5083
1.5367	0.6553	0.6237	0.6828	0.6474	0.5674	0.634	0.6198
1.7867	0.7549	0.7082	0.7962	0.7543	0.6487	0.7339	0.713
2.0367	0.8337	0.8147	0.8934	0.8499	0.7238	0.8327	0.7984
2.2867	0.9257	0.9191	0.9911	0.9338	0.7887	0.9038	0.8759
2.5367	1.0039	1.0089	1.0894	1.0179	0.8541	0.9634	0.9426
2.7867	1.0816	1.1001	1.1712	1.0921	0.9138	1.0377	0.998
3.0367	1.1458	1.1838	1.2599	1.1612	0.9672	1.0957	1.0542
3.2867	1.1987	1.2651	1.329	1.2241	1.0161	1.1645	1.097
3.5367	1.2598	1.3366	1.3995	1.2834	1.0603	1.2263	1.1346
3.7867	1.3092	1.399	1.4621	1.3379	1.1192	1.2798	1.1782
4.0367	1.356	1.4598	1.5144	1.3892	1.1666	1.3324	1.2164
4.2867	1.4105	1.5156	1.5602	1.4438	1.2156	1.3779	1.2539
4.5367	1.4569	1.5623	1.6157	1.4909	1.2641	1.4335	1.2928
4.7867	1.5053	1.6103	1.6746	1.5539	1.3173	1.4871	1.3246
5.0367	1.5469	1.6595	1.7315	1.6093	1.3707	1.534	1.3639
5.2867	1.5945	1.7042	1.7873	1.6696	1.4284	1.5914	1.4016
5.5367	1.6416	1.7491	1.8443	1.7368	1.4817	1.651	1.4436
5.7867	1.6971	1.7909	1.9071	1.8029	1.5349	1.6959	1.4772
6.0367	1.7475	1.8355	1.9688	1.8674	1.5949	1.7566	1.5107
6.2867	1.7999	1.8903	2.0318	1.9402	1.6559	1.8117	1.5532
6.5367	1.8649	1.9458	2.0983	2.0157	1.7146	1.8777	1.59
6.7867	1.9218	1.9998	2.1664	2.0826	1.7723	1.9433	1.6294
7.0367	1.9763	2.0572	2.2339	2.1546	1.838	2.0065	1.6716
7.2867	2.039	2.1235	2.3085	2.2347	1.903	2.0708	1.7124
7.5367	2.0891	2.1856	2.3866	2.3098	1.9659	2.1319	1.7504
7.7867	2.1399	2.243	2.4594	2.3948	2.0277	2.1978	1.786
8.0367	2.1822	2.2991	2.5312	2.467	2.088	2.259	1.8215
8.2867	2.2306	2.3629	2.5938	2.539	2.1407	2.3125	1.8596
8.5367	2.2725	2.4166	2.6573	2.616	2.1954	2.3733	1.8923
8.7867	2.3204	2.4669	2.7144	2.6869	2.2428	2.4205	1.9249
9.0367	2.3591	2.5263	2.7774	2.7532	2.2933	2.4812	1.9571
9.2867	2.403	2.5825	2.8378	2.8273	2.3354	2.5404	1.9851
9.5367	2.4422	2.6351	2.904	2.8954	2.3792	2.5975	2.0273
9.7867	2.474	2.6916	2.9634	2.9609	2.4281	2.6541	2.0544
10.0367	2.5177	2.7398	3.0142	3.0209	2.4767	2.7032	2.0805
10.2867	2.5569	2.7859	3.0748	3.082	2.523	2.7598	2.1068
10.5367	2.597	2.8311	3.1325	3.1445	2.5675	2.8133	2.1316
10.7867	2.6349	2.877	3.182	3.1895	2.6088	2.8705	2.1561
11.0367	2.6707	2.9133	3.2294	3.2421	2.6568	2.9137	2.1794
11.2867	2.7109	2.9653	3.285	3.3066	2.7064	2.9712	2.2168
11.5367	2.751	3.0126	3.3395	3.3697	2.7575	3.037	2.248
11.7867	2.7916	3.0602	3.3969	3.4315	2.7988	3.0946	2.2746
12.0367	2.8204	3.1128	3.4376	3.4829	2.834	3.1527	2.3008
12.2867	2.8559	3.1539	3.4741	3.5392	2.8797	3.2038	2.322
12.5367	2.8867	3.1963	3.5142	3.5881	2.9203	3.2423	2.3507
12.7867	2.9117	3.2414	3.5573	3.6519	2.9645	3.2768	2.3746
13.0367	2.9389	3.2887	3.5957	3.7018	3.0034	3.3041	2.3998
13.2867	2.9696	3.3344	3.6366	3.7454	3.0332	3.3483	2.4193
13.5367	3.0067	3.3834	3.6706	3.781	3.0666	3.3873	2.4515
13.7867	3.0327	3.4156	3.7096	3.8282	3.0972	3.4379	2.4777
14.0367	3.0624	3.4555	3.7373	3.8692	3.1323	3.4624	2.495
14.2867	3.0833	3.4782	3.7671	3.9136	3.1517	3.5001	2.512
14.5367	3.1157	3.516	3.802	3.9656	3.1912	3.5404	2.5334
14.7867	3.1521	3.5557	3.8376	4.0171	3.2286	3.5832	2.5599
15.0367	3.1841	3.5953	3.8959	4.0695	3.2598	3.6358	2.5957
15.2867	3.2238	3.6294	3.9486	4.118	3.2897	3.6815	2.6145
15.5367	3.2578	3.6685	3.988	4.1583	3.3235	3.7123	2.6315
15.7867	3.278	3.7031	4.0144	4.1874	3.3542	3.7513	2.6535
16.0367	3.3117	3.7391	4.0553	4.225	3.3871	3.7871	2.6715
16.2867	3.3307	3.7899	4.0851	4.2547	3.4147	3.8206	2.6952
16.5367	3.3646	3.8197	4.129	4.2914	3.4544	3.8534	2.7183
16.7867	3.3965	3.8578	4.1689	4.3491	3.4947	3.9004	2.7377
17.0367	3.4221	3.9112	4.2178	4.3992	3.5242	3.9568	2.7659
17.2867	3.4591	3.9555	4.2625	4.4434	3.5709	4.0062	2.7908
17.5367	3.4957	4.0182	4.3091	4.4917	3.6114	4.0446	2.8173
17.8558	3.4417	4.0283	4.3552	4.5905	3.577	4.0544	2.6672
18.3206	3.4411	4.0266	4.3588	4.5883	3.5709	4.0073	2.6501
18.5706	3.5209	4.0243	4.3487	4.6037	3.6091	4.0025	2.6195
18.8206	3.6616	4.1566	4.5271	4.7553	3.6635	4.082	2.575
19.0706	3.8053	4.3403	4.7968	4.9749	3.6928	4.1865	2.5342
19.3206	3.9332	4.5041	5.0946	5.2484	3.7037	4.256	2.4713
19.5706	4.0206	4.6427	5.3875	5.5276	3.6983	4.2884	2.4154
19.8206	4.0975	4.7575	5.6376	5.7956	3.6724	4.2903	2.3612
20.0706	4.1599	4.8828	5.8397	6.0289	3.6379	4.259	2.3
20.3206	4.2295	5.0019	6.0147	6.1976	3.6014	4.2354	2.2495
20.5706	4.2801	5.1266	6.1436	6.3033	3.5801	4.2009	2.1971
20.8206	4.3378	5.2327	6.2419	6.4102	3.5702	4.1488	2.1424
21.0706	4.3842	5.3513	6.3024	6.4599	3.5344	4.1035	2.0854
21.3206	4.4289	5.4604	6.3289	6.4888	3.5104	4.056	2.0423
21.5706	4.4721	5.5713	6.3283	6.491	3.4894	4.0187	2.0013
21.8206	4.5133	5.6859	6.3129	6.4781	3.4666	3.9864	1.9597
22.0706	4.5648	5.8028	6.2865	6.4359	3.4487	3.9628	1.9112
22.3206	4.6255	5.9182	6.2345	6.3871	3.433	3.9382	1.8728
22.5706	4.6779	6.0461	6.1899	6.3358	3.4067	3.9188	1.8367
22.8206	4.7375	6.1826	6.1165	6.2633	3.3881	3.9045	1.8028
23.0706	4.7904	6.3194	6.0467	6.1865	3.3682	3.876	1.7675
23.3206	4.8467	6.4455	5.9639	6.1135	3.355	3.8483	1.7361
23.5706	4.9057	6.5742	5.8832	6.0287	3.3389	3.81	1.7027
23.8206	4.9521	6.6971	5.8009	5.9446	3.3281	3.7892	1.6725
24.0706	5.0047	6.8232	5.7121	5.8582	3.3135	3.7532	1.6337
24.3206	5.0553	6.9313	5.6158	5.7501	3.2945	3.722	1.6
24.5706	5.0911	7.0517	5.5108	5.6703	3.2805	3.7001	1.5661
24.8206	5.1287	7.1755	5.4167	5.5826	3.2758	3.6634	1.5415
25.0706	5.1743	7.302	5.3274	5.4867	3.2571	3.6391	1.5098
25.3206	5.2097	7.4283	5.2394	5.3974	3.2522	3.6235	1.4929
25.5706	5.2531	7.5622	5.1549	5.3155	3.2428	3.6033	1.4651
25.8206	5.304	7.6824	5.0622	5.2239	3.2402	3.5834	1.4475
26.0706	5.3562	7.8003	4.9706	5.1405	3.2293	3.5698	1.428
26.3206	5.4237	7.9218	4.8963	5.0597	3.2231	3.5576	1.4126
26.5706	5.4642	8.0447	4.8112	4.9794	3.2184	3.5401	1.3953
26.8206	5.5176	8.1735	4.735	4.9066	3.2236	3.5179	1.3726
27.0706	5.5495	8.287	4.6558	4.8203	3.2037	3.4897	1.3531
27.3206	5.5879	8.4076	4.5874	4.7395	3.1972	3.4721	1.3369
27.5706	5.6265	8.5253	4.4964	4.6635	3.1885	3.4538	1.3191
27.8206	5.6652	8.6336	4.4317	4.5789	3.1856	3.4403	1.3025
28.0706	5.7048	8.748	4.3617	4.4974	3.1826	3.4258	1.2862
28.3206	5.7666	8.8461	4.2757	4.4124	3.1694	3.4039	1.2725
28.5706	5.8356	8.9545	4.204	4.3346	3.1619	3.3877	1.2627
28.8206	5.8854	9.0526	4.1308	4.2552	3.1519	3.3729	1.246
29.0706	5.943	9.1569	4.0583	4.1757	3.1447	3.3642	1.236
29.3206	5.9744	9.2593	3.9857	4.1029	3.1351	3.3428	1.2193
29.5706	6.0292	9.3722	3.9143	4.036	3.1283	3.3339	1.2072
29.8206	6.0893	9.4741	3.8477	3.9641	3.1224	3.3268	1.1955
30.0706	6.1431	9.5632	3.7844	3.8951	3.1085	3.3116	1.1819
30.3206	6.191	9.6554	3.7214	3.8285	3.0977	3.3017	1.1704
30.5706	6.2304	9.7427	3.6597	3.7564	3.093	3.2765	1.1606
30.8206	6.2832	9.828	3.6013	3.6886	3.0802	3.2547	1.1483
31.0706	6.3272	9.923	3.5437	3.6236	3.0752	3.2416	1.138
31.3206	6.3811	10.0189	3.4883	3.5556	3.0721	3.2277	1.1298
31.5706	6.4309	10.1049	3.44	3.4947	3.0647	3.2104	1.1215
31.8206	6.5043	10.1882	3.3969	3.437	3.0672	3.1994	1.1139
32.0706	6.5555	10.2732	3.3506	3.3756	3.0632	3.1945	1.1055
32.3206	6.6084	10.3567	3.302	3.3124	3.0568	3.1815	1.0983
32.5706	6.6459	10.4278	3.2517	3.2555	3.0667	3.1767	1.0894
32.8206	6.6907	10.5092	3.2044	3.1926	3.0599	3.169	1.0824
33.0706	6.7375	10.5701	3.1595	3.1436	3.0634	3.168	1.0729
33.3206	6.7772	10.6265	3.1129	3.0906	3.0654	3.1662	1.0647
33.5706	6.8317	10.6807	3.0684	3.0322	3.0618	3.1628	1.06
33.8206	6.8791	10.7594	3.0247	2.9788	3.0669	3.1722	1.0518
34.0706	6.9337	10.8246	2.9887	2.9233	3.0653	3.1676	1.0502
34.3206	6.9851	10.8808	2.9446	2.874	3.0595	3.163	1.0418
34.5706	7.025	10.9414	2.9081	2.8243	3.0616	3.1615	1.0366
34.8206	7.0735	10.9964	2.8729	2.7798	3.0583	3.1639	1.0326
35.0706	7.1063	11.0463	2.8342	2.7315	3.0602	3.1612	1.0278
35.3206	7.1522	11.1025	2.7963	2.6873	3.0563	3.1678	1.0254
35.5706	7.2009	11.1547	2.7606	2.6416	3.0595	3.1708	1.0187
35.8206	7.2466	11.2156	2.7259	2.5982	3.0612	3.1759	1.0153
36.0706	7.295	11.2634	2.6923	2.5558	3.0604	3.1813	1.0086
36.3206	7.3547	11.2963	2.6608	2.5131	3.0678	3.1901	1.0079
36.5706	7.3901	11.3344	2.6256	2.4732	3.0744	3.2012	1.0034
36.8206	7.4451	11.3823	2.588	2.4322	3.0828	3.2176	0.9972
37.0706	7.4972	11.4063	2.5509	2.3928	3.0863	3.2331	0.9955
37.3206	7.5364	11.4333	2.5137	2.3562	3.0963	3.2468	0.9943
37.5706	7.5751	11.4701	2.4776	2.3138	3.1029	3.2609	0.9896
37.8206	7.6251	11.518	2.4423	2.2792	3.1006	3.2665	0.9869
38.0706	7.6712	11.5423	2.4038	2.2404	3.1031	3.2785	0.9833
38.3206	7.7311	11.5629	2.3661	2.208	3.1114	3.2958	0.9792
38.5706	7.772	11.591	2.3218	2.172	3.1131	3.3131	0.9751
38.8206	7.8077	11.6168	2.2826	2.1407	3.1285	3.3176	0.9702
39.0706	7.8423	11.6329	2.2377	2.1015	3.1406	3.3279	0.9673
39.3206	7.884	11.6578	2.198	2.0732	3.1469	3.3361	0.9604
39.5706	7.9012	11.6782	2.1572	2.0426	3.1518	3.3606	0.9578
39.8206	7.9405	11.6934	2.1159	2.0063	3.1527	3.3752	0.9539
40.0706	7.9719	11.7121	2.0762	1.9746	3.1648	3.3968	0.9494
40.3206	8.0073	11.7266	2.0348	1.9468	3.1724	3.4084	0.947
40.5706	8.0487	11.7411	1.9941	1.9149	3.1799	3.4275	0.9422
40.8206	8.0878	11.7602	1.9523	1.8861	3.1925	3.4512	0.937
41.0706	8.1196	11.7751	1.9102	1.8603	3.194	3.4598	0.9317
41.3206	8.1496	11.7861	1.8726	1.8332	3.1948	3.4764	0.9305
41.5706	8.1915	11.8048	1.8331	1.8029	3.2028	3.4952	0.9267
41.8206	8.2301	11.8221	1.7931	1.782	3.2016	3.5222	0.9213
42.0706	8.2631	11.8356	1.7587	1.7544	3.2075	3.537	0.9215
42.3206	8.3023	11.8414	1.7215	1.7274	3.2194	3.5507	0.9142
42.5706	8.3353	11.8456	1.686	1.7041	3.2237	3.5685	0.907
42.8206	8.362	11.8458	1.6522	1.6857	3.2319	3.5911	0.9043
43.0706	8.377	11.8547	1.6211	1.6649	3.2436	3.6059	0.9036
43.3206	8.4081	11.8667	1.5901	1.6396	3.2517	3.6331	0.8968
43.5706	8.4502	11.8679	1.5604	1.6179	3.2592	3.6586	0.8974
43.8206	8.4783	11.8609	1.5351	1.5993	3.2684	3.6829	0.8957
44.0706	8.5164	11.865	1.5057	1.5838	3.2843	3.6999	0.89
44.3206	8.5534	11.873	1.4802	1.566	3.2885	3.7157	0.8847
44.5706	8.5732	11.8703	1.456	1.5515	3.2914	3.7329	0.8824
44.8206	8.5988	11.8726	1.433	1.5326	3.3018	3.7497	0.8823
45.0706	8.6307	11.8759	1.4055	1.5136	3.3118	3.7664	0.8775
45.3206	8.6661	11.8851	1.3818	1.4984	3.3223	3.7827	0.8729
45.5706	8.6777	11.8936	1.3595	1.4861	3.337	3.7934	0.8695
45.8206	8.6972	11.8853	1.3372	1.4712	3.3431	3.8093	0.8672
46.0706	8.7206	11.877	1.3175	1.4669	3.3506	3.8314	0.8667
46.3206	8.747	11.8685	1.2971	1.4526	3.3631	3.8483	0.8628
46.5706	8.7564	11.8662	1.2757	1.4416	3.3744	3.8713	0.8621
46.8206	8.7876	11.8531	1.2554	1.431	3.3905	3.8885	0.8563
47.0706	8.8203	11.871	1.2358	1.4153	3.407	3.9039	0.8538
47.3206	8.8326	11.8488	1.2156	1.4059	3.4106	3.9156	0.8472
47.5706	8.8592	11.849	1.2016	1.3969	3.425	3.9262	0.8463
47.8206	8.8843	11.8445	1.1823	1.385	3.4263	3.9383	0.8407
48.0706	8.9083	11.8227	1.1665	1.3732	3.4304	3.9479	0.8413
48.3206	8.9265	11.8209	1.1503	1.365	3.4355	3.9625	0.8347
48.5706	8.9549	11.7941	1.1355	1.3526	3.4365	3.9716	0.8281
48.8206	8.9779	11.7723	1.124	1.345	3.4418	3.9873	0.8258
49.0706	8.9889	11.7553	1.1126	1.3384	3.4404	3.9918	0.8222
49.3206	9.0066	11.7493	1.1021	1.3316	3.4344	4.0075	0.818
49.5706	9.0211	11.742	1.095	1.3232	3.4366	4.015	0.8165
49.8206	9.0429	11.7216	1.0822	1.318	3.4416	4.0239	0.817
50.0706	9.0635	11.7166	1.0721	1.3145	3.4548	4.0337	0.8114
50.3206	9.0801	11.6999	1.0669	1.3031	3.4544	4.0486	0.8088
50.5706	9.1009	11.7099	1.052	1.2997	3.4667	4.0606	0.8055
50.8206	9.106	11.6849	1.0443	1.2887	3.462	4.0754	0.7994
51.0706	9.1104	11.6692	1.0385	1.2855	3.4687	4.079	0.7935
51.3206	9.1269	11.6576	1.0269	1.2785	3.4627	4.0889	0.7919
51.5706	9.1403	11.6504	1.0183	1.2751	3.4641	4.099	0.788
51.8206	9.1638	11.6255	1.0152	1.268	3.4657	4.102	0.7855
52.0706	9.1619	11.5966	1.0044	1.2646	3.4678	4.1005	0.7796
52.3206	9.1695	11.5781	0.9971	1.2616	3.4623	4.0988	0.7735
52.5706	9.1745	11.5971	0.9924	1.2574	3.4582	4.0857	0.7731
52.8206	9.1818	11.5933	0.9893	1.2551	3.4631	4.0774	0.7673
53.0706	9.1804	11.5728	0.9881	1.2545	3.4553	4.082	0.7636
53.3206	9.1774	11.5785	0.9773	1.2505	3.4452	4.077	0.7605
53.5706	9.1703	11.5687	0.9761	1.2493	3.438	4.0802	0.7583
53.8206	9.1603	11.572	0.9725	1.2481	3.4334	4.0787	0.7558
54.0706	9.1613	11.5622	0.9674	1.243	3.4321	4.0664	0.7528
54.3206	9.1645	11.5682	0.9647	1.2397	3.4251	4.0577	0.7478
54.5706	9.1631	11.5413	0.9571	1.238	3.4228	4.0485	0.7452
54.8206	9.1429	11.5551	0.9567	1.2349	3.4143	4.0322	0.7424
55.0706	9.1395	11.514	0.9542	1.2336	3.4137	4.0214	0.7403
55.3206	9.1126	11.549	0.9492	1.2298	3.4015	4.007	0.7357
55.5706	9.087	11.5239	0.9488	1.2287	3.3999	4.0016	0.7342
55.8206	9.0577	11.5234	0.9446	1.2241	3.3921	3.9909	0.7276
56.0706	9.0312	11.4809	0.945	1.2207	3.3794	3.979	0.7261
56.3206	8.9912	11.4506	0.9435	1.2184	3.3685	3.9633	0.7256
56.5706	8.9537	11.4382	0.94	1.2128	3.3496	3.9456	0.7201
56.8206	8.9347	11.3922	0.9385	1.2113	3.3447	3.9344	0.7179
57.0706	8.8982	11.3179	0.9388	1.2108	3.339	3.9215	0.7174
57.3206	8.865	11.3368	0.9372	1.2041	3.3335	3.8996	0.7116
57.5706	8.8479	11.3435	0.9324	1.2013	3.3167	3.8829	0.7136
57.8206	8.8203	11.3006	0.9281	1.1961	3.3015	3.8621	0.711
58.0706	8.77	11.2936	0.9255	1.1912	3.2761	3.8351	0.704
58.3206	8.7123	11.2843	0.9234	1.1913	3.259	3.807	0.7045
58.5706	8.6682	11.1962	0.9227	1.1867	3.2379	3.7817	0.6978
58.8206	8.5922	11.2266	0.9177	1.1831	3.2203	3.7556	0.6983
59.0706	8.52	11.192	0.9183	1.1778	3.2006	3.7336	0.6927
59.3206	8.4414	11.1089	0.9138	1.1766	3.1771	3.6991	0.6904
59.5706	8.3561	11.0971	0.9136	1.169	3.1607	3.6639	0.6879
59.8206	8.2548	11.1243	0.9117	1.167	3.1499	3.6261	0.6832
60.0706	8.1611	11.0965	0.9068	1.1625	3.1269	3.5823	0.6792
60.3206	8.0336	11.1064	0.907	1.1589	3.1146	3.5363	0.6758
60.5706	7.8804	11.1125	0.9083	1.1569	3.096	3.4833	0.67
60.8206	7.6973	11.0804	0.9047	1.1537	3.0763	3.436	0.6645
--
--
--

## Sheet: Sheet3
Figure 3c
	mean	SD		data1	data2	data3
Control	6.01563	1.17006		6.6823	4.6646	6.7
Apa	11.8144	1.7876		12.3477	13.2746	9.8208
DOX	11.2617	0.968808		10.9284	12.3532	10.5036
DOX + Apa	16.5265	1.66322		15.8598	18.4196	15.3
HDA	19.3599	1.79186		18.6932	21.3895	17.9969
HDD	20.4929	2.17613		20.1596	22.8165	18.5027
HDDA	29.164	1.32628		28.164	30.6685	28.6595

## Sheet: Sheet4
Figure 3e
	mean	SD		data1	data2	data3
Control	1.76667	0.67298		1.9	2.363	1.037
Apa	2.71	1.03961		2.81	3.696	1.624
DOX	1.77333	0.825713		1.94	2.503	0.877
DOX + Apa	3.26667	1.21934		3.3	4.469	2.031
HDA	24.61	3.17634		25.61	27.166	21.054
HDD	22.65	2.79172		21.65	25.804	20.496
HDDA	61.0867	3.74449		62.42	63.982	56.858
