# Supplementary material for: In situ generation of micrometer-sized tumor cell-derived vesicles as autologous cancer vaccines for boosting systemic immune responses
Source: Nat Commun. 2022 Nov 1;13:6534. doi: 10.1038/s41467-022-33831-7 (PMC9626595; doi:10.1038/s41467-022-33831-7)
Supplement: Supplementary file 8 — Source Data [file 41467_2022_33831_MOESM8_ESM.zip › Source data/Figure 4/Figure 4.xlsx]

## Sheet: Sheet1
Figure 4b
	mean	SD		data1	data2	data3
Control	9.30167	0.612413		9.035	10.0022	8.8678
Apa	16.1253	2.19863		15.792	18.4716	14.1124
DOX	16.3911	3.20821		16.0578	19.753	13.3626
DOX + Apa	18.4476	1.9476		18.4476	20.3952	16.5
HDA	26.8879	2.19234		25.5546	29.4182	25.691
HDD	23.8501	3.44572		20.5168	23.6354	27.3982
HDDA	45.7374	1.67777		45.0707	47.646	44.4954

## Sheet: Sheet2
Figure 4c
	mean	SD		data1	data2	data3
Control	34.1871	1.1547		33.5204	35.5204	33.5204
Apa	39.7823	7.90774		42.449	46.012	30.886
DOX	49.4557	4.72582		51.1224	53.1224	44.1224
DOX + Apa	63.5545	3.32916		61.8878	67.3878	61.3878
HDA	94.3027	6.92989		90.9694	102.269	89.6694
HDD	46.3741	10.494		42.0408	58.3408	38.7408
HDDA	102.412	9.32166		104.745	110.345	92.1449

## Sheet: Sheet3
Figure 4d
	mean	SD		data1	data2	data3
Control	0.47	0.315753		0.7	0.6	0.11
Apa	1.50667	0.645084		0.82	1.6	2.1
DOX	2.46667	1.71561		0.9	4.3	2.2
DOX + Apa	15.994	9.89006		9.32509	27.357	11.3
HDA	74.4911	5.27591		74.7553	69.0881	79.63
HDD	54.1277	8.3188		53.117	62.9057	46.3605
HDDA	160.34	9.1454		162.339	150.36	168.32

## Sheet: Sheet4
Figure 4g
	mean	SD		data1	data2	data3
GM-CSF	14.0667	2.74644		16.4	14.76	11.04
LPS	42.86	2.845		42.86	45.705	40.015
Control	3.05333	1.19304		1.72	3.42	4.02
Apa	7.85667	1.79079		6.19	9.75	7.63
DOX	18.9	3.30547		17.9	22.59	16.21
DOX + Apa	23.8567	3.86645		25.19	26.88	19.5
HDA	16.3633	4.77182		15.03	21.66	12.4
HDD	27.6063	3.93506		23.71	31.579	27.53
HDDA	36.56	6.965		36.56	43.525	29.595

## Sheet: Sheet5
Figure 4i
	mean	SD			data1	data2	data3
M0	30.7533	3.44473			31.42	33.816	27.024
M1	75.8433	6.24079			72.51	83.043	71.977
M2	21.4567	2.95663			24.79	20.429	19.151
Control	35.1	1.65			35.1	33.45	36.75
Apa	21.5467	4.28256			19.88	26.412	18.348
DOX	63.5267	4.65813			68.86	60.256	61.464
DOX + Apa	74.8267	3.94786			78.16	75.853	70.467
HDA	33.5433	3.68452			34.21	36.849	29.571
HDD	64.0433	7.01901			65.71	70.079	56.341
HDDA	94.7967	3.01873			94.13	98.093	92.167
