# Supplementary material for: In situ generation of micrometer-sized tumor cell-derived vesicles as autologous cancer vaccines for boosting systemic immune responses
Source: Nat Commun. 2022 Nov 1;13:6534. doi: 10.1038/s41467-022-33831-7 (PMC9626595; doi:10.1038/s41467-022-33831-7)
Supplement: Supplementary file 8 — Source Data [file 41467_2022_33831_MOESM8_ESM.zip › Source data/Figure 5/Figure 5.xlsx]

## Sheet: Sheet1
Figure 5b
day 0	length (mm)	width (mm)	volume	day8	length (mm)	width (mm)	volume	day 10	length (mm)	width (mm)	volume	day12	length (mm)	width (mm)	volume	day14	length (mm)	width (mm)	volume	day16	length (mm)	width (mm)	volume	day18	length (mm)	width (mm)	volume	day20	length (mm)	width (mm)	volume	day22	length (mm)	width (mm)	volume	day24	length (mm)	width (mm)	volume	day26	length (mm)	width (mm)	volume	day28	length (mm)	width (mm)	volume	day30	length (mm)
control-1	0	0	0		7	4	56		8	4	64		10	5	125		13	12	936		15	13	1267.5		17	13	1436.5		17	13	1436.5		18	15	2025
control-2	0	0	0		7	4	56		7	6	126		8.5	6	153		8	8	256		9	8	288		12	11	726		14	11	847		16	12	1152		19	12	1368		18.2	13	1537.9
control-3	0	0	0		6	4	48		8	4.5	81		9	6	162		11	8	352		15	7.5	421.875		16	9	648		17	10	850		18	12	1296		18	13	1521
control-4	0	0	0		6	5	75		7	6	126		8.5	7	208.25		9	8	288		13	8	416		17	9	688.5		18	10	900		19	12	1368		18	12	1296		19.9	12	1432.8		19.4	13	1639.3
control-5	0	0	0		6	5	75		6	5	75		7	7	171.5		8	8	256		8	8	256		9	9	364.5		13	10	650		17	13	1436.5		15	15	1687.5
control-6	0	0	0		5	4	40		7	5	87.5		7	5.5	105.875		12.5	8	400		15	10	750		17	12	1224		18	12	1296		20	14	1960
control-7	0	0	0		6	5	75		7.5	6	135		8	6	144		9	8	288		9	9	364.5		12	12	864		15	14	1470		16	15	1800
control-8	0	0	0		6	5	75		7	4.5	70.875		7.5	6	135		9	7	220.5		13	9	526.5		15	10	750		16	13	1352		16	13.5	1458		16	15	1800
control-9	0	0	0		6	4	48		7	6	126		8	6.5	169		9	8	288		12	9	486		15	10	750		16	11	968		16	13	1352		16	13.4	1436.48		15.7	14	1538.6
DOX-1	0	0	0		7	4	56		8	5	100		9	6	162		10	7.5	281.25		11	8	352		12	8	384		12	10	600		13	10	650		13	10	650		14	10	700		17	13	1436.5		15
DOX-2	0	0	0		9	4	72		12	5	150		9	6	162		13	9	526.5		15	9	607.5		15	10	750		19	11	1149.5		20	11	1210		20	12	1440		20	13	1690
DOX-3	0	0	0		5	4	40		8.5	4.5	86.0625		10	5	125		13	7	318.5		12	9	486		14	9	567		18	12	1296		18	13	1521
DOX-4	0	0	0		6	4	48		7	5	87.5		7.5	6.5	158.438		8	8	256		10	9	405		11	10	550		13	11	786.5		14	13	1183		15	13	1267.5		15	13.6	1387.2		15	15	1687.5
DOX-5	0	0	0		5	4	40		7	4	56		7	4.5	70.875		9	7	220.5		11	7.5	309.375		12	8	384		12	10	600		12	11	726		17	10	850		15	11	907.5		18	12	1296		18
DOX-6	0	0	0		6	5	75		7	5	87.5		7.5	5	93.75		7	5	87.5		9	8	288		12	7.5	337.5		12	8	384		11	9	445.5		13	9	526.5		11.6	10	580		12	10	600		15
DOX-7	0	0	0		6	4	48		7	4.5	70.875		8.5	7	208.25		10	8	320		12	8.5	433.5		13	9	526.5		14	10	700		15	10	750		15	11	907.5		16	11	968		17	12	1224		18
DOX-8	0	0	0		6	4.5	60.75		7	5	87.5		8.5	6	153		9.5	8	304		10	9	405		12	9.5	541.5		13	11	786.5		14	12	1008		15	13	1267.5		15	13.4	1346.7		15	14	1470		15
DOX-9	0	0	0		6	4.5	60.75		7	5.5	105.875		9	6.5	190.125		10	7	245		11	8	352		12	8	384		12	9	486		13	10	650		14	11	847		15	12	1080		15	13	1267.5		15
HDA-1	0	0	0		6	4	48		7	5	87.5		7	6	126		10	9	405		10	10	500		13	10	650		18	12	1296		18	13	1521
HDA-2	0	0	0		5	5	62.5		6	6	108		9	5	112.5		10	6	180		12	8	384		13	9	526.5		16	12	1152		17	13	1436.5		18	14	1764
HDA-3	0	0	0		6	4	48		6	4.5	60.75		7	6	126		10	7	245		11	7	269.5		12	9	486		12	11	726		13	12	936		13	13	1098.5		16.7	12	1202.4		16	13	1352		16
HDA-4	0	0	0		5	5	62.5		7	5	87.5		7	5	87.5		8	7.5	225		8	8	256		10	9	405		11.7	10	585		13	11	786.5		15.7	11	949.85		13	13	1098.5		17.6	13	1487.2		17
HDA-5	0	0	0		5	4	40		6	5	75		6.5	6	117		7	7	171.5		8	8	256		10	9	405		13.2	10	660		12	12	864		15	13	1267.5		16	13	1352		17	13	1436.5		18
HDA-6	0	0	0		6	4	48		8	5	100		8	6	144		9	7	220.5		11	7	269.5		13	10	650		14	12	1008		14	14	1372		15	14	1470		16	14	1568
HDA-7	0	0	0		5	4	40		6.5	4.5	65.8125		7	5	87.5		10	5	125		10	8	320		13	9	526.5		13	12	936		15	13	1267.5		15	14	1470		15	15	1687.5
HDA-8	0	0	0		6	4	48		10	4.5	101.25		10	6	180		12	7	294		14	8	448		15	10	750		17	10	850		18	11	1089		20	11	1210		19	12	1368		19	14	1862
HDA-9	0	0	0		5	4	40		12	4.5	121.5		12	6	216		16	7	392		16	9	648		16	10	800		20	12	1440		18	13	1521
HDD-1	0	0	0		6	4	48		8	4	64		8	5	100		8.5	5.5	128.562		9	6	162		10	6	180		11	7	269.5		13	9	526.5		14	9	567		15	10	750		15.4	10	770		17
HDD-2	0	0	0		6	5	75		6	5.5	90.75		7	6	126		7	7	171.5		7.5	7	183.75		8	7	196		10	7	245		11	7	269.5		8.1	8	259.2		11	7	269.5		10	7	245		11
HDD-3	0	0	0		5	4	40		5	5	62.5		7	5	87.5		7	6	126		7	6.5	147.875		9	8	288		10.9	8	348.8		12	9	486		12	10	600		15	10	750		14	10	700		17.2
HDD-4	0	0	0		5	4	40		5	5	62.5		6	5.5	90.75		8	6	144		8	7	196		9	7.5	253.125		10	8	320		10	8	320		11	8	352		12.5	8	400		12.5	8	400		15
HDD-5	0	0	0		6	5	75		7	5	87.5		8	5	100		8	6	144		8	7	196		8.5	8	272		10	9	405		10	10	500		10	10	500		12	11	726		16	10	800		14
HDD-6	0	0	0		5	4	40		4.5	4	36		5	5	62.5		5	5	62.5		5	5	62.5		5.6	5	70		5	5	62.5		6	5	75		8	7	196		11.1	6	199.8		12.8	6	230.4		10
HDD-7	0	0	0		5	5	62.5		5.5	4.5	55.6875		7	5.5	105.875		8	5.5	121		9	6	162		10	6	180		10	7	245		8.1	8	259.2		12.2	7	298.9		18.7	6	336.6		18.8	7	460.6		17.3
HDD-8	0	0	0		5	4.5	50.625		7.5	4	60		5	5	62.5		7	7	171.5		12	6	216		12	8	384		14	10	700		15	11	907.5		16	12	1152		16.1	12	1159.2		17.5	12	1260		17
HDD-9	0	0	0		5	4	40		5	4.5	50.625		6	5	75		6	6	108		7	6	126		9	6	162		9	6	162		11.8	6	212.4		10	7	245		10	8	320		10	9	405		11.1
HDDA-1	0	0	0		5.5	4.5	55.6875		6	4	48		6	4.5	60.75		8	5	100		8	5	100		10.2	6	183.6		11	6	198		13	7	318.5		13	7	318.5		11	7	269.5		10.7	7	262.15		11
HDDA-2	0	0	0		4	5	50		4	5	50		5	5	62.5		6	4	48		7	5	87.5		8	4	64		8	5	100		8	5	100		8	6	144		11	7	269.5		11	8	352		11
HDDA-3	0	0	0		4	4	32		4.5	4.5	45.5625		5	5	62.5		7	5.5	105.875		7	5.5	105.875		8	6	144		8	6	144		8	6.5	169		9	7	220.5		10	7	245		9	7	220.5		9
HDDA-4	0	0	0		5	4.5	50.625		5	5	62.5		6	5	75		6	5.5	90.75		5	5	62.5		6	5.5	90.75		6	5	75		7	5	87.5		7	5.5	105.875		8	7	196		8	7	196		8
HDDA-5	0	0	0		5	4.5	50.625		5.5	5	68.75		5	5	62.5		5	5.5	75.625		6	5	75		8	5.5	121		8	6	144		8	7	196		9	6	162		11	7	269.5		11	7	269.5		11
HDDA-6	0	0	0		5	4	40		6	4	48		6	5	75		5.5	4.5	55.6875		6	5	75		6	6	108		6	6	108		5.5	7	134.75		7	5.3	98.315		9	8	288		9	8	288		9
HDDA-7	0	0	0		4	4.5	40.5		4	4	32		5	4.5	50.625		6	5	75		7	4	56		6	6	108		7	6	126		8	5	100		6	6	108		8	7	196		8	7	196		8
HDDA-8	0	0	0		4	4	32		4.5	5	56.25		5	5	62.5		5	5	62.5		5	5	62.5		6	5	75		6	4	48		5	5	62.5		6	5	75		7	5	87.5		7	4	56		6
HDDA-9	0	0	0		6	4	48		6	4	48		7	4.5	70.875		7.5	5	93.75		8	6	144		9	7	220.5		8	7	196		10	8	320		10	8	320		12	10	600		12	10	600		12
[truncated: 17 more columns]

## Sheet: Sheet2
Figure 5c
day	control		DOX		HDA		HDD		HDDA
	mean	SD	mean	SD	mean	SD	mean	SD	mean	SD
0	0	0	0	0	0	0	0	0	0	0
8	60.8889	14.199	55.6111	12.7513	48.5556	8.73014	52.3472	14.8368	44.3819	8.59735
10	99.0417	28.5728	92.3681	26.1189	89.7014	20.0627	63.2847	17.0136	51.0069	10.5679
12	152.625	29.8754	147.049	43.7931	132.944	42.0323	90.0139	20.8936	64.6944	7.77318
14	364.944	220.756	284.361	115.46	250.889	96.3881	130.785	33.4856	78.5764	20.3758
16	530.708	312.243	404.264	97.996	372.333	136.523	161.347	46.2236	85.375	27.8394
18	827.944	319.697	491.611	131.365	577.667	142.68	220.569	90.1099	123.872	51.1026
20	1085.5	303.437	754.278	298.196	961.444	291.655	306.422	178.839	126.556	50.5151
22	1538.61	310.574	904.833	345.982	1199.28	287.673	395.122	243.622	165.361	96.4628
24			969.5	323.03	1318.55	271.738	463.344	296.916	172.466	93.4796
26			1082.42	373.067	1379.4	219.823	545.678	317.055	269	138.789
28			1283.07	339.738	1534.42	225.391	585.667	330.291	271.128	147.985
30			1364.5	348.363	1748.17	172.795	710.739	419.252	288.222	140.081
32			1596.38	338.895			714.612	282.464	292.5	178.731
34							815.85	340.323	370	242.162
36							971.438	427.16	435.611	282.387
38							912.5	414.688	499.389	396.603

## Sheet: Sheet3
Figure 5d
day	8	10	12	14	16	18	20	22
DOX	0.886	0.9638	0.9958	0.6214	0.4621	0.0017	0.0489	0.0001
HDA	0.2163	0.8862	0.6863	0.2828	0.2424	0.0305	0.819	0.0793
HDD	0.5716	0.0088	0.0014	0.0017	0.0002	<0.0001	<0.0001	<0.0001
HDDA	0.0462	0.0002	<0.0001	0.0001	<0.0001	<0.0001	<0.0001	<0.0001

## Sheet: Sheet4
Figure 5e
day	control	DOX	HDA	HDD	HDDA
0	100	100	100	100	100
2	100	100	100	100	100
4	100	100	100	100	100
6	100	100	100	100	100
8	100	100	100	100	100
10	100	100	100	100	100
12	100	100	100	100	100
14	100	100	100	100	100
16	100	100	100	100	100
18	100	100	100	100	100
20	100	100	100	100	100
22	66.7	88.9	77.8	100	100
24	33.3	88.9	66.7	100	100
26	11.1	77.8	44.4	100	100
28	0	66.7	33.3	100	100
30	0	44.4	0	100	100
32	0	11.1	0	100	100
34	0	0	0	88.9	100
36	0	0	0	88.9	100
38	0	0	0	77.8	88.9
40	0	0	0	77.8	88.9
42	0	0	0	66.7	88.9
44	0	0	0	55.6	88.9
46	0	0	0	22.2	77.8
48	0	0	0	22.2	77.8
50	0	0	0	22.2	77.8
52	0	0	0	0	66.7
54	0	0	0	0	66.7
56	0	0	0	0	55.6
58	0	0	0	0	55.6
60	0	0	0	0	55.6

## Sheet: Sheet5
Figure 5k
IL-1β	control	DOX	HDA	HDD	HDDA
	205.636	377.249	105.737	306.236	782.048
	190.598	355.288	84.7841	359.239	706.558
	175.003	359.899	95.4887	331.973	748.034
	251.081	373.885	88.7048	302.546	499.31
	112.465	460.386	327.517	359.239	718.563
	103.661	466.283	231.483	331.973	362.546
IL-6	control	DOX	HDA	HDD	HDDA
	76.9608	71.1317	92.5079	101.197	150.4
	78.8234	69.8121	90.8875	102.015	147.255
	82.2925	72.9824	86.3116	103.655	136.461
	81.758	62.1966	87.3863	93.05	148.112
	78.0247	89.8088	82.8274	86.0431	138.158
	80.9567	77.7586	84.7019	90.62	128.86
TNF-α	control	DOX	HDA	HDD	HDDA
	24.6943	40.4661	41.3805	54.4302	77.009
	32.0393	37.5303	39.5569	63.9926	79.7139
	25.3082	29.3304	41.3805	66.9764	80.2405
	23.0714	42.0697	44.622	56.7203	46.9764
	30.7518	40.4661	28.8835	33.5562	43.922
	32.0393	43.2249	53.2506	35.0891	50.2383
IFN-γ	control	DOX	HDA	HDD	HDDA
	339.34	461.126	647.695	972.724	949.559
	331.031	459.407	654.904	955.34	982.409
	331.031	560.374	640.497	915.02	992.113
	268.512	452.54	647.695	700.246	1230.79
	265.252	903.562	240.903	682.051	1216.56
	263.623	604.694	278.309	714.857	1222.66
IL-10	control	DOX	HDA	HDD	HDDA
	240.778	282.651	350.067	401.307	264.1
	240.778	649.675	324.319	392.791	173.895
	243.674	646.931	335.773	378.576	191.397
	275.454	668.858	344.353	249.461	234.985
	275.454	649.675	370.034	246.568	229.186
	272.57	284.099	378.576	252.354	229.186
