# Supplementary material for: In situ generation of micrometer-sized tumor cell-derived vesicles as autologous cancer vaccines for boosting systemic immune responses
Source: Nat Commun. 2022 Nov 1;13:6534. doi: 10.1038/s41467-022-33831-7 (PMC9626595; doi:10.1038/s41467-022-33831-7)
Supplement: Supplementary file 8 — Source Data [file 41467_2022_33831_MOESM8_ESM.zip › Source data/Figure 7/Figure 7.xlsx]

## Sheet: Sheet1
Figure 7d
CD86+MHC II+ cells in CD11c+ cells	control	DOX	HDA	HDD	HDDA
	14.71	20.69	18.62	24.36	24.75
	16.67	22.13	14.37	21.32	27.45
	12.87	17.68	16.2	23.67	25.43
CD11c+ cells in F4/80+ cells	control	DOX	HDA	HDD	HDDA
	20.58	17.09	21.26	30.47	33.01
	18.45	18.34	19.48	31.24	29.31
	19.87	18.12	21.34	27.89	32.1
CD4+cells in CD3+ cells	control	DOX	HDA	HDD	HDDA
	21.3	27.4	34.1	24.3	42.6
	19.2	23.12	30.1	27.21	44.1
	20.5	28.67	34.3	22.1	40.87
CD8+cells in CD3+ cells	control	DOX	HDA	HDD	HDDA
	7.44	10.9	14.61	14.8	16.49
	6.1	12.3	16.1	12.23	14.76
	7.01	8.32	14.98	15.2	17.08

## Sheet: Sheet2
Figure 7e
IL-1β	control	DOX	HDA	HDD	HDDA
	15.5285	10.7939	21.5835	34.401	43.202
	8.07865	16.9495	25.8083	26.9552	29.8302
	10.023	13	20	20.153	25.4463
IL-6	control	DOX	HDA	HDD	HDDA
	4.83048	10.9532	24.8434	91.4273	119.09
	4.93727	13.6625	30.8705	67.4175	146.114
	4.8	12.5	27.96	80	131.425
TNF-α	control	DOX	HDA	HDD	HDDA
	9.04946	6.25237	6.42474	6.59744	11.202
	6.59744	5.7372	9.22705	8.8722	8.51865
	6	6	7.5	7	9.40496
IFN-γ	control	DOX	HDA	HDD	HDDA
	36.7323	36.7323	49.447	57.0059	99.0724
	27.8599	50.2002	51.7085	70.7606	101.261
	28.596	48.6944	37.4755	74.6153	109.172
IL-10	control	DOX	HDA	HDD	HDDA
	26.586	103.514	62.179	29.5578	38.4671
	53.2949	53.2949	65.1383	62.179	47.3669
	40	106.458	63	46	40

## Sheet: Sheet3
Figure 7g
control	DOX	HDA	HDD	HDDA	untreated
1.48	1.09	1.04	0.86	0.42	0.45
1.17	1.12	1.06	0.88	0.54	0.35
1.13	0.96	0.95	0.83	0.6	0.39

## Sheet: Sheet4
Figure 7h
day0	length (mm)	width (mm)	volume	day8	length (mm)	width (mm)	volume	day10	length (mm)	width (mm)	volume	day12	length (mm)	width (mm)	volume	day14	length (mm)	width (mm)	volume	day16	length (mm)	width (mm)	volume	day18	length (mm)	width (mm)	volume	day20	length (mm)	width (mm)	volume	day22	length (mm)	width (mm)	volume	day24	length (mm)	width (mm)	volume	day26	length (mm)	width (mm)	volume	day28	length (mm)	width (mm)	volume
control-1	0	0	0		3	2	6		6	5	75		8	7	196		8	8	256		10	10	500		11	11	665.5		12	12	864		14	13	1183		15	13	1267.5		16	13	1352		16	13	1352
control-2	0	0	0		2	2	4		5	5	62.5		8.5	7	208.25		9	9	364.5		10	9.5	451.25		13	11	786.5		13	12	936		15	13	1267.5		16	13	1352		16	14	1568		16	15	1800
control-3	0	0	0		3	2	6		5	4.5	50.625		8	6	144		8	7	196		8	8	256		13	8	416		13	11	786.5		13	11	786.5		14	11	847		14	12	1008		15	12	1080
control-4	0	0	0		3	2.5	9.375		6	4	48		7	5	87.5		8	7	196		9	8	288		11	9	445.5		13	9	526.5		13	11	786.5		14	11	847		15	13	1267.5		16	14	1568
HDDA-1	0	0	0		0	0	0		0	0	0		0	0	0		0	0	0		0	0	0		0	0	0		0	0	0		0	0	0		0	0	0		0	0	0		0	0	0
HDDA-2	0	0	0		3	2	6		3	3	13.5		4	2	8		3	3	13.5		3.5	3	15.75		3	3	13.5		5	4	40		4.5	4	36		5.5	4.5	55.6875		6	5	75		6	5	75
HDDA-3	0	0	0		3	2	6		3	3	13.5		3	2	6		3.5	2.5	10.9375		2	2	4		3	2.5	9.375		3	2	6		3	2	6		3	2.5	9.375		3	2	6		3.5	2	7
HDDA-4	0	0	0		2	2	4		3	2	6		2	2	4		3	2	6		0	0	0		0	0	0		0	0	0		0	0	0		0	0	0		0	0	0		0	0	0
day	control		HDDA
	mean	SD	mean	SD
0	0	0	0	0
8	6.34375	2.22995	4	2.82843
10	59.0312	12.3745	8.25	6.53835
12	158.938	55.1718	4.5	3.41565
14	253.125	79.4548	7.60938	5.95171
16	373.812	119.949	4.9375	7.45088
18	578.375	177.884	5.71875	6.81479
20	778.25	178.591	11.5	19.2094
22	1005.88	255.651	10.5	17.2337
24	1078.38	269.387	16.2656	26.6502
26	1298.88	231.548	20.25	36.6094
28	1450	307.098	20.5	36.4829

## Sheet: Sheet5
Figure 7i
day	control	HDDA
0	100	100
2	100	100
4	100	100
6	100	100
8	100	100
10	100	100
12	100	100
14	100	100
16	100	100
18	100	100
20	100	100
22	100	100
24	100	100
26	75	100
28	50	100
30	50	100
32	25	100
34	25	100
36	0	100
38	0	100
40	0	100

## Sheet: Sheet6
Figure 7k
	control	HDDA
	45	2
	38	1
	23	0
