# Supplementary material for: In situ generation of micrometer-sized tumor cell-derived vesicles as autologous cancer vaccines for boosting systemic immune responses
Source: Nat Commun. 2022 Nov 1;13:6534. doi: 10.1038/s41467-022-33831-7 (PMC9626595; doi:10.1038/s41467-022-33831-7)
Supplement: Supplementary file 8 — Source Data [file 41467_2022_33831_MOESM8_ESM.zip › Source data/Figure 8/Figure 8.xlsx]

## Sheet: Sheet1
Figure 8b
day0	length (mm)	width (mm)	volume	day8	length (mm)	width (mm)	volume	day10	length (mm)	width (mm)	volume	day12	length (mm)	width (mm)	volume	day14	length (mm)	width (mm)	volume	day16	length (mm)	width (mm)	volume	day18	length (mm)	width (mm)	volume	day20	length (mm)	width (mm)	volume	day22	length (mm)	width (mm)	volume	day24	length (mm)	width (mm)	volume	day26	length (mm)	width (mm)	volume	day28	length (mm)	width (mm)	volume	day30	length (mm)
control-1	0	0	0		5	5	62.5		6.5	6	117		8.2	7	200.9		11	11	665.5		13	11	786.5		14	12	1008		15	14	1470
control-2	0	0	0		6	3	27		8	4	64		10	5	125		13	9	526.5		15	10.5	826.875		17	12.5	1328.12		17	13	1436.5
control-3	0	0	0		6	4	48		6.5	5	81.25		7	6	126		15	12	1080		17	12	1224		20	13	1690
control-4	0	0	0		5	5	62.5		6.5	6	117		8	7	196		10	10	500		13	11	786.5		16	15	1800
control-5	0	0	0		7	4	56		8.5	6	153		10	8	320		12	10	600		14	12	1008		16	14	1568
anti-PD1-1	0	0	0		5	3	22.5		6	5	75		8	6	144		10	8	320		12	9	486		15	11	907.5		15	10	750		15	12	1080		18	14	1764
anti-PD1-2	0	0	0		4	4	32		6	5	75		7	6	126		7	7	171.5		10	8.5	361.25		12	11	726		12	12	864		15	14	1470		16	14	1568
anti-PD1-3	0	0	0		5	5	62.5		8	5	100		10	6.5	211.25		12	8	384		14	10	700		15	13	1267.5		18	13	1521
anti-PD1-4	0	0	0		5	4	40		7	5	87.5		7.5	6	135		8	7	196		10	10	500		12	11	726		12	12	864		14	13	1183		15	14	1470		17	15	1912.5
anti-PD1-5	0	0	0		6	6	108		7	5.5	105.875		8.5	6	153		10	10	500		12	11	726
DOX-1	0	0	0		6	4	48		7	5	87.5		8	6	144		10	8	320		13	10	650		15	11	907.5		16	11	968		17	13	1436.5		18	14	1764
DOX-2	0	0	0		5	5	62.5		6.5	6	117		8	7	196		10	10	500		13	11	786.5		15	13	1267.5		17	14	1666
DOX-3	0	0	0		6	5	75		7	6	126		8	6	144		12	10	600		14	12	1008		15	13	1267.5		18	14	1764
DOX-4	0	0	0		7	7	171.5		8.5	8	272		10	10	500		15	13	1267.5		16	14	1568		17	15	1912.5
DOX-5	0	0	0		4	4	32		6	5	75		7	6	126		10	8	320		12	9	486		13	13	1098.5		15	13	1267.5		17	13	1436.5		16	15	1800
DOX + anti-PD1-1	0	0	0		4	4	32		5	5	62.5		6	6	108		7.5	6.5	158.438		9	9	364.5		11	9	445.5		10	10	500		13	12	936		15	15	1687.5
DOX + anti-PD1-2	0	0	0		6	5	75		9	7.5	253.125		10	8	320		12	9	486		14	10	700		14	10	700		15	12	1080		15	14	1470		16	15	1800
DOX + anti-PD1-3	0	0	0		5	3	22.5		9	5	112.5		12	7.5	337.5		13	8.5	469.625		13	10.5	716.625		15	12	1080		15	14	1470		16	15	1800
DOX + anti-PD1-4	0	0	0		5	4.5	50.625		7	6	126		10	7	245		10	8.5	361.25		10	10	500		12	12	864		15	13	1267.5		17	14	1666
DOX + anti-PD1-5	0	0	0		5	3	22.5		8	4	64		15	5	187.5		15	8	480		15	9.5	676.875		15	11	907.5		18	11	1089		19	11	1149.5		20	12	1440
HDA-1	0	0	0		7	6	126		8	7	196		10	8	320		12	9	486		15	12.5	1171.88		16.5	13	1394.25		18	13	1521
HDA-2	0	0	0		8	5	100		10	6	180		12	7	294		14	8	448		17	11	1028.5		17	13	1436.5		18	14	1764
HDA-3	0	0	0		7	6	126		8	6	144		9	9	364.5		10	8	320		16	11	968		16	12.5	1250		16	14	1568
HDA-4	0	0	0		6	3.5	36.75		8	5	100		10	7	245		13	8.5	469.625		16	9	648		16	11	968		17	12	1224
HDA-5	0	0	0		8	6	144		10	7	245		12	8	384		14	8.5	505.75		17	8.5	614.125		17	9	688.5		16	10	800		15	12	1080		20	12	1440
HDA + anti-PD1-1	0	0	0		7	4	56		10	8	320		12	9	486		14.5	9	587.25		15	11	907.5		17	11	1028.5		18	10	900		18	14	1764
HDA + anti-PD1-2	0	0	0		6	5	75		8	5	100		10	7	245		11	9	445.5		12	10	600		15	10.5	826.875		17	10	850		16	14	1568
HDA + anti-PD1-3	0	0	0		6.5	3.5	39.8125		10	6	180		12	8	384		15	9	607.5		14	9	567		15	11	907.5		17	11	1028.5		16	14	1568
HDA + anti-PD1-4	0	0	0		6	4	48		8	5	100		10	7	245		12	8	384		9	8	288		12	9	486		13	10	650		15	13	1267.5
HDA + anti-PD1-5	0	0	0		6	4	48		9.5	5.5	143.688		12	7	294		15	8	480		12	8	384		14	9	567		15	10	750		14	12	1008		15	14	1470		16	15	1800
HDD-1	0	0	0		5	5	62.5		7	7	171.5		8.5	7	208.25		9	7	220.5		10	7	245		11	9	445.5		12	10	600		14	12	1008		15	13	1267.5		15	14	1470		15	15	1687.5
HDD-2	0	0	0		6	5	75		7	5.5	105.875		9	6	162		11	6.5	232.375		12	6.5	253.5		10	9	405		12	10.5	661.5		14	11	847		15	12	1080		16	14	1568
HDD-3	0	0	0		6	4	48		7	6	126		8	7	196		9	8	288		10	8	320		11	9	445.5		11	9.5	496.375		12	10	600		13	11	786.5		13	11	786.5		14	12	1008		15
HDD-4	0	0	0		7	7	171.5		10	7	245		12	8	384		14	10	700		15	10	750		15	12	1080		16	14	1568
HDD-5	0	0	0		7	6	126		13	7	318.5		14	8	448		15	10	750		18	10	900		15	15	1687.5
HDD + anti-PD1-1	0	0	0		4	4	32		7	3.5	42.875		9	7	220.5		7	7	171.5		8	7	196		10	8	320		11	8	352		12	9	486		13	9	526.5		15	9	607.5		15	10	750		16
HDD + anti-PD1-2	0	0	0		7	4	56		5	4	40		9	5	112.5		5	5	62.5		7	6	126		8	6	144		9	6.5	190.125		10	7	245		11	8	352		13	8	416		15	8.5	541.875		15
HDD + anti-PD1-3	0	0	0		4	4	32		4	4	32		5	5	62.5		6	5	75		8	5	100		8	6	144		9	7	220.5		10	8	320		12	8	384		13	11	786.5		14	12	1008		16
HDD + anti-PD1-4	0	0	0		4	3	18		7	4	56		7	7	171.5		8	6	144		9	6	162		10	6	180		10	9	405		10	10	500		11	10	550		12	10	600		13	11	786.5		15
HDD + anti-PD1-5	0	0	0		4	3	18		9	4	72		14	8	448		10	8	320		12	9	486		14	10	700		15	12	1080		16	14	1568
HDDA-1	0	0	0		5	5	62.5		5	5	62.5		8	7	196		8	7	196		8	8	256		9	8	288		8	8	256		10	10	500		11	10	550		12	11	726		13	11	786.5		15
HDDA-2	0	0	0		4	4	32		5	4	40		7	4.5	70.875		8	5.5	121		9	7	220.5		9	7	220.5		9	7.5	253.125		10	7	245		10	8	320		12	9	486		12	10	600		14
HDDA-3	0	0	0		5	5	62.5		4	4	32		5	5	62.5		5	5	62.5		5	5	62.5		6	4	48		7	4	56		8	5	100		8	6	144		9	8	288		10	8	320		10
HDDA-4	0	0	0		5	5	62.5		5	5	62.5		6	5	75		7	6	126		8	7	196		10	7	245		11	7.5	309.375		10	8	320		12	10	600		14	11	847		17	12	1224		17
HDDA-5	0	0	0		4	4	32		7	4	56		8	5	100		7	5	87.5		6	6	108		7	6	126		7	5.5	105.875		8	6.5	169		9	7	220.5		11	8	352		13	10	650		15
HDDA + anti-PD1-1	0	0	0		4.5	4	36		6	5	75		8	7	196		9	7	220.5		9	6	162		8	7	196		9	6	162		8.5	6	153		8	6	144		7	5.5	105.875		6	5	75		6
HDDA + anti-PD1-2	0	0	0		4	4	32		5	4	40		5	4.5	50.625		8	5	100		8	5	100		9	6.5	190.125		8	6	144		10	7	245		11	8.5	397.375		12	10	600		13	12	936		15
HDDA + anti-PD1-3	0	0	0		5	5	62.5		4	4	32		4.5	4	36		5	4	40		5	4	40		5	5	62.5		5	5	62.5		6	5	75		7	5.5	105.875		8	6	144		8	7	196		8
HDDA + anti-PD1-4	0	0	0		5	4.5	50.625		4	4	32		4	4	32		6	5	75		6	4	48		5	5	62.5		7	6	126		8	7	196		10	8	320		12	10	600		13	13	1098.5		15
HDDA + anti-PD1-5	0	0	0		4	4	32		4	4	32		5	4	40		6	5	75		6	6	108		7	6	126		8	6	144		9	8	288		10	8	320		12	9	486		13	10	650		15
[truncated: 2 more columns]

## Sheet: Sheet2
Figure 8c
day	control		anti-PD-1		DOX		DOX + anti-PD-1		HDA		HDA + anti-PD-1		HDD		HDD + anti-PD-1		HDDA		HDDA + anti-PD-1
	mean	SD	mean	SD	mean	SD	mean	SD	mean	SD	mean	SD	mean	SD	mean	SD	mean	SD	mean	SD
0	0	0	0	0	0	0	0	0	0	0	0	0	0	0	0	0	0	0	0	0
8	51.2	14.7843	53	34.1156	77.8	54.7889	40.525	22.4333	106.55	42.0537	53.3625	13.3814	96.6	51.151	31.2	15.5306	50.3	16.7055	42.625	13.4971
10	106.45	34.7367	88.675	14.1376	135.5	79.1028	123.625	77.7674	173	54.6168	168.738	90.9456	193.375	88.0278	48.575	15.6893	50.6	13.8807	42.2	18.6601
12	193.58	79.5483	153.85	33.6283	222	157.594	239.6	95.0141	321.5	55.6013	330.8	103.676	279.65	127.64	203	149.377	100.875	54.9811	70.925	70.2622
14	674.4	235.805	314.3	135.796	601.5	391.262	391.062	139.73	445.875	73.4985	500.85	94.8571	438.175	263.664	154.6	103.167	118.6	50.4126	102.1	69.5489
16	926.375	189.917	554.65	154.589	899.7	419.722	591.6	153.801	886.1	244.599	549.3	238.114	493.7	308.419	214	156.327	168.6	80.6423	91.6	49.6467
18	1478.83	316.262	906.75	255.266	1290.7	377.986	799.4	239.646	1147.45	315.363	763.175	229.453	812.7	564.051	297.6	236.349	185.5	97.1056	127.425	65.3191
20	1761.3	316.945	999.75	351.631	1568.3	465.828	1081.3	361.846	1375.4	375.27	835.7	144.343	1025.17	609.852	449.525	363.57	196.075	108.903	127.7	38.6063
22			1313.5	215.33	1949.3	479.624	1404.3	358.333	1665	827.315	1435.1	297.491	1278.5	647.87	623.8	538.891	266.8	154.171	191.4	82.5367
24			1600.67	149.697			1642.5	184.17			1747.5	392.444	1712.2	749.717	722.5	608.488	366.9	200.735	257.45	125.748
28															842.6	552.637	539.8	240.109	387.175	244.243
30															997.275	531.034	716.1	330.78	591.1	447.868
--															1238.3	383.155	1013.3	450.477	824.3	629.798

## Sheet: Sheet3
Figure 8d
day	8	10	12	14	13	18	20
anti-PD-1	>0.9999	>0.9999	0.9998	0.9998	0.2438	0.1638	0.7937
DOX	0.943	0.9983	>0.9999	>0.9999	>0.9999	0.9915	>0.9999
DOX + anti-PD-1	>0.9999	>0.9999	0.9992	0.9992	0.378	0.0299	0.9075
HDA	0.1903	0.7203	0.6004	0.6004	>0.9999	0.7691	>0.9999
HDA + anti-PD-1	>0.9999	0.7881	0.5047	0.5047	0.2274	0.0182	0.3676
HDD	0.4401	0.3672	0.9352	0.9352	0.1018	0.0357	0.4051
HDD + anti-PD-1	0.9911	0.8493	>0.9999	>0.9999	0.0004	<0.0001	0.0148
HDDA	>0.9999	0.8737	0.902	0.902	0.0002	<0.0001	0.001
HDDA + anti-PD-1	>0.9999	0.7578	0.6543	0.6543	<0.0001	<0.0001	0.0005

## Sheet: Sheet4
Figure 8e
day	control	anti-PD-1	DOX	DOX + anti-PD-1	HDA	HDA + anti-PD-1	HDD	HDD + anti-PD-1	HDDA	HDDA + anti-PD-1
0	100	100	100	100	100	100	100	100	100	100
2	100	100	100	100	100	100	100	100	100	100
4	100	100	100	100	100	100	100	100	100	100
6	100	100	100	100	100	100	100	100	100	100
8	100	100	100	100	100	100	100	100	100	100
10	100	100	100	100	100	100	100	100	100	100
12	100	100	100	100	100	100	100	100	100	100
14	100	100	100	100	100	100	100	100	100	100
16	100	100	80	100	100	100	100	100	100	100
18	40	80	80	100	100	100	80	100	100	100
20	40	60	40	100	40	100	60	100	100	100
22	0	60	40	60	20	40	60	80	100	100
24	0	20	0	20	20	20	60	80	100	100
26	0	0	0	20	0	0	40	80	100	100
28	0	0	0	0	0	0	20	80	80	100
30	0	0	0	0	0	0	20	80	80	100
32	0	0	0	0	0	0	20	80	80	100
34	0	0	0	0	0	0	20	40	40	60
36	0	0	0	0	0	0	0	40	40	60
38	0	0	0	0	0	0	0	20	40	60
40	0	0	0	0	0	0	0	20	20	40

## Sheet: Sheet5
Figure 8g
CD86+CD80+ cells in CD11c+ cells	control	anti-PD-1	DOX	DOX + anti-PD-1	HDA	HDA + anti-PD-1	HDD	HDD + anti-PD-1	HDDA	HDDA + anti-PD-1
	12.18	11.79	14.78	20.36	21.38	24.71	20.65	24.72	23.93	26.75
	10.2	13.1	11.3	17.23	16.3	26.23	23.2	26.34	26.1	29.3
	13.68	10.1	15.2	21.3	23.1	22.9	19.7	21.4	22.5	25.1
CD4+cells in CD3+ cells	control	anti-PD-1	DOX	DOX + anti-PD-1	HDA	HDA + anti-PD-1	HDD	HDD + anti-PD-1	HDDA	HDDA + anti-PD-1
	16.05	27.41	27.4	17.1	28.22	35.06	30.52	33.17	37.67	37.74
	19.2	28.5	22.1	22.1	23.1	28.5	32.3	35.1	36.8	36.8
	15.6	23.1	26.4	19.3	24.5	34.7	30.6	29.3	38.4	39.4
CD8+cells in CD3+ cells	control	anti-PD-1	DOX	DOX + anti-PD-1	HDA	HDA + anti-PD-1	HDD	HDD + anti-PD-1	HDDA	HDDA + anti-PD-1
	14.05	26.52	10.9	28.4	35.54	31.41	40.46	40.09	38.54	41.04
	16.2	20.5	14.3	25.8	30.2	35.2	36.4	42.9	40.2	43.1
	10.9	24.2	11.2	26.3	33.6	32.1	39.4	41.1	37.6	40.2
