# Supplementary material for: In situ generation of micrometer-sized tumor cell-derived vesicles as autologous cancer vaccines for boosting systemic immune responses
Source: Nat Commun. 2022 Nov 1;13:6534. doi: 10.1038/s41467-022-33831-7 (PMC9626595; doi:10.1038/s41467-022-33831-7)
Supplement: Supplementary file 8 — Source Data [file 41467_2022_33831_MOESM8_ESM.zip › Source data/Supplementary Figure 1/Supplementary Figure 1.xlsx]

## Sheet: Sheet1
Supplementary Figure 1b
diameter (nm)	frequency (%)
26.45	3.8
29.35	7.7
32.25	19.2
35.15	23.1
38.05	15.4
40.95	11.5
43.85	7.7
46.75	7.7
49.65	3.8

## Sheet: Sheet2
Supplementary Figure 1c
diameter (nm)	number (%)
0.4	0
0.463	0
0.536	0
0.621	0
0.719	0
0.833	0
0.965	0
1.12	0
1.29	0
1.5	0
1.74	0
2.01	0
2.33	0
2.7	0
3.12	0
3.62	0
4.19	0
4.85	0
5.61	0
6.5	0
7.53	0
8.72	0
10.1	0
11.7	0
13.5	0
15.7	0
18.2	0
21	0
24.4	0
28.2	0
32.7	0
37.8	0
43.8	3.79
50.7	13.8
58.8	21.6
68.1	20.6
78.8	14.9
91.3	9.36
106	5.52
122	3.24
142	1.99
164	1.35
190	1.03
220	0.846
255	0.692
295	0.542
342	0.377
396	0.203
459	0.0858
531	0.0365
615	0.0165
712	0.00771
825	0.00341
955	0.00133
1110	0.000412
1280	8.38e-05
1480	7.18e-06
1720	7.71e-06
1990	3.7e-05
2300	8.83e-05
2670	0.000148
3090	0.000201
3580	0.000238
4150	0.000251
4800	0.000242
5560	0.000169
6440	5.38e-05
7460	0
8630	0
10000	0
