# Supplementary material for: In situ generation of micrometer-sized tumor cell-derived vesicles as autologous cancer vaccines for boosting systemic immune responses
Source: Nat Commun. 2022 Nov 1;13:6534. doi: 10.1038/s41467-022-33831-7 (PMC9626595; doi:10.1038/s41467-022-33831-7)
Supplement: Supplementary file 8 — Source Data [file 41467_2022_33831_MOESM8_ESM.zip › Source data/Supplementary Figure 2/Supplementary Figure 2.xlsx]

## Sheet: Sheet1
Supplementary Figure 2
	Hydrodynamic diameter (nm)	PDI value
2 h	78.32	0.19
1 d	76.75	0.28
1 d	78.5	0.242
3 d	90.14	0.235
5 d	120.9	0.082
7 d	122.8	0.022
