# Supplementary material for: In situ generation of micrometer-sized tumor cell-derived vesicles as autologous cancer vaccines for boosting systemic immune responses
Source: Nat Commun. 2022 Nov 1;13:6534. doi: 10.1038/s41467-022-33831-7 (PMC9626595; doi:10.1038/s41467-022-33831-7)
Supplement: Supplementary file 8 — Source Data [file 41467_2022_33831_MOESM8_ESM.zip › Source data/Supplementary Figure 3/Supplementary Figure 3.xlsx]

## Sheet: Sheet1
Supplementary Figure 3c
time (h)	DOX		HDDA
	mean	SD	mean	SD				DOX				HDDA
0	1	0.3	1	0.3			data 1	data 2	data 3		data 1	data 2	data 3
0.25	4.89477	0.492808	7.14466	0.76063			4.65881	5.46119	4.5643		6.97799	7.9748	6.48118
0.5	5.00079	0.57998	9.02122	0.708296			5.00079	5.58077	4.42081		8.68789	9.83469	8.54109
1	7.62736	0.479559	14.2437	1.06508			7.29403	8.17697	7.41109		13.577	15.4721	13.682
2	12.298	0.954147	21.713	1.56109			11.9646	13.3741	11.5552		20.713	23.5119	20.9142
4	20.3892	1.63124	36.2995	4.05221			21.0558	21.5815	18.5302		35.6329	40.6437	32.622
6	25.0621	2.29194	50.5244	5.2238			25.7288	26.9468	22.5107		49.191	56.2856	46.0965
