# Supplementary material for: In situ generation of micrometer-sized tumor cell-derived vesicles as autologous cancer vaccines for boosting systemic immune responses
Source: Nat Commun. 2022 Nov 1;13:6534. doi: 10.1038/s41467-022-33831-7 (PMC9626595; doi:10.1038/s41467-022-33831-7)
Supplement: Supplementary file 8 — Source Data [file 41467_2022_33831_MOESM8_ESM.zip › Source data/Supplementary Figure 5/Supplementary Figure 5.xlsx]

## Sheet: Sheet1
Supplementary Figure 5a
time	HDDA			HA + HDDA
2 h	16388	16678	16659	14740	14551	13936
4 h	33687	35201	34263	31972	32646	30870
6 h	40060	39041	39533	36934	36811	36081

## Sheet: Sheet2
Supplementary Figure 5b
4T1	MDA-MB-321
29491	29771
30643	28986
29547	29434
