# Supplementary material for: In situ generation of micrometer-sized tumor cell-derived vesicles as autologous cancer vaccines for boosting systemic immune responses
Source: Nat Commun. 2022 Nov 1;13:6534. doi: 10.1038/s41467-022-33831-7 (PMC9626595; doi:10.1038/s41467-022-33831-7)
Supplement: Supplementary file 8 — Source Data [file 41467_2022_33831_MOESM8_ESM.zip › Source data/Supplementary Figure 6/Supplementary Figure 6.xlsx]

## Sheet: Sheet1
Supplementary Figure 6b
	mean	SD			data1	data2	data3
control	100	7.6			100	107.6	92.4
mβCD	74.0271	7.41341			78.0271	78.5814	65.4728
CPZ	97.6287	6.01651			99.2954	102.636	90.9546
amiloride	81.9176	5.06542			83.5843	85.9397	76.2289
genistein	78.8098	4.95765			80.4764	82.7193	73.2336
4 oC	18.8565	1.97788			18.1898	21.0816	17.2981
