# Supplementary material for: In situ generation of micrometer-sized tumor cell-derived vesicles as autologous cancer vaccines for boosting systemic immune responses
Source: Nat Commun. 2022 Nov 1;13:6534. doi: 10.1038/s41467-022-33831-7 (PMC9626595; doi:10.1038/s41467-022-33831-7)
Supplement: Supplementary file 8 — Source Data [file 41467_2022_33831_MOESM8_ESM.zip › Source data/Supplementary Figure 8/Supplementary Figure 8.xlsx]

## Sheet: Sheet1
Supplementary Figure 8b
10min						1 h
distance (μm)	Hoechst	DOX	LysoTracker			distance (μm)	Hoechst	DOX	LysoTracker
0	0.02591	0	0.01096			0	0.00868	0.01755	0.02268
0.114	0.02587	0.00103	0.01096			0.114	0.03971	0.04479	0.02268
0.228	0.00865	0.00122	0.01096			0.229	0.00868	0.04165	0.04579
0.342	0.00434	0.00246	0.01554			0.343	0.0381	0.06834	0.02268
0.456	0.00413	0.0073	0.01184			0.457	0.01362	0.03275	0.02268
0.569	0.00413	0.00659	0.01096			0.572	0.02284	0.00706	0.02695
0.683	0.00413	0.01289	0.01096			0.686	0.03799	0.00498	0.02268
0.797	0.00413	0.02405	0.01424			0.8	0.07821	0.04935	0.02268
0.911	0.00413	0.0229	0.01154			0.914	0.00868	0.03242	0.02268
1.02	0.00413	0.04682	0.0123			1.03	0.02028	0.02604	0.03134
1.14	0.01427	0.08937	0.01721			1.14	0.06257	0.00569	0.04706
1.25	0.05808	0.12742	0.01533			1.26	0.06834	0.02088	0.02856
1.37	0.01893	0.15148	0.01623			1.37	0.1649	0.00992	0.06742
1.48	0.00513	0.09689	0.01773			1.49	0.01797	0.09686	0.03401
1.59	0.00413	0.06225	0.01663			1.6	0.05265	0.06619	0.02268
1.71	0.00413	0.07587	0.01674			1.71	0.01289	0.03232	0.02268
1.82	0.00413	0.0444	0.01647			1.83	0.11783	0.06015	0.02518
1.94	0.00413	0.03925	0.02126			1.94	0.02261	0.07248	0.05196
2.05	0.00413	0.04444	0.01708			2.06	0.00868	0.1116	0.03487
2.16	0.00413	0.03294	0.01159			2.17	0.0617	0.15202	0.03815
2.28	0.00413	0.0261	0.01096			2.29	0.11287	0.14459	0.05509
2.39	0.02917	0.02287	0.01215			2.4	0.15277	0.18428	0.02304
2.51	0.0071	0.07101	0.01482			2.51	0.02564	0.12264	0.02268
2.62	0.00413	0.05074	0.01514			2.63	0.03898	0.12658	0.06556
2.73	0.00413	0.0251	0.01631			2.74	0.03408	0.15553	0.13391
2.85	0.01275	0.02234	0.01148			2.86	0.10136	0.15346	0.29118
2.96	0.01081	0.05806	0.01481			2.97	0.15276	0.17031	0.75119
3.07	0.0047	0.05196	0.01134			3.09	0.17907	0.14647	0.94569
3.19	0.00413	0.0549	0.02097			3.2	0.03145	0.1994	0.98538
3.3	0.00413	0.06212	0.02084			3.32	0.06915	0.20538	0.98121
3.42	0.00413	0.06614	0.02076			3.43	0.05656	0.26618	1
3.53	0.00413	0.1223	0.02183			3.54	0.00868	0.20054	0.73815
3.64	0.02845	0.1294	0.01684			3.66	0.01074	0.15364	0.47197
3.76	0.006	0.18403	0.01948			3.77	0.0337	0.11871	0.41047
3.87	0.00413	0.17213	0.01767			3.89	0.01867	0.14159	0.35678
3.99	0.00787	0.16642	0.02064			4	0.05342	0.16909	0.16949
4.1	0.00437	0.1725	0.02504			4.12	0.01363	0.18486	0.10966
4.21	0.01429	0.11301	0.01276			4.23	0.0143	0.12016	0.08745
4.33	0.00543	0.07538	0.01619			4.34	0.13325	0.07262	0.03616
4.44	0.00417	0.08265	0.01644			4.46	0.24518	0.08053	0.03122
4.56	0.00413	0.08526	0.02073			4.57	0.05645	0.03978	0.04264
4.67	0.00413	0.08585	0.01665			4.69	0.0105	0.04957	0.06118
4.78	0.00413	0.13363	0.01644			4.8	0.06294	0.03109	0.02344
4.9	0.00413	0.17175	0.02783			4.92	0.08881	0.04315	0.05483
5.01	0.0798	0.2057	0.01773			5.03	0.03173	0.06516	0.04546
5.12	0.08738	0.19764	0.02176			5.14	0.13791	0.06579	0.02858
5.24	0.05998	0.15869	0.02641			5.26	0.04553	0.06489	0.02268
5.35	0.0179	0.12334	0.0319			5.37	0.02914	0.07354	0.02415
5.47	0.00443	0.23759	0.04811			5.49	0.00868	0.0958	0.03532
5.58	0.00413	0.2677	0.06921			5.6	0.08771	0.10643	0.07697
5.69	0.02148	0.32947	0.10661			5.72	0.1505	0.1078	0.02612
5.81	0.01734	0.41529	0.14908			5.83	0.09988	0.09164	0.02268
5.92	0.00428	0.76677	0.42085			5.94	0.09262	0.07292	0.03079
6.04	0.02911	0.953	0.69099			6.06	0.11225	0.09224	0.03589
6.15	0.1191	0.96932	0.76829			6.17	0.07246	0.08985	0.02506
6.26	0.01164	0.91321	0.68893			6.29	0.04375	0.0644	0.0719
6.38	0.00419	0.91319	0.6808			6.4	0.11345	0.06436	0.05877
6.49	0.09932	0.9687	0.72124			6.52	0.10163	0.07914	0.03426
6.6	0.00977	0.9865	0.96627			6.63	0.0329	0.06938	0.02268
6.72	0.02647	0.99	0.96893			6.74	0.00868	0.12462	0.02268
6.83	0.04117	0.985	0.96311			6.86	0.00868	0.09657	0.02549
6.95	0.02459	0.98	1			6.97	0.01907	0.15303	0.04169
7.06	0.01189	0.975	0.89697			7.09	0.01822	0.12043	0.1398
7.17	0.00677	0.97	0.54771			7.2	0.02692	0.096	0.03349
7.29	0.00579	0.96	0.3296			7.32	0.13911	0.057	0.03599
7.4	0.06939	0.60368	0.1481			7.43	0.18295	0.03559	0.02816
7.52	0.07053	0.5273	0.0887			7.54	0.15715	0.08977	0.03249
7.63	0.01671	0.45205	0.07831			7.66	0.15501	0.2189	0.06937
7.74	0.01055	0.42407	0.07508			7.77	0.13004	0.2839	0.17724
7.86	0.17023	0.41737	0.09986			7.89	0.47032	0.4802	0.16017
7.97	0.1038	0.39266	0.11806			8	0.53695	0.55836	0.08794
8.09	0.10189	0.29878	0.08738			8.12	0.76744	0.74379	0.08347
8.2	0.04671	0.30321	0.06574			8.23	0.54354	0.82187	0.12852
8.31	0.01952	0.18718	0.0401			8.34	0.71893	0.8905	0.17342
8.43	0.16606	0.23276	0.04236			8.46	1	0.76419	0.31125
8.54	0.40223	0.16861	0.032			8.57	0.961	0.70141	0.19974
8.65	0.40162	0.12933	0.02271			8.69	0.55761	0.77663	0.17208
8.77	0.70599	0.10768	0.02728			8.8	0.63763	1	0.16944
8.88	0.55086	0.09023	0.03246			8.92	0.57112	0.90626	0.21784
9	0.34965	0.09426	0.03113			9.03	0.36518	0.88287	0.21801
9.11	0.77877	0.05942	0.01114			9.14	0.73753	0.75198	0.15708
9.22	0.64132	0.06618	0.01154			9.26	0.5085	0.61038	0.10008
9.34	0.63207	0.02492	0.01601			9.37	0.34224	0.64145	0.10208
9.45	0.50914	0.06752	0.01163			9.49	0.92169	0.72469	0.06204
9.57	0.31008	0.0377	0.01636			9.6	0.38673	0.7289	0.21289
9.68	0.44805	0.0235	0.01602			9.72	0.24328	0.70678	0.2188
9.79	0.32249	0.02368	0.01153			9.83	0.27912	0.61196	0.09553
9.91	0.35122	0.02312	0.01591			9.95	0.15074	0.60668	0.11307
10	0.1386	0.01997	0.01151			10.1	0.29218	0.54923	0.12278
10.1	0.20037	0.02231	0.01644			10.2	0.13929	0.47116	0.0576
10.2	0.26356	0.01256	0.01586			10.3	0.11671	0.36373	0.03563
10.4	0.33558	0.01998	0.01215			10.4	0.19635	0.26325	0.03501
10.5	0.37378	0.023	0.02058			10.5	0.1748	0.29623	0.06
10.6	0.26647	0.01803	0.01158			10.6	0.12576	0.32233	0.02789
10.7	0.13148	0.00392	0.01637			10.7	0.09916	0.28602	0.02268
10.8	0.06667	0.00582	0.01653			10.9	0.05917	0.14439	0.02557
10.9	0.16865	0.01987	0.01564			11	0.1008	0.16719	0.02753
11	0.12227	0.02254	0.011			11.1	0.15794	0.14663	0.07138
11.2	0.2877	0.01954	0.01268			11.2	0.10408	0.15299	0.04471
11.3	0.10756	0.01964	0.02099			11.3	0.213	0.14944	0.03123
11.4	0.29064	0.02022	0.01553			11.4	0.22655	0.1466	0.05891
11.5	0.27974	0.00209	0.01116			11.5	0.08116	0.10373	0.02459
11.6	0.27973	0.01176	0.01096			11.7	0.12302	0.11182	0.02268
11.7	0.36206	0.01007	0.01172			11.8	0.17153	0.13615	0.02409
11.8	0.16687	0.000334423	0.01537			11.9	0.10136	0.02832	0.05065
12	0.26895	0.00161	0.0118			12	0.0513	0.07313	0.09974
12.1	0.30661	0.00659	0.01558			12.1	0.03517	0.11387	0.1171
12.2	0.23764	0.01738	0.01178			12.2	0.14771	0.08549	0.03755
12.3	0.4365	0.01043	0.01524			12.3	0.11856	0.06767	0.03594
12.4	0.3619	0.00371	0.01187			12.5	0.0299	0.06504	0.02432
12.5	0.38456	0.01574	0.01637			12.6	0.00948	0.10853	0.07749
12.6	0.52654	0.00516	0.01601			12.7	0.09438	0.23963	0.09627
12.8	0.44357	0.00963	0.01511			12.8	0.22351	0.45997	0.12565
12.9	0.41009	0.00239	0.01104			12.9	0.2931	0.54368	0.2036
13	0.71396	0.00182	0.01136			13	0.19047	0.67945	0.11546
13.1	0.6951	0.00885	0.01096			13.1	0.19588	0.88961	0.0557
13.2	0.51611	0.02061	0.01199			13.3	0.23	0.69429	0.09669
13.3	0.64148	0.00822	0.0155			13.4	0.14121	0.44617	0.09164
13.4	0.56441	0.02069	0.01248			13.5	0.11907	0.34189	0.11009
13.6	0.68796	0.01257	0.01548			13.6	0.21209	0.2044	0.10315
13.7	0.74081	0.02162	0.01144			13.7	0.14831	0.2201	0.16255
13.8	0.62968	0.02017	0.01194			13.8	0.15452	0.3191	0.0952
13.9	0.66491	0.00303	0.01593			13.9	0.23535	0.25936	0.11169
14	0.96668	0.00429	0.01529			14.1	0.22079	0.31045	0.08851
14.1	0.9742	0.01478	0.0111			14.2	0.64273	0.23826	0.08437
14.2	0.85956	0.01663	0.01166			14.3	0.19648	0.13025	0.05966
14.3	0.96577	0.02678	0.01168			14.4	0.08848	0.21672	0.03702
14.5	0.92704	0.01787	0.0117			14.5	0.25749	0.25751	0.11438
14.6	0.9142	0.01176	0.01155			14.6	0.19763	0.28491	0.19506
14.7	0.75228	0.01151	0.01221			14.7	0.31745	0.39263	0.05853
14.8	0.69447	0.01269	0.0186			14.9	0.28464	0.36665	0.2122
14.9	0.91685	0.0208	0.02447			15	0.07775	0.2902	0.07713
15	0.84952	0.0198	0.01933			15.1	0.05445	0.244	0.05818
15.1	1	0.00416	0.01623			15.2	0.08975	0.13919	0.11441
15.3	0.95443	0.00908	0.01577			15.3	0.1656	0.10336	0.05859
15.4	0.84946	0.02031	0.01509			15.4	0.15741	0.09676	0.08238
15.5	0.8202	0.01795	0.01096			15.5	0.02829	0.09083	0.02769
15.6	0.76781	0.02056	0.01096			15.7	0.044	0.03038	0.02268
15.7	0.56833	0.01164	0.01096			15.8	0.19959	0.0432	0.02385
15.8	0.5355	0.00485	0.01096			15.9	0.04823	0.0797	0.02268
15.9	0.4154	0.00282	0.01122			16	0.0583	0.10263	0.02787
16.1	0.39842	0.00327	0.01171			16.1	0.15398	0.05732	0.04237
16.2	0.34567	0.00752	0.01124			16.2	0.10514	0.06567	0.05389
16.3	0.43861	0.00106	0.01293			16.3	0.08242	0.12842	0.09694
16.4	0.39219	0.00392	0.01415			16.5	0.03929	0.16536	0.04459
16.5	0.17303	0.00544	0.01096			16.6	0.14987	0.1604	0.07797
16.6	0.24924	0.00761	0.01096			16.7	0.06913	0.17943	0.05367
16.7	0.31532	0.00311	0.01219			16.8	0.0577	0.13003	0.02434
16.9	0.32015	0.00511	0.01404			16.9	0.04622	0.09437	0.02857
17	0.33655	0.00838	0.01096			17	0.10584	0.07876	0.04549
17.1	0.48335	0.00593	0.01131			17.1	0.16872	0.04181	0.02503
17.2	0.32382	0.00704	0.01308			17.3	0.20357	0.08262	0.02503
17.3	0.18642	0.00273	0.0152			17.4	0.10614	0.1486	0.03149
17.4	0.17899	0.00724	0.01429			17.5	0.07365	0.22443	0.04996
17.5	0.13359	0.00237	0.01184			17.6	0.0424	0.39472	0.04293
17.7	0.14159	0.00341	0.01136			17.7	0.26033	0.29124	0.0471
17.8	0.29205	0.00738	0.01186			17.8	0.27827	0.185	0.02268
17.9	0.37218	0.00299	0.01096			17.9	0.2136	0.14939	0.02408
18	0.34747	0.00252	0.01096			18.1	0.10766	0.11202	0.04829
18.1	0.30339	0.00431	0.01096			18.2	0.18828	0.10653	0.0587
18.2	0.29892	0.00259	0.01096			18.3	0.20762	0.16496	0.09343
18.3	0.33439	0.00499	0.01096			18.4	0.36544	0.38706	0.11992
18.4	0.30637	0.00206	0.01096			18.5	0.54788	0.46359	0.08966
18.6	0.29744	0.002	0.01096			18.6	0.44675	0.21514	0.03801
18.7	0.14981	0.00796	0.01096			18.7	0.24224	0.13088	0.02502
18.8	0.2716	0.00885	0.01096			18.9	0.06306	0.06869	0.02743
18.9	0.41662	0.00398	0.01148			19	0.27446	0.05915	0.02509
19	0.44789	0.00847	0.01249			19.1	0.04571	0.09971	0.06097
19.1	0.51862	0.00916	0.01251			19.2	0.1303	0.06512	0.08182
19.2	0.62074	0.000986071	0.01528			19.3	0.07688	0.11116	0.04053
19.4	0.59265	0.00876	0.01756			19.4	0.08753	0.08462	0.0393
19.5	0.63733	0.01481	0.01257			19.5	0.01176	0.03722	0.02272
19.6	0.72829	0.00625	0.01259			19.7	0.00868	0.01029	0.02268
19.7	0.75525	0.00499	0.01201			19.8	0.00868	0.01801	0.02268
19.8	0.86112	0.00273	0.01236
19.9	0.96747	0.00316	0.01335
20	0.98528	0.00392	0.0116
20.2	0.95132	0.00781	0.01203
20.3	0.92409	0.01331	0.0138
20.4	0.92733	0.01176	0.01832
20.5	0.88976	0.01233	0.01679
20.6	0.86023	0.01161	0.01386
20.7	0.7847	0.00812	0.0135
20.8	0.63926	0.00552	0.01389
21	0.58132	0.00908	0.01282
21.1	0.70493	0.01433	0.01353
21.2	0.67171	0.01488	0.01531
21.3	0.55501	0.02354	0.01789
21.4	0.5387	0.01763	0.01932
21.5	0.46015	0.0103	0.01823
21.6	0.59021	0.02747	0.01796
21.8	0.68522	0.02955	0.01814
21.9	0.63598	0.0238	0.0176
22	0.64158	0.04486	0.01878
22.1	0.64462	0.05947	0.01868
22.2	0.58885	0.07753	0.01616
22.3	0.52236	0.11882	0.02423
22.4	0.39536	0.12616	0.02884
22.5	0.25563	0.1005	0.02284
22.7	0.21359	0.07674	0.02368
22.8	0.19538	0.07191	0.0231
22.9	0.06347	0.09026	0.02089
23	0.05588	0.0917	0.02475
23.1	0.07076	0.10056	0.02303
23.2	0.08553	0.08825	0.02871
23.3	0.06775	0.0719	0.03813
23.5	0.03782	0.13204	0.05673
23.6	0.06017	0.20955	0.09301
23.7	0.05969	0.3463	0.14468
23.8	0.06489	0.53866	0.2128
23.9	0.0676	0.70075	0.32247
24	0.05352	0.8312	0.41941
24.1	0.04154	0.90406	0.45589
24.3	0.04311	0.93289	0.53528
24.4	0.05982	0.93372	0.55572
24.5	0.07238	0.81653	0.37048
24.6	0.04308	0.50165	0.1621
24.7	0.01473	0.22836	0.06029
24.8	0.02415	0.11383	0.02231
24.9	0.02916	0.0737	0.01807
25.1	0.03217	0.05559	0.01661
25.2	0.0204	0.05816	0.01644
25.3	0.00697	0.07176	0.01644
25.4	0.00722	0.06651	0.02054
25.5	0.00698	0.05149	0.01874
25.6	0.00413	0.05669	0.0137
25.7	0.00413	0.06855	0.01512
25.9	0.0108	0.06367	0.01497
26	0.0099	0.07646	0.0181
26.1	0.00413	0.1484	0.0234
26.2	0.01521	0.1887	0.02613
26.3	0.01336	0.1688	0.02299
26.4	0.00413	0.14543	0.01923
26.5	0.00413	0.11781	0.01607
26.6	0.00413	0.08031	0.01213
26.8	0.00413	0.05293	0.01547
26.9	0.00413	0.04288	0.01758
27	0.01646	0.05248	0.01644
27.1	0.02786	0.05055	0.01478
27.2	0.02366	0.03279	0.01373
27.3	0.02275	0.04638	0.01536
27.4	0.0129	0.06228	0.015
27.6	0.00413	0.05138	0.01222
27.7	0.00413	0.04961	0.01096
27.8	0.00413	0.04841	0.01239
27.9	0.00413	0.06683	0.01338
28	0.00413	0.05682	0.01376
28.1	0.00413	0.03962	0.01732
28.2	0.00413	0.02935	0.01583
28.4	0.00413	0.03691	0.01519
28.5	0.00413	0.05373	0.02026
28.6	0.00413	0.06005	0.017
28.7	0.00413	0.0657	0.01519
28.8	0.00413	0.06185	0.01505
28.9	0.02067	0.07512	0.01558
29	0.01439	0.07016	0.01644
