# Supplementary material for: In situ generation of micrometer-sized tumor cell-derived vesicles as autologous cancer vaccines for boosting systemic immune responses
Source: Nat Commun. 2022 Nov 1;13:6534. doi: 10.1038/s41467-022-33831-7 (PMC9626595; doi:10.1038/s41467-022-33831-7)
Supplement: Supplementary file 8 — Source Data [file 41467_2022_33831_MOESM8_ESM.zip › Source data/Supplementary Figure 10/Supplementary Figure 10.xlsx]

## Sheet: Sheet1
Supplementary Figure 10
Cytoprotein	HMV protein
35.1767	17.1917
15.3421	14.9962
19.2218	8.60902
15.1165	11.4474
