# Supplementary material for: In situ generation of micrometer-sized tumor cell-derived vesicles as autologous cancer vaccines for boosting systemic immune responses
Source: Nat Commun. 2022 Nov 1;13:6534. doi: 10.1038/s41467-022-33831-7 (PMC9626595; doi:10.1038/s41467-022-33831-7)
Supplement: Supplementary file 8 — Source Data [file 41467_2022_33831_MOESM8_ESM.zip › Source data/Supplementary Figure 11/Supplementary Figure 11.xlsx]

## Sheet: Sheet1
Supplementary Figure 11a
time	hmvs	time	dox 0.5 ug/mL	time	dox 1 ug/mL	time	dox 2 ug/mL	time	dox 5 ug/mL	time	dox 10 ug/mL
10.0017	240.055	10.0042	180.071	10.0013	120.171	10.0004	60.4206	10.0058	0.5722	10.0029	300.315
10.0083	240.054	10.0108	180.07	10.0079	120.174	10.0071	60.4277	10.0125	0.58985	10.0096	300.324
10.015	240.053	10.0175	180.071	10.0146	120.177	10.0137	60.4368	10.0192	0.60749	10.0162	300.319
10.0217	240.052	10.0242	180.073	10.0213	120.18	10.0204	60.4473	10.0258	0.62466	10.0229	300.296
10.0283	240.051	10.0308	180.077	10.0279	120.185	10.0271	60.4587	10.0325	0.64182	10.0296	300.267
10.035	240.051	10.0375	180.08	10.0346	120.189	10.0337	60.4702	10.0392	0.65994	10.0363	300.248
10.0417	240.052	10.0442	180.083	10.0412	120.195	10.0404	60.4811	10.0458	0.67902	10.0429	300.229
10.0483	240.054	10.0508	180.088	10.0479	120.2	10.0471	60.4921	10.0525	0.69857	10.0496	300.21
10.055	240.056	10.0575	180.092	10.0546	120.206	10.0538	60.5031	10.0592	0.71764	10.0563	300.195
10.0617	240.059	10.0642	180.094	10.0612	120.212	10.0604	60.5145	10.0658	0.73862	10.0629	300.186
10.0683	240.061	10.0708	180.096	10.0679	120.217	10.0671	60.5264	10.0725	0.76103	10.0696	300.181
10.075	240.062	10.0775	180.098	10.0746	120.223	10.0738	60.5374	10.0792	0.78249	10.0762	300.167
10.0817	240.062	10.0842	180.1	10.0813	120.228	10.0804	60.5488	10.0858	0.80204	10.0829	300.157
10.0883	240.061	10.0908	180.101	10.0879	120.232	10.0871	60.5603	10.0925	0.81968	10.0896	300.153
10.095	240.06	10.0975	180.102	10.0946	120.235	10.0938	60.5708	10.0992	0.83637	10.0962	300.148
10.1017	240.06	10.1042	180.105	10.1013	120.235	10.1004	60.5808	10.1058	0.85211	10.1029	300.143
10.1083	240.061	10.1108	180.109	10.1079	120.235	10.1071	60.5903	10.1125	0.86737	10.1096	300.138
10.115	240.063	10.1175	180.113	10.1146	120.234	10.1137	60.5999	10.1192	0.88167	10.1163	300.143
10.1217	240.066	10.1242	180.116	10.1212	120.232	10.1204	60.6089	10.1258	0.8955	10.1229	300.138
10.1283	240.071	10.1308	180.118	10.1279	120.229	10.1271	60.6161	10.1325	0.90981	10.1296	300.119
10.135	240.074	10.1375	180.118	10.1346	120.227	10.1337	60.6228	10.1392	0.92554	10.1363	300.105
10.1417	240.075	10.1442	180.117	10.1412	120.226	10.1404	60.629	10.1458	0.9408	10.1429	300.091
10.1483	240.075	10.1508	180.114	10.1479	120.226	10.1471	60.6342	10.1525	0.95415	10.1496	300.081
10.155	240.073	10.1575	180.111	10.1546	120.225	10.1538	60.639	10.1592	0.96607	10.1562	300.072
10.1617	240.072	10.1642	180.108	10.1613	120.226	10.1604	60.6433	10.1658	0.97561	10.1629	300.067
10.1683	240.069	10.1708	180.104	10.1679	120.227	10.1671	60.6475	10.1725	0.98372	10.1696	300.067
10.175	240.067	10.1775	180.101	10.1746	120.228	10.1738	60.6514	10.1792	0.98896	10.1762	300.052
10.1817	240.067	10.1842	180.1	10.1813	120.23	10.1804	60.6528	10.1858	0.99182	10.1829	300.033
10.1883	240.067	10.1908	180.1	10.1879	120.233	10.1871	60.6542	10.1925	0.99421	10.1896	300.033
10.195	240.068	10.1975	180.099	10.1946	120.236	10.1937	60.6547	10.1992	0.99754	10.1962	300.043
10.2017	240.068	10.2042	180.099	10.2012	120.238	10.2004	60.6542	10.2058	1.00231	10.2029	300.062
10.2083	240.068	10.2108	180.1	10.2079	120.239	10.2071	60.6528	10.2125	1.00756	10.2096	300.072
10.215	240.067	10.2175	180.101	10.2146	120.238	10.2137	60.6523	10.2192	1.01185	10.2163	300.086
10.2217	240.066	10.2242	180.101	10.2212	120.237	10.2204	60.6537	10.2258	1.01757	10.2229	300.114
10.2283	240.066	10.2308	180.102	10.2279	120.236	10.2271	60.6557	10.2325	1.02329	10.2296	300.134
10.235	240.065	10.2375	180.104	10.2346	120.236	10.2338	60.6571	10.2392	1.02854	10.2363	300.143
10.2417	240.064	10.2442	180.107	10.2413	120.237	10.2404	60.6576	10.2458	1.0314	10.2429	300.143
10.2483	240.064	10.2508	180.109	10.2479	120.24	10.2471	60.6595	10.2525	1.03426	10.2496	300.162
10.255	240.065	10.2575	180.111	10.2546	120.242	10.2538	60.6614	10.2592	1.0376	10.2562	300.181
10.2617	240.065	10.2642	180.113	10.2613	120.247	10.2604	60.6633	10.2658	1.04141	10.2629	300.195
10.2683	240.066	10.2708	180.115	10.2679	120.25	10.2671	60.6647	10.2725	1.04761	10.2696	300.195
10.275	240.068	10.2775	180.117	10.2746	120.255	10.2737	60.6676	10.2792	1.05667	10.2762	300.191
10.2817	240.07	10.2842	180.12	10.2812	120.26	10.2804	60.6719	10.2858	1.06764	10.2829	300.176
10.2883	240.072	10.2908	180.122	10.2879	120.265	10.2871	60.6776	10.2925	1.08099	10.2896	300.162
10.295	240.073	10.2975	180.124	10.2946	120.27	10.2937	60.6833	10.2992	1.09625	10.2963	300.157
10.3017	240.075	10.3042	180.125	10.3012	120.275	10.3004	60.6895	10.3058	1.11341	10.3029	300.167
10.3083	240.076	10.3108	180.127	10.3079	120.28	10.3071	60.6962	10.3125	1.13153	10.3096	300.191
10.315	240.076	10.3175	180.129	10.3146	120.285	10.3138	60.7029	10.3192	1.15061	10.3163	300.215
10.3217	240.076	10.3242	180.132	10.3212	120.289	10.3204	60.7124	10.3258	1.17016	10.3229	300.243
10.3283	240.077	10.3308	180.135	10.3279	120.294	10.3271	60.7243	10.3325	1.19209	10.3296	300.277
10.335	240.077	10.3375	180.139	10.3346	120.299	10.3338	60.7377	10.3392	1.2145	10.3362	300.305
10.3417	240.077	10.3442	180.143	10.3413	120.303	10.3404	60.752	10.3458	1.23739	10.3429	300.324
10.3483	240.078	10.3508	180.144	10.3479	120.308	10.3471	60.7668	10.3525	1.25933	10.3496	300.319
10.355	240.081	10.3575	180.146	10.3546	120.311	10.3537	60.782	10.3592	1.28126	10.3562	300.3
10.3617	240.084	10.3642	180.148	10.3613	120.314	10.3604	60.7963	10.3658	1.30463	10.3629	300.286
10.3683	240.086	10.3708	180.151	10.3679	120.318	10.3671	60.8087	10.3725	1.32847	10.3696	300.272
10.375	240.087	10.3775	180.153	10.3746	120.321	10.3737	60.8182	10.3792	1.35183	10.3763	300.253
10.3817	240.088	10.3842	180.155	10.3812	120.323	10.3804	60.8264	10.3858	1.37234	10.3829	300.243
10.3883	240.088	10.3908	180.156	10.3879	120.325	10.3871	60.8335	10.3925	1.39046	10.3896	300.243
10.395	240.087	10.3975	180.156	10.3946	120.326	10.3938	60.8397	10.3992	1.40572	10.3963	300.253
10.4017	240.086	10.4042	180.155	10.4012	120.327	10.4004	60.845	10.4058	1.41716	10.4029	300.248
10.4083	240.084	10.4108	180.153	10.4079	120.327	10.4071	60.8492	10.4125	1.42384	10.4096	300.234
10.415	240.083	10.4175	180.15	10.4146	120.325	10.4138	60.8526	10.4192	1.42527	10.4162	300.224
10.4217	240.082	10.4242	180.147	10.4213	120.321	10.4204	60.8521	10.4258	1.42193	10.4229	300.219
10.4283	240.082	10.4308	180.144	10.4279	120.315	10.4271	60.8464	10.4325	1.41478	10.4296	300.219
10.435	240.082	10.4375	180.141	10.4346	120.308	10.4337	60.8354	10.4392	1.40285	10.4362	300.219
10.4417	240.082	10.4442	180.137	10.4413	120.298	10.4404	60.8221	10.4458	1.38617	10.4429	300.238
10.4483	240.082	10.4508	180.134	10.4479	120.288	10.4471	60.8054	10.4525	1.36471	10.4496	300.253
10.455	240.082	10.4575	180.129	10.4546	120.278	10.4537	60.7849	10.4592	1.34087	10.4563	300.248
10.4617	240.08	10.4642	180.125	10.4612	120.269	10.4604	60.762	10.4658	1.31416	10.4629	300.234
10.4683	240.077	10.4708	180.122	10.4679	120.26	10.4671	60.7377	10.4725	1.28317	10.4696	300.215
10.475	240.072	10.4775	180.118	10.4746	120.252	10.4738	60.7133	10.4792	1.24884	10.4763	300.2
10.4817	240.066	10.4842	180.113	10.4812	120.242	10.4804	60.6881	10.4858	1.21069	10.4829	300.181
10.4883	240.061	10.4908	180.107	10.4879	120.232	10.4871	60.6609	10.4925	1.1692	10.4896	300.157
10.495	240.056	10.4975	180.102	10.4946	120.222	10.4938	60.6337	10.4992	1.12581	10.4962	300.148
10.5017	240.052	10.5042	180.095	10.5013	120.211	10.5004	60.6075	10.5058	1.07956	10.5029	300.157
10.5083	240.047	10.5108	180.088	10.5079	120.199	10.5071	60.5813	10.5125	1.0314	10.5096	300.167
10.515	240.043	10.5175	180.081	10.5146	120.188	10.5137	60.5546	10.5192	0.98181	10.5162	300.162
10.5217	240.041	10.5242	180.074	10.5213	120.177	10.5204	60.5264	10.5258	0.93222	10.5229	300.148
10.5283	240.039	10.5308	180.07	10.5279	120.166	10.5271	60.4973	10.5325	0.88263	10.5296	300.134
10.535	240.038	10.5375	180.066	10.5346	120.156	10.5337	60.4673	10.5392	0.83351	10.5363	300.119
10.5417	240.037	10.5442	180.064	10.5412	120.146	10.5404	60.4368	10.5458	0.78535	10.5429	300.11
10.5483	240.038	10.5508	180.062	10.5479	120.136	10.5471	60.4072	10.5525	0.73957	10.5496	300.105
10.555	240.037	10.5575	180.059	10.5546	120.127	10.5538	60.3796	10.5592	0.69618	10.5563	300.11
10.5617	240.035	10.5642	180.056	10.5612	120.119	10.5604	60.3538	10.5658	0.65422	10.5629	300.119
10.5683	240.033	10.5708	180.052	10.5679	120.112	10.5671	60.3295	10.5725	0.61274	10.5696	300.119
10.575	240.031	10.5775	180.047	10.5746	120.106	10.5738	60.308	10.5792	0.57125	10.5762	300.11
10.5817	240.028	10.5842	180.041	10.5813	120.1	10.5804	60.289	10.5858	0.53024	10.5829	300.095
10.5883	240.024	10.5908	180.037	10.5879	120.094	10.5871	60.2708	10.5925	0.48971	10.5896	300.091
10.595	240.02	10.5975	180.032	10.5946	120.089	10.5938	60.2522	10.5992	0.44966	10.5962	300.081
10.6017	240.019	10.6042	180.027	10.6013	120.082	10.6004	60.2341	10.6058	0.41246	10.6029	300.067
10.6083	240.017	10.6108	180.024	10.6079	120.073	10.6071	60.2165	10.6125	0.37861	10.6096	300.067
10.615	240.015	10.6175	180.021	10.6146	120.066	10.6137	60.1993	10.6192	0.34809	10.6163	300.062
10.6217	240.013	10.6242	180.018	10.6212	120.058	10.6204	60.1812	10.6258	0.32091	10.6229	300.057
10.6283	240.013	10.6308	180.014	10.6279	120.051	10.6271	60.1636	10.6325	0.29707	10.6296	300.033
10.635	240.013	10.6375	180.011	10.6346	120.043	10.6337	60.1473	10.6392	0.27514	10.6363	300.014
10.6417	240.011	10.6442	180.009	10.6412	120.037	10.6404	60.1335	10.6458	0.25368	10.6429	300.005
10.6483	240.01	10.6508	180.006	10.6479	120.031	10.6471	60.1216	10.6525	0.2327	10.6496	300.005
10.655	240.009	10.6575	180.002	10.6546	120.025	10.6538	60.1106	10.6592	0.21172	10.6562	300.019
10.6617	240.008	10.6642	180	10.6613	120.02	10.6604	60.1011	10.6658	0.19264	10.6629	300.033
10.6683	240.007	10.6708	179.998	10.6679	120.016	10.6671	60.0925	10.6725	0.17405	10.6696	300.043
10.675	240.006	10.6775	179.997	10.6746	120.015	10.6738	60.0834	10.6792	0.15783	10.6762	300.057
10.6817	240.007	10.6842	179.999	10.6813	120.015	10.6804	60.0725	10.6858	0.144	10.6829	300.067
10.6883	240.008	10.6908	180	10.6879	120.014	10.6871	60.0606	10.6925	0.13208	10.6896	300.072
10.695	240.009	10.6975	180.001	10.6946	120.013	10.6937	60.0482	10.6992	0.12112	10.6962	300.057
10.7017	240.011	10.7042	180.002	10.7012	120.011	10.7004	60.0367	10.7058	0.10967	10.7029	300.038
10.7083	240.012	10.7108	180.002	10.7079	120.01	10.7071	60.0267	10.7125	0.09775	10.7096	300.029
10.715	240.013	10.7175	180.003	10.7146	120.007	10.7137	60.0196	10.7192	0.08345	10.7163	300.024
10.7217	240.012	10.7242	180.004	10.7212	120.003	10.7204	60.0148	10.7258	0.06819	10.7229	300.014
10.7283	240.012	10.7308	180.005	10.7279	120	10.7271	60.0114	10.7325	0.05436	10.7296	300
10.735	240.01	10.7375	180.005	10.7346	120	10.7338	60.0095	10.7392	0.04244	10.7363	299.995
10.7417	240.009	10.7442	180.005	10.7413	119.999	10.7404	60.0081	10.7458	0.03338	10.7429	299.986
10.7483	240.006	10.7508	180.004	10.7479	119.997	10.7471	60.0067	10.7525	0.0267	10.7496	299.967
10.755	240.005	10.7575	180.002	10.7546	119.996	10.7538	60.0048	10.7592	0.02289	10.7562	299.952
10.7617	240.003	10.7642	180	10.7613	119.997	10.7604	60.0029	10.7658	0.02003	10.7629	299.952
10.7683	240.002	10.7708	179.999	10.7679	119.999	10.7671	60.0019	10.7725	0.01764	10.7696	299.962
10.775	240.001	10.7775	179.999	10.7746	119.999	10.7737	60.0014	10.7792	0.01478	10.7762	299.976
10.7817	240	10.7842	180	10.7812	120	10.7804	60	10.7858	0.01192	10.7829	300
10.7883	240	10.7908	180.002	10.7879	120	10.7871	59.9976	10.7925	0.00858	10.7896	300.038
10.795	240.001	10.7975	180.003	10.7946	120	10.7937	59.9952	10.7992	0.00525	10.7963	300.081
10.8017	240.002	10.8042	180.005	10.8012	119.998	10.8004	59.9933	10.8058	0.00286	10.8029	300.119
10.8083	240.004	10.8108	180.007	10.8079	119.996	10.8071	59.9914	10.8125	0.00143	10.8096	300.148
10.815	240.006	10.8175	180.009	10.8146	119.995	10.8138	59.99	10.8192	0	10.8163	300.167
10.8217	240.007	10.8242	180.01	10.8212	119.995	10.8204	59.989	10.8258	-0.000476837	10.8229	300.181
10.8283	240.008	10.8308	180.011	10.8279	119.997	10.8271	59.9895	10.8325	-0.000476837	10.8296	300.191
10.835	240.008	10.8375	180.012	10.8346	120	10.8338	59.9914	10.8392	0.000953674	10.8362	300.2
10.8417	240.009	10.8442	180.012	10.8413	120.002	10.8404	59.9928	10.8458	0.00334	10.8429	300.205
10.8483	240.009	10.8508	180.013	10.8479	120.005	10.8471	59.9938	10.8525	0.00715	10.8496	300.21
10.855	240.009	10.8575	180.014	10.8546	120.008	10.8537	59.9957	10.8592	0.01192	10.8562	300.219
10.8617	240.01	10.8642	180.015	10.8613	120.01	10.8604	59.9976	10.8658	0.01669	10.8629	300.234
10.8683	240.012	10.8708	180.015	10.8679	120.011	10.8671	59.9986	10.8725	0.02098	10.8696	300.243
10.875	240.014	10.8775	180.014	10.8746	120.013	10.8737	59.9995	10.8792	0.0248	10.8763	300.238
10.8817	240.015	10.8842	180.014	10.8812	120.016	10.8804	59.999	10.8858	0.02766	10.8829	300.229
10.8883	240.016	10.8908	180.013	10.8879	120.018	10.8871	59.9971	10.8925	0.02956	10.8896	300.219
10.895	240.018	10.8975	180.012	10.8946	120.019	10.8938	59.9943	10.8992	0.03099	10.8963	300.205
10.9017	240.019	10.9042	180.011	10.9012	120.02	10.9004	59.9914	10.9058	0.03195	10.9029	300.191
10.9083	240.018	10.9108	180.01	10.9079	120.019	10.9071	59.9881	10.9125	0.0329	10.9096	300.172
10.915	240.014	10.9175	180.009	10.9146	120.016	10.9138	59.9838	10.9192	0.03338	10.9162	300.157
10.9217	240.009	10.9242	180.008	10.9213	120.013	10.9204	59.979	10.9258	0.03386	10.9229	300.134
10.9283	240.005	10.9308	180.008	10.9279	120.01	10.9271	59.9752	10.9325	0.03338	10.9296	300.105
10.935	240.001	10.9375	180.007	10.9346	120.009	10.9337	59.9723	10.9392	0.03099	10.9362	300.091
10.9417	239.999	10.9442	180.005	10.9413	120.008	10.9404	59.969	10.9458	0.02813	10.9429	300.091
10.9483	239.997	10.9508	180.004	10.9479	120.007	10.9471	59.9652	10.9525	0.02432	10.9496	300.105
10.955	239.997	10.9575	180.004	10.9546	120.006	10.9537	59.9614	10.9592	0.01955	10.9563	300.134
10.9617	239.999	10.9642	180.005	10.9612	120.005	10.9604	59.9576	10.9658	0.0124	10.9629	300.172
10.9683	240.002	10.9708	180.004	10.9679	120.002	10.9671	59.9528	10.9725	0.00477	10.9696	300.205
10.975	240.006	10.9775	180.003	10.9746	119.999	10.9738	59.9475	10.9792	-0.00191	10.9763	300.219
10.9817	240.008	10.9842	180.002	10.9812	119.996	10.9804	59.9418	10.9858	-0.00763	10.9829	300.205
10.9883	240.01	10.9908	180.002	10.9879	119.995	10.9871	59.9375	10.9925	-0.01335	10.9896	300.172
10.995	240.01	10.9975	180	10.9946	119.995	10.9938	59.9347	10.9992	-0.01717	10.9962	300.138
11.0017	240.011	11.0042	179.998	11.0013	119.994	11.0004	59.9318	11.0058	-0.02003	11.0029	300.11
11.0083	240.011	11.0108	179.997	11.0079	119.994	11.0071	59.9285	11.0125	-0.02337	11.0096	300.086
11.015	240.011	11.0175	179.998	11.0146	119.993	11.0137	59.9247	11.0192	-0.02813	11.0162	300.072
11.0217	240.01	11.0242	179.998	11.0213	119.991	11.0204	59.9213	11.0258	-0.0329	11.0229	300.072
11.0283	240.009	11.0308	179.999	11.0279	119.988	11.0271	59.9175	11.0325	-0.03719	11.0296	300.076
11.035	240.009	11.0375	180	11.0346	119.986	11.0337	59.9132	11.0392	-0.04101	11.0363	300.081
11.0417	240.008	11.0442	179.999	11.0412	119.986	11.0404	59.9085	11.0458	-0.04339	11.0429	300.081
11.0483	240.007	11.0508	179.996	11.0479	119.987	11.0471	59.9046	11.0525	-0.04482	11.0496	300.072
11.055	240.007	11.0575	179.993	11.0546	119.988	11.0538	59.9013	11.0592	-0.04578	11.0563	300.072
11.0617	240.008	11.0642	179.991	11.0612	119.988	11.0604	59.8984	11.0658	-0.04673	11.0629	300.091
11.0683	240.009	11.0708	179.991	11.0679	119.988	11.0671	59.8956	11.0725	-0.04673	11.0696	300.114
11.075	240.01	11.0775	179.991	11.0746	119.987	11.0738	59.8922	11.0792	-0.04625	11.0762	300.129
11.0817	240.011	11.0842	179.992	11.0813	119.986	11.0804	59.8889	11.0858	-0.04578	11.0829	300.138
11.0883	240.012	11.0908	179.993	11.0879	119.985	11.0871	59.887	11.0925	-0.04435	11.0896	300.153
11.095	240.014	11.0975	179.995	11.0946	119.985	11.0938	59.8856	11.0992	-0.04148	11.0962	300.157
11.1017	240.014	11.1042	179.995	11.1013	119.986	11.1004	59.8827	11.1058	-0.03767	11.1029	300.124
11.1083	240.014	11.1108	179.994	11.1079	119.987	11.1071	59.8794	11.1125	-0.03481	11.1096	300.076
11.115	240.016	11.1175	179.992	11.1146	119.987	11.1137	59.876	11.1192	-0.0329	11.1163	300.038
11.1217	240.017	11.1242	179.99	11.1212	119.986	11.1204	59.8736	11.1258	-0.03147	11.1229	300
11.1283	240.017	11.1308	179.99	11.1279	119.985	11.1271	59.8736	11.1325	-0.03052	11.1296	299.957
11.135	240.016	11.1375	179.99	11.1346	119.984	11.1337	59.8755	11.1392	-0.03004	11.1363	299.924
11.1417	240.014	11.1442	179.99	11.1412	119.982	11.1404	59.8779	11.1458	-0.02909	11.1429	299.909
11.1483	240.011	11.1508	179.991	11.1479	119.981	11.1471	59.8808	11.1525	-0.0267	11.1496	299.914
11.155	240.009	11.1575	179.992	11.1546	119.981	11.1538	59.8837	11.1592	-0.0248	11.1562	299.924
11.1617	240.009	11.1642	179.993	11.1613	119.983	11.1604	59.8856	11.1658	-0.02337	11.1629	299.952
11.1683	240.009	11.1708	179.995	11.1679	119.985	11.1671	59.8856	11.1725	-0.0205	11.1696	299.99
11.175	240.009	11.1775	179.997	11.1746	119.986	11.1738	59.8846	11.1792	-0.01764	11.1762	300.029
11.1817	240.01	11.1842	179.997	11.1813	119.987	11.1804	59.8851	11.1858	-0.01574	11.1829	300.057
11.1883	240.012	11.1908	179.997	11.1879	119.988	11.1871	59.887	11.1925	-0.01478	11.1896	300.072
11.195	240.014	11.1975	179.997	11.1946	119.988	11.1937	59.8889	11.1992	-0.01383	11.1962	300.076
11.2017	240.015	11.2042	179.998	11.2012	119.987	11.2004	59.8899	11.2058	-0.01144	11.2029	300.076
11.2083	240.013	11.2108	179.998	11.2079	119.986	11.2071	59.8899	11.2125	-0.00811	11.2096	300.081
11.215	240.012	11.2175	179.998	11.2146	119.984	11.2137	59.8908	11.2192	-0.00525	11.2163	300.086
11.2217	240.01	11.2242	179.998	11.2212	119.984	11.2204	59.8913	11.2258	-0.00238	11.2229	300.1
11.2283	240.006	11.2308	179.997	11.2279	119.986	11.2271	59.8927	11.2325	0.000476837	11.2296	300.114
11.235	240.002	11.2375	179.996	11.2346	119.987	11.2338	59.8951	11.2392	0.00429	11.2363	300.124
11.2417	239.998	11.2442	179.995	11.2413	119.988	11.2404	59.8994	11.2458	0.00715	11.2429	300.11
11.2483	239.995	11.2508	179.993	11.2479	119.989	11.2471	59.9046	11.2525	0.01001	11.2496	300.081
11.255	239.993	11.2575	179.992	11.2546	119.99	11.2538	59.9094	11.2592	0.01431	11.2562	300.057
11.2617	239.992	11.2642	179.991	11.2613	119.99	11.2604	59.9123	11.2658	0.01955	11.2629	300.043
11.2683	239.993	11.2708	179.992	11.2679	119.989	11.2671	59.9137	11.2725	0.02623	11.2696	300.024
11.275	239.995	11.2775	179.994	11.2746	119.988	11.2737	59.9137	11.2792	0.03386	11.2762	300.005
11.2817	239.997	11.2842	179.994	11.2812	119.987	11.2804	59.9137	11.2858	0.04196	11.2829	300
11.2883	239.998	11.2908	179.995	11.2879	119.986	11.2871	59.9142	11.2925	0.04959	11.2896	300.01
11.295	239.997	11.2975	179.995	11.2946	119.985	11.2937	59.9161	11.2992	0.05865	11.2963	300.01
11.3017	239.996	11.3042	179.995	11.3012	119.984	11.3004	59.9194	11.3058	0.06914	11.3029	300
11.3083	239.994	11.3108	179.994	11.3079	119.983	11.3071	59.9242	11.3125	0.07868	11.3096	299.995
11.315	239.992	11.3175	179.994	11.3146	119.985	11.3138	59.9299	11.3192	0.08726	11.3163	300
11.3217	239.99	11.3242	179.996	11.3212	119.987	11.3204	59.9361	11.3258	0.09441	11.3229	300.005
11.3283	239.99	11.3308	179.998	11.3279	119.988	11.3271	59.9413	11.3325	0.10157	11.3296	300.01
11.335	239.99	11.3375	180	11.3346	119.99	11.3338	59.9461	11.3392	0.10777	11.3362	300.019
11.3417	239.992	11.3442	180.001	11.3413	119.994	11.3404	59.9499	11.3458	0.11349	11.3429	300.033
11.3483	239.991	11.3508	180.001	11.3479	119.996	11.3471	59.9537	11.3525	0.11969	11.3496	300.052
11.355	239.992	11.3575	180	11.3546	119.998	11.3537	59.9585	11.3592	0.12732	11.3562	300.067
11.3617	239.993	11.3642	179.999	11.3613	119.999	11.3604	59.9633	11.3658	0.13542	11.3629	300.086
11.3683	239.994	11.3708	179.998	11.3679	120.001	11.3671	59.969	11.3725	0.14305	11.3696	300.095
11.375	239.996	11.3775	179.999	11.3746	120.003	11.3737	59.9762	11.3792	0.14925	11.3763	300.095
11.3817	239.997	11.3842	180.002	11.3812	120.004	11.3804	59.9828	11.3858	0.1564	11.3829	300.091
11.3883	240	11.3908	180.006	11.3879	120.004	11.3871	59.9871	11.3925	0.16356	11.3896	300.086
11.395	240.001	11.3975	180.009	11.3946	120.005	11.3938	59.9905	11.3992	0.17166	11.3963	300.081
11.4017	240.002	11.4042	180.011	11.4012	120.006	11.4004	59.9928	11.4058	0.17929	11.4029	300.076
11.4083	240.003	11.4108	180.012	11.4079	120.007	11.4071	59.9962	11.4125	0.18835	11.4096	300.081
11.415	240.004	11.4175	180.01	11.4146	120.009	11.4138	59.9995	11.4192	0.19741	11.4162	300.081
11.4217	240.006	11.4242	180.006	11.4213	120.012	11.4204	60.0029	11.4258	0.20647	11.4229	300.062
11.4283	240.008	11.4308	180.002	11.4279	120.015	11.4271	60.0076	11.4325	0.21505	11.4296	300.038
11.435	240.01	11.4375	180.001	11.4346	120.018	11.4337	60.0124	11.4392	0.22364	11.4362	300.019
11.4417	240.013	11.4442	180.002	11.4413	120.02	11.4404	60.0167	11.4458	0.2327	11.4429	300.01
11.4483	240.014	11.4508	180.006	11.4479	120.02	11.4471	60.0196	11.4525	0.24319	11.4496	300
11.455	240.014	11.4575	180.011	11.4546	120.021	11.4537	60.0215	11.4592	0.25415	11.4563	299.99
11.4617	240.014	11.4642	180.016	11.4612	120.024	11.4604	60.0248	11.4658	0.26464	11.4629	299.995
11.4683	240.014	11.4708	180.02	11.4679	120.027	11.4671	60.0281	11.4725	0.27514	11.4696	300.019
11.475	240.013	11.4775	180.023	11.4746	120.031	11.4738	60.0329	11.4792	0.28467	11.4763	300.038
11.4817	240.013	11.4842	180.025	11.4812	120.033	11.4804	60.0386	11.4858	0.29516	11.4829	300.048
11.4883	240.014	11.4908	180.026	11.4879	120.037	11.4871	60.0458	11.4925	0.30613	11.4896	300.052
11.495	240.014	11.4975	180.027	11.4946	120.041	11.4938	60.0534	11.4992	0.3171	11.4962	300.067
11.5017	240.015	11.5042	180.027	11.5013	120.044	11.5004	60.0601	11.5058	0.32806	11.5029	300.086
11.5083	240.016	11.5108	180.026	11.5079	120.047	11.5071	60.0682	11.5125	0.34142	11.5096	300.086
11.515	240.017	11.5175	180.026	11.5146	120.05	11.5137	60.0768	11.5192	0.35667	11.5162	300.067
11.5217	240.016	11.5242	180.026	11.5213	120.053	11.5204	60.0853	11.5258	0.37193	11.5229	300.038
11.5283	240.016	11.5308	180.026	11.5279	120.055	11.5271	60.0935	11.5325	0.38671	11.5296	300.019
11.535	240.015	11.5375	180.027	11.5346	120.056	11.5337	60.1011	11.5392	0.40102	11.5363	300.005
11.5417	240.015	11.5442	180.028	11.5412	120.058	11.5404	60.1097	11.5458	0.41533	11.5429	300
11.5483	240.014	11.5508	180.03	11.5479	120.061	11.5471	60.1192	11.5525	0.4282	11.5496	300.014
11.555	240.015	11.5575	180.033	11.5546	120.063	11.5538	60.1278	11.5592	0.43964	11.5563	300.048
11.5617	240.017	11.5642	180.035	11.5612	120.066	11.5604	60.1354	11.5658	0.44966	11.5629	300.086
11.5683	240.018	11.5708	180.037	11.5679	120.07	11.5671	60.144	11.5725	0.45967	11.5696	300.114
11.575	240.02	11.5775	180.039	11.5746	120.074	11.5738	60.1531	11.5792	0.47064	11.5762	300.124
11.5817	240.02	11.5842	180.042	11.5813	120.077	11.5804	60.1617	11.5858	0.48208	11.5829	300.114
11.5883	240.021	11.5908	180.045	11.5879	120.079	11.5871	60.1693	11.5925	0.49353	11.5896	300.095
11.595	240.021	11.5975	180.047	11.5946	120.079	11.5938	60.1779	11.5992	0.50449	11.5962	300.086
11.6017	240.021	11.6042	180.047	11.6013	120.079	11.6004	60.1869	11.6058	0.51689	11.6029	300.095
11.6083	240.023	11.6108	180.048	11.6079	120.078	11.6071	60.1945	11.6125	0.53024	11.6096	300.11
11.615	240.026	11.6175	180.05	11.6146	120.077	11.6137	60.2012	11.6192	0.54407	11.6163	300.129
11.6217	240.029	11.6242	180.052	11.6212	120.078	11.6204	60.2084	11.6258	0.55885	11.6229	300.148
11.6283	240.031	11.6308	180.053	11.6279	120.082	11.6271	60.217	11.6325	0.57507	11.6296	300.153
11.635	240.034	11.6375	180.054	11.6346	120.087	11.6337	60.226	11.6392	0.59271	11.6363	300.134
11.6417	240.035	11.6442	180.057	11.6412	120.094	11.6404	60.2365	11.6458	0.61178	11.6429	300.114
11.6483	240.037	11.6508	180.058	11.6479	120.102	11.6471	60.2484	11.6525	0.63181	11.6496	300.11
11.655	240.038	11.6575	180.058	11.6546	120.11	11.6538	60.2618	11.6592	0.65374	11.6562	300.11
11.6617	240.038	11.6642	180.059	11.6613	120.116	11.6604	60.2751	11.6658	0.67759	11.6629	300.11
11.6683	240.038	11.6708	180.062	11.6679	120.122	11.6671	60.2885	11.6725	0.70286	11.6696	300.119
11.675	240.04	11.6775	180.065	11.6746	120.127	11.6738	60.3018	11.6792	0.73004	11.6762	300.157
11.6817	240.042	11.6842	180.068	11.6813	120.131	11.6804	60.3157	11.6858	0.75865	11.6829	300.195
11.6883	240.043	11.6908	180.07	11.6879	120.135	11.6871	60.33	11.6925	0.78821	11.6896	300.21
11.695	240.042	11.6975	180.071	11.6946	120.141	11.6937	60.3457	11.6992	0.8173	11.6962	300.215
11.7017	240.042	11.7042	180.072	11.7012	120.146	11.7004	60.3614	11.7058	0.84734	11.7029	300.219
11.7083	240.043	11.7108	180.075	11.7079	120.151	11.7071	60.3762	11.7125	0.87643	11.7096	300.224
11.715	240.044	11.7175	180.076	11.7146	120.153	11.7137	60.3896	11.7192	0.90361	11.7163	300.215
11.7217	240.043	11.7242	180.078	11.7212	120.156	11.7204	60.401	11.7258	0.92793	11.7229	300.191
11.7283	240.043	11.7308	180.08	11.7279	120.157	11.7271	60.412	11.7325	0.94986	11.7296	300.181
11.735	240.046	11.7375	180.082	11.7346	120.158	11.7338	60.4215	11.7392	0.97036	11.7363	300.186
11.7417	240.05	11.7442	180.083	11.7413	120.157	11.7404	60.4325	11.7458	0.98944	11.7429	300.191
11.7483	240.052	11.7508	180.084	11.7479	120.157	11.7471	60.4435	11.7525	1.00708	11.7496	300.181
11.755	240.052	11.7575	180.084	11.7546	120.158	11.7538	60.4554	11.7592	1.02425	11.7562	300.157
11.7617	240.052	11.7642	180.085	11.7613	120.159	11.7604	60.4663	11.7658	1.04046	11.7629	300.134
11.7683	240.052	11.7708	180.085	11.7679	120.161	11.7671	60.4754	11.7725	1.05476	11.7696	300.114
11.775	240.051	11.7775	180.085	11.7746	120.164	11.7737	60.4826	11.7792	1.06621	11.7762	300.095
11.7817	240.049	11.7842	180.083	11.7812	120.166	11.7804	60.4864	11.7858	1.07479	11.7829	300.076
11.7883	240.048	11.7908	180.083	11.7879	120.168	11.7871	60.4888	11.7925	1.08099	11.7896	300.062
11.795	240.049	11.7975	180.083	11.7946	120.17	11.7937	60.4911	11.7992	1.0848	11.7963	300.062
11.8017	240.051	11.8042	180.085	11.8012	120.172	11.8004	60.4945	11.8058	1.08814	11.8029	300.062
11.8083	240.053	11.8108	180.086	11.8079	120.172	11.8071	60.4978	11.8125	1.091	11.8096	300.048
11.815	240.056	11.8175	180.088	11.8146	120.17	11.8138	60.5016	11.8192	1.09434	11.8163	300.033
11.8217	240.06	11.8242	180.09	11.8212	120.17	11.8204	60.505	11.8258	1.09768	11.8229	300.029
11.8283	240.062	11.8308	180.091	11.8279	120.17	11.8271	60.5074	11.8325	1.10054	11.8296	300.029
11.835	240.062	11.8375	180.092	11.8346	120.171	11.8338	60.5088	11.8392	1.10292	11.8362	300.024
11.8417	240.062	11.8442	180.092	11.8413	120.173	11.8404	60.5078	11.8458	1.10483	11.8429	300.029
11.8483	240.062	11.8508	180.093	11.8479	120.175	11.8471	60.5069	11.8525	1.10674	11.8496	300.033
11.855	240.059	11.8575	180.093	11.8546	120.176	11.8537	60.5064	11.8592	1.10912	11.8562	300.029
11.8617	240.056	11.8642	180.092	11.8613	120.178	11.8604	60.5059	11.8658	1.11341	11.8629	300.01
11.8683	240.054	11.8708	180.09	11.8679	120.178	11.8671	60.5059	11.8725	1.11914	11.8696	300.005
11.875	240.055	11.8775	180.088	11.8746	120.177	11.8737	60.5074	11.8792	1.12486	11.8763	300.014
11.8817	240.057	11.8842	180.087	11.8812	120.177	11.8804	60.5097	11.8858	1.12867	11.8829	300.029
11.8883	240.059	11.8908	180.084	11.8879	120.177	11.8871	60.5117	11.8925	1.13058	11.8896	300.033
11.895	240.062	11.8975	180.082	11.8946	120.176	11.8938	60.5121	11.8992	1.13153	11.8963	300.033
11.9017	240.065	11.9042	180.082	11.9012	120.175	11.9004	60.5112	11.9058	1.13201	11.9029	300.029
11.9083	240.066	11.9108	180.084	11.9079	120.174	11.9071	60.5097	11.9125	1.13153	11.9096	300.01
11.915	240.065	11.9175	180.084	11.9146	120.174	11.9138	60.5088	11.9192	1.13249	11.9162	299.976
11.9217	240.062	11.9242	180.086	11.9213	120.173	11.9204	60.5064	11.9258	1.13487	11.9229	299.952
11.9283	240.059	11.9308	180.087	11.9279	120.173	11.9271	60.5031	11.9325	1.13821	11.9296	299.948
11.935	240.055	11.9375	180.089	11.9346	120.172	11.9337	60.5002	11.9392	1.14059	11.9362	299.957
11.9417	240.052	11.9442	180.09	11.9413	120.171	11.9404	60.4983	11.9458	1.14107	11.9429	299.976
11.9483	240.051	11.9508	180.091	11.9479	120.17	11.9471	60.4959	11.9525	1.13916	11.9496	300
11.955	240.05	11.9575	180.091	11.9546	120.168	11.9537	60.4921	11.9592	1.1363	11.9563	300.01
11.9617	240.048	11.9642	180.091	11.9612	120.167	11.9604	60.4883	11.9658	1.13153	11.9629	300.014
11.9683	240.046	11.9708	180.091	11.9679	120.165	11.9671	60.4854	11.9725	1.12438	11.9696	300.019
11.975	240.045	11.9775	180.091	11.9746	120.165	11.9738	60.4835	11.9792	1.1158	11.9763	300.038
11.9817	240.044	11.9842	180.091	11.9812	120.167	11.9804	60.4826	11.9858	1.10722	11.9829	300.062
11.9883	240.043	11.9908	180.09	11.9879	120.169	11.9871	60.4816	11.9925	1.09911	11.9896	300.076
11.995	240.043	11.9975	180.088	11.9946	120.17	11.9938	60.4811	11.9992	1.09148	11.9962	300.076
12.0017	240.044	12.0042	180.086	12.0013	120.171	12.0004	60.4802	12.0058	1.08433	12.0029	300.072
12.0083	240.044	12.0108	180.083	12.0079	120.172	12.0071	60.4783	12.0125	1.07765	12.0096	300.057
12.015	240.044	12.0175	180.08	12.0146	120.171	12.0137	60.4759	12.0192	1.07241	12.0162	300.029
12.0217	240.044	12.0242	180.077	12.0213	120.169	12.0204	60.4725	12.0258	1.06573	12.0229	300
12.0283	240.045	12.0308	180.074	12.0279	120.166	12.0271	60.4692	12.0325	1.0581	12.0296	299.986
12.035	240.045	12.0375	180.072	12.0346	120.163	12.0337	60.4654	12.0392	1.04904	12.0363	300
12.0417	240.044	12.0442	180.072	12.0412	120.161	12.0404	60.4625	12.0458	1.04046	12.0429	300.029
12.0483	240.044	12.0508	180.074	12.0479	120.159	12.0471	60.4606	12.0525	1.03188	12.0496	300.057
12.055	240.046	12.0575	180.076	12.0546	120.158	12.0538	60.4597	12.0592	1.02282	12.0563	300.081
12.0617	240.048	12.0642	180.078	12.0612	120.158	12.0604	60.4616	12.0658	1.01471	12.0629	300.086
12.0683	240.05	12.0708	180.081	12.0679	120.16	12.0671	60.4654	12.0725	1.00756	12.0696	300.076
12.075	240.05	12.0775	180.083	12.0746	120.162	12.0738	60.4702	12.0792	1.00136	12.0762	300.057
12.0817	240.051	12.0842	180.084	12.0813	120.163	12.0804	60.4744	12.0858	0.99564	12.0829	300.029
12.0883	240.051	12.0908	180.084	12.0879	120.162	12.0871	60.4783	12.0925	0.98896	12.0896	300.01
12.095	240.051	12.0975	180.084	12.0946	120.162	12.0938	60.4816	12.0992	0.98276	12.0962	299.995
12.1017	240.05	12.1042	180.083	12.1013	120.162	12.1004	60.4826	12.1058	0.97752	12.1029	299.986
12.1083	240.047	12.1108	180.083	12.1079	120.163	12.1071	60.4826	12.1125	0.97322	12.1096	299.976
12.115	240.046	12.1175	180.083	12.1146	120.164	12.1137	60.4821	12.1192	0.96893	12.1163	299.971
12.1217	240.047	12.1242	180.084	12.1212	120.165	12.1204	60.4835	12.1258	0.96607	12.1229	299.971
12.1283	240.047	12.1308	180.086	12.1279	120.166	12.1271	60.4854	12.1325	0.96512	12.1296	299.971
12.135	240.047	12.1375	180.089	12.1346	120.167	12.1337	60.4883	12.1392	0.9656	12.1363	299.971
12.1417	240.048	12.1442	180.09	12.1412	120.168	12.1404	60.4921	12.1458	0.96798	12.1429	299.971
12.1483	240.05	12.1508	180.09	12.1479	120.169	12.1471	60.4959	12.1525	0.97132	12.1496	299.976
12.155	240.05	12.1575	180.09	12.1546	120.17	12.1538	60.4997	12.1592	0.97656	12.1562	299.99
12.1617	240.05	12.1642	180.091	12.1613	120.172	12.1604	60.5045	12.1658	0.98324	12.1629	300
12.1683	240.048	12.1708	180.093	12.1679	120.176	12.1671	60.5102	12.1725	0.99087	12.1696	300.005
12.175	240.046	12.1775	180.095	12.1746	120.18	12.1738	60.5164	12.1792	1.00088	12.1762	300.01
12.1817	240.043	12.1842	180.098	12.1813	120.183	12.1804	60.5217	12.1858	1.01233	12.1829	300.024
12.1883	240.041	12.1908	180.1	12.1879	120.185	12.1871	60.5269	12.1925	1.02377	12.1896	300.043
12.195	240.04	12.1975	180.103	12.1946	120.187	12.1937	60.5317	12.1992	1.03426	12.1962	300.062
12.2017	240.04	12.2042	180.103	12.2012	120.189	12.2004	60.5374	12.2058	1.04427	12.2029	300.062
12.2083	240.041	12.2108	180.103	12.2079	120.191	12.2071	60.5426	12.2125	1.05429	12.2096	300.052
12.215	240.041	12.2175	180.102	12.2146	120.193	12.2137	60.5493	12.2192	1.06382	12.2163	300.048
12.2217	240.043	12.2242	180.102	12.2212	120.197	12.2204	60.5574	12.2258	1.07193	12.2229	300.033
12.2283	240.044	12.2308	180.103	12.2279	120.203	12.2271	60.5665	12.2325	1.08051	12.2296	300.019
12.235	240.046	12.2375	180.103	12.2346	120.208	12.2338	60.576	12.2392	1.0891	12.2363	300.005
12.2417	240.047	12.2442	180.104	12.2413	120.213	12.2404	60.5851	12.2458	1.09959	12.2429	300.005
12.2483	240.047	12.2508	180.103	12.2479	120.217	12.2471	60.5937	12.2525	1.11198	12.2496	300.01
12.255	240.047	12.2575	180.104	12.2546	120.222	12.2538	60.6022	12.2592	1.12534	12.2562	300.01
12.2617	240.047	12.2642	180.106	12.2613	120.228	12.2604	60.6099	12.2658	1.13869	12.2629	300.01
12.2683	240.047	12.2708	180.107	12.2679	120.233	12.2671	60.6165	12.2725	1.15204	12.2696	300.019
12.275	240.046	12.2775	180.11	12.2746	120.237	12.2737	60.6242	12.2792	1.16539	12.2762	300.038
12.2817	240.045	12.2842	180.113	12.2812	120.242	12.2804	60.6328	12.2858	1.17922	12.2829	300.062
12.2883	240.044	12.2908	180.116	12.2879	120.247	12.2871	60.6428	12.2925	1.19305	12.2896	300.081
12.295	240.044	12.2975	180.119	12.2946	120.25	12.2937	60.6533	12.2992	1.20687	12.2963	300.1
12.3017	240.044	12.3042	180.121	12.3012	120.253	12.3004	60.6647	12.3058	1.22166	12.3029	300.124
12.3083	240.046	12.3108	180.121	12.3079	120.255	12.3071	60.6771	12.3125	1.23739	12.3096	300.153
12.315	240.048	12.3175	180.121	12.3146	120.257	12.3138	60.6881	12.3192	1.25504	12.3163	300.172
12.3217	240.052	12.3242	180.122	12.3212	120.26	12.3204	60.6967	12.3258	1.27268	12.3229	300.181
12.3283	240.054	12.3308	180.124	12.3279	120.262	12.3271	60.7033	12.3325	1.29032	12.3296	300.186
12.335	240.057	12.3375	180.125	12.3346	120.265	12.3338	60.7091	12.3392	1.30796	12.3362	300.2
12.3417	240.059	12.3442	180.126	12.3413	120.268	12.3404	60.7143	12.3458	1.32656	12.3429	300.215
12.3483	240.061	12.3508	180.129	12.3479	120.272	12.3471	60.7195	12.3525	1.34659	12.3496	300.229
12.355	240.062	12.3575	180.133	12.3546	120.278	12.3537	60.7253	12.3592	1.36709	12.3562	300.234
12.3617	240.064	12.3642	180.137	12.3613	120.284	12.3604	60.7319	12.3658	1.38903	12.3629	300.234
12.3683	240.065	12.3708	180.141	12.3679	120.289	12.3671	60.7391	12.3725	1.41191	12.3696	300.229
12.375	240.067	12.3775	180.144	12.3746	120.294	12.3737	60.7467	12.3792	1.43623	12.3763	300.21
12.3817	240.068	12.3842	180.148	12.3812	120.296	12.3804	60.7529	12.3858	1.46103	12.3829	300.181
12.3883	240.067	12.3908	180.152	12.3879	120.296	12.3871	60.7582	12.3925	1.48773	12.3896	300.162
12.395	240.067	12.3975	180.155	12.3946	120.295	12.3938	60.7639	12.3992	1.51587	12.3963	300.157
12.4017	240.066	12.4042	180.156	12.4012	120.294	12.4004	60.7701	12.4058	1.544	12.4029	300.157
12.4083	240.065	12.4108	180.158	12.4079	120.293	12.4071	60.7763	12.4125	1.5707	12.4096	300.153
12.415	240.064	12.4175	180.16	12.4146	120.294	12.4138	60.7806	12.4192	1.59693	12.4162	300.157
12.4217	240.065	12.4242	180.161	12.4213	120.298	12.4204	60.7849	12.4258	1.62077	12.4229	300.167
12.4283	240.067	12.4308	180.163	12.4279	120.302	12.4271	60.7887	12.4325	1.64223	12.4296	300.162
12.435	240.07	12.4375	180.164	12.4346	120.306	12.4337	60.7916	12.4392	1.65987	12.4362	300.157
12.4417	240.074	12.4442	180.165	12.4413	120.309	12.4404	60.793	12.4458	1.67465	12.4429	300.153
12.4483	240.079	12.4508	180.165	12.4479	120.31	12.4471	60.7939	12.4525	1.6861	12.4496	300.162
12.455	240.083	12.4575	180.166	12.4546	120.311	12.4537	60.7968	12.4592	1.69373	12.4563	300.167
12.4617	240.086	12.4642	180.167	12.4612	120.311	12.4604	60.8006	12.4658	1.69897	12.4629	300.162
12.4683	240.086	12.4708	180.169	12.4679	120.311	12.4671	60.8058	12.4725	1.70135	12.4696	300.148
12.475	240.086	12.4775	180.17	12.4746	120.312	12.4738	60.812	12.4792	1.70183	12.4763	300.134
12.4817	240.085	12.4842	180.171	12.4812	120.314	12.4804	60.8178	12.4858	1.7004	12.4829	300.11
12.4883	240.084	12.4908	180.172	12.4879	120.317	12.4871	60.8235	12.4925	1.69802	12.4896	300.091
12.495	240.082	12.4975	180.172	12.4946	120.319	12.4938	60.8287	12.4992	1.6942	12.4962	300.081
12.5017	240.08	12.5042	180.171	12.5013	120.32	12.5004	60.8349	12.5058	1.68991	12.5029	300.076
12.5083	240.079	12.5108	180.171	12.5079	120.322	12.5071	60.8416	12.5125	1.68657	12.5096	300.086
12.515	240.079	12.5175	180.172	12.5146	120.326	12.5137	60.8483	12.5192	1.68419	12.5162	300.1
12.5217	240.077	12.5242	180.173	12.5213	120.33	12.5204	60.855	12.5258	1.68276	12.5229	300.105
12.5283	240.074	12.5308	180.175	12.5279	120.334	12.5271	60.8616	12.5325	1.68276	12.5296	300.1
12.535	240.073	12.5375	180.176	12.5346	120.34	12.5337	60.8688	12.5392	1.68467	12.5363	300.095
12.5417	240.073	12.5442	180.179	12.5412	120.345	12.5404	60.8764	12.5458	1.68753	12.5429	300.086
12.5483	240.072	12.5508	180.182	12.5479	120.351	12.5471	60.8836	12.5525	1.6923	12.5496	300.062
12.555	240.07	12.5575	180.184	12.5546	120.357	12.5538	60.8922	12.5592	1.69849	12.5563	300.033
12.5617	240.069	12.5642	180.187	12.5612	120.361	12.5604	60.9027	12.5658	1.70708	12.5629	300.01
12.5683	240.068	12.5708	180.19	12.5679	120.366	12.5671	60.9155	12.5725	1.71709	12.5696	300.005
12.575	240.068	12.5775	180.193	12.5746	120.37	12.5738	60.9298	12.5792	1.72949	12.5762	300.014
12.5817	240.066	12.5842	180.195	12.5813	120.374	12.5804	60.9446	12.5858	1.74236	12.5829	300.029
12.5883	240.065	12.5908	180.197	12.5879	120.38	12.5871	60.9599	12.5925	1.75476	12.5896	300.052
12.595	240.062	12.5975	180.2	12.5946	120.385	12.5938	60.9732	12.5992	1.76573	12.5962	300.086
12.6017	240.06	12.6042	180.201	12.6013	120.391	12.6004	60.9861	12.6058	1.77479	12.6029	300.114
12.6083	240.058	12.6108	180.203	12.6079	120.396	12.6071	60.9966	12.6125	1.78099	12.6096	300.138
12.615	240.058	12.6175	180.206	12.6146	120.401	12.6137	61.0042	12.6192	1.78385	12.6163	300.157
12.6217	240.059	12.6242	180.21	12.6212	120.404	12.6204	61.009	12.6258	1.78337	12.6229	300.172
12.6283	240.06	12.6308	180.211	12.6279	120.403	12.6271	61.0109	12.6325	1.77765	12.6296	300.176
12.635	240.062	12.6375	180.211	12.6346	120.4	12.6337	61.0104	12.6392	1.76668	12.6363	300.176
12.6417	240.066	12.6442	180.21	12.6412	120.395	12.6404	61.0061	12.6458	1.75142	12.6429	300.172
12.6483	240.068	12.6508	180.207	12.6479	120.391	12.6471	60.9985	12.6525	1.7314	12.6496	300.172
12.655	240.07	12.6575	180.201	12.6546	120.384	12.6538	60.9861	12.6592	1.7066	12.6562	300.172
12.6617	240.071	12.6642	180.194	12.6613	120.376	12.6604	60.9708	12.6658	1.67751	12.6629	300.157
12.6683	240.072	12.6708	180.188	12.6679	120.369	12.6671	60.9527	12.6725	1.64604	12.6696	300.148
12.675	240.072	12.6775	180.185	12.6746	120.361	12.6738	60.9332	12.6792	1.61314	12.6762	300.148
12.6817	240.072	12.6842	180.181	12.6813	120.355	12.6804	60.9122	12.6858	1.57928	12.6829	300.162
12.6883	240.072	12.6908	180.178	12.6879	120.347	12.6871	60.8898	12.6925	1.54448	12.6896	300.167
12.695	240.072	12.6975	180.175	12.6946	120.338	12.6937	60.8678	12.6992	1.51157	12.6962	300.167
12.7017	240.073	12.7042	180.173	12.7012	120.329	12.7004	60.8473	12.7058	1.48201	12.7029	300.172
12.7083	240.074	12.7108	180.17	12.7079	120.322	12.7071	60.8273	12.7125	1.45626	12.7096	300.172
12.715	240.074	12.7175	180.167	12.7146	120.315	12.7137	60.8068	12.7192	1.4329	12.7163	300.167
12.7217	240.074	12.7242	180.165	12.7212	120.306	12.7204	60.7877	12.7258	1.41335	12.7229	300.162
12.7283	240.074	12.7308	180.164	12.7279	120.299	12.7271	60.7711	12.7325	1.39618	12.7296	300.162
12.735	240.072	12.7375	180.163	12.7346	120.291	12.7338	60.7567	12.7392	1.38092	12.7363	300.172
12.7417	240.07	12.7442	180.164	12.7413	120.286	12.7404	60.7434	12.7458	1.36662	12.7429	300.191
12.7483	240.068	12.7508	180.163	12.7479	120.279	12.7471	60.7315	12.7525	1.35422	12.7496	300.205
12.755	240.067	12.7575	180.161	12.7546	120.274	12.7538	60.721	12.7592	1.34516	12.7562	300.21
12.7617	240.066	12.7642	180.159	12.7613	120.268	12.7604	60.711	12.7658	1.33753	12.7629	300.21
12.7683	240.066	12.7708	180.156	12.7679	120.262	12.7671	60.7014	12.7725	1.33038	12.7696	300.215
12.775	240.066	12.7775	180.152	12.7746	120.258	12.7737	60.6919	12.7792	1.32322	12.7762	300.224
12.7817	240.066	12.7842	180.148	12.7812	120.257	12.7804	60.6833	12.7858	1.31607	12.7829	300.224
12.7883	240.065	12.7908	180.145	12.7879	120.257	12.7871	60.6747	12.7925	1.30892	12.7896	300.224
12.795	240.065	12.7975	180.143	12.7946	120.257	12.7937	60.6666	12.7992	1.30272	12.7963	300.224
12.8017	240.065	12.8042	180.142	12.8012	120.257	12.8004	60.6599	12.8058	1.29843	12.8029	300.224
12.8083	240.065	12.8108	180.141	12.8079	120.258	12.8071	60.6547	12.8125	1.29557	12.8096	300.219
12.815	240.064	12.8175	180.141	12.8146	120.259	12.8138	60.6518	12.8192	1.29414	12.8163	300.21
12.8217	240.063	12.8242	180.141	12.8212	120.259	12.8204	60.6495	12.8258	1.29318	12.8229	300.195
12.8283	240.061	12.8308	180.141	12.8279	120.257	12.8271	60.6471	12.8325	1.29223	12.8296	300.191
12.835	240.059	12.8375	180.141	12.8346	120.256	12.8338	60.6447	12.8392	1.2908	12.8362	300.195
12.8417	240.058	12.8442	180.139	12.8413	120.254	12.8404	60.6428	12.8458	1.28794	12.8429	300.215
12.8483	240.057	12.8508	180.138	12.8479	120.252	12.8471	60.6404	12.8525	1.28508	12.8496	300.219
12.855	240.058	12.8575	180.135	12.8546	120.25	12.8537	60.6371	12.8592	1.28174	12.8562	300.21
12.8617	240.059	12.8642	180.134	12.8613	120.248	12.8604	60.6342	12.8658	1.27983	12.8629	300.195
12.8683	240.062	12.8708	180.133	12.8679	120.247	12.8671	60.6332	12.8725	1.27935	12.8696	300.176
12.875	240.063	12.8775	180.132	12.8746	120.247	12.8737	60.6332	12.8792	1.27983	12.8763	300.153
12.8817	240.063	12.8842	180.132	12.8812	120.247	12.8804	60.6347	12.8858	1.28126	12.8829	300.134
12.8883	240.061	12.8908	180.131	12.8879	120.247	12.8871	60.6366	12.8925	1.28269	12.8896	300.124
12.895	240.059	12.8975	180.132	12.8946	120.247	12.8938	60.639	12.8992	1.28508	12.8963	300.119
12.9017	240.058	12.9042	180.133	12.9012	120.246	12.9004	60.6404	12.9058	1.28794	12.9029	300.114
12.9083	240.056	12.9108	180.134	12.9079	120.244	12.9071	60.6414	12.9125	1.28984	12.9096	300.114
12.915	240.054	12.9175	180.135	12.9146	120.242	12.9138	60.6423	12.9192	1.2908	12.9162	300.105
12.9217	240.054	12.9242	180.137	12.9213	120.241	12.9204	60.6442	12.9258	1.29223	12.9229	300.091
12.9283	240.054	12.9308	180.139	12.9279	120.24	12.9271	60.6456	12.9325	1.29461	12.9296	300.081
12.935	240.056	12.9375	180.141	12.9346	120.241	12.9337	60.6471	12.9392	1.297	12.9362	300.081
12.9417	240.056	12.9442	180.143	12.9413	120.242	12.9404	60.649	12.9458	1.29938	12.9429	300.091
12.9483	240.057	12.9508	180.144	12.9479	120.243	12.9471	60.6504	12.9525	1.30224	12.9496	300.1
12.955	240.057	12.9575	180.144	12.9546	120.245	12.9537	60.6504	12.9592	1.3051	12.9563	300.11
12.9617	240.057	12.9642	180.142	12.9612	120.246	12.9604	60.6495	12.9658	1.30844	12.9629	300.124
12.9683	240.056	12.9708	180.141	12.9679	120.246	12.9671	60.648	12.9725	1.3113	12.9696	300.138
12.975	240.054	12.9775	180.141	12.9746	120.245	12.9738	60.6471	12.9792	1.31512	12.9763	300.153
12.9817	240.053	12.9842	180.141	12.9812	120.245	12.9804	60.6466	12.9858	1.31893	12.9829	300.162
12.9883	240.053	12.9908	180.14	12.9879	120.245	12.9871	60.648	12.9925	1.3237	12.9896	300.167
12.995	240.055	12.9975	180.141	12.9946	120.245	12.9938	60.6499	12.9992	1.32942	12.9962	300.157
13.0017	240.058	13.0042	180.142	13.0013	120.247	13.0004	60.6514	13.0058	1.33753	13.0029	300.148
13.0083	240.06	13.0108	180.143	13.0079	120.249	13.0071	60.6533	13.0125	1.34706	13.0096	300.129
13.015	240.063	13.0175	180.143	13.0146	120.252	13.0137	60.6557	13.0192	1.35708	13.0162	300.1
13.0217	240.068	13.0242	180.141	13.0213	120.256	13.0204	60.658	13.0258	1.36709	13.0229	300.072
13.0283	240.071	13.0308	180.139	13.0279	120.259	13.0271	60.6604	13.0325	1.37758	13.0296	300.048
13.035	240.072	13.0375	180.139	13.0346	120.262	13.0337	60.6647	13.0392	1.38712	13.0363	300.033
13.0417	240.074	13.0442	180.138	13.0412	120.264	13.0404	60.6714	13.0458	1.39618	13.0429	300.029
13.0483	240.076	13.0508	180.139	13.0479	120.266	13.0471	60.68	13.0525	1.40572	13.0496	300.033
13.055	240.078	13.0575	180.141	13.0546	120.268	13.0538	60.689	13.0592	1.41668	13.0563	300.043
13.0617	240.079	13.0642	180.142	13.0612	120.269	13.0604	60.6967	13.0658	1.42956	13.0629	300.062
13.0683	240.081	13.0708	180.143	13.0679	120.269	13.0671	60.7052	13.0725	1.44339	13.0696	300.081
13.075	240.082	13.0775	180.143	13.0746	120.27	13.0738	60.7148	13.0792	1.45817	13.0762	300.095
13.0817	240.083	13.0842	180.143	13.0813	120.271	13.0804	60.7257	13.0858	1.47438	13.0829	300.091
13.0883	240.084	13.0908	180.143	13.0879	120.272	13.0871	60.7372	13.0925	1.49012	13.0896	300.076
13.095	240.083	13.0975	180.144	13.0946	120.274	13.0938	60.7496	13.0992	1.50442	13.0962	300.062
13.1017	240.082	13.1042	180.147	13.1013	120.276	13.1004	60.7629	13.1058	1.51968	13.1029	300.057
13.1083	240.08	13.1108	180.151	13.1079	120.28	13.1071	60.7753	13.1125	1.53732	13.1096	300.062
13.115	240.076	13.1175	180.155	13.1146	120.285	13.1137	60.7863	13.1192	1.5583	13.1163	300.072
13.1217	240.073	13.1242	180.159	13.1212	120.291	13.1204	60.7963	13.1258	1.57928	13.1229	300.081
13.1283	240.071	13.1308	180.164	13.1279	120.298	13.1271	60.8054	13.1325	1.6017	13.1296	300.091
13.135	240.068	13.1375	180.167	13.1346	120.306	13.1337	60.814	13.1392	1.62745	13.1363	300.1
13.1417	240.066	13.1442	180.169	13.1412	120.314	13.1404	60.8244	13.1458	1.65558	13.1429	300.095
13.1483	240.065	13.1508	180.17	13.1479	120.321	13.1471	60.8373	13.1525	1.68562	13.1496	300.095
13.155	240.066	13.1575	180.171	13.1546	120.328	13.1538	60.8516	13.1592	1.71614	13.1562	300.1
13.1617	240.068	13.1642	180.172	13.1613	120.334	13.1604	60.8655	13.1658	1.74904	13.1629	300.114
13.1683	240.072	13.1708	180.172	13.1679	120.341	13.1671	60.8812	13.1725	1.78337	13.1696	300.138
13.175	240.076	13.1775	180.172	13.1746	120.346	13.1738	60.8988	13.1792	1.81866	13.1762	300.167
13.1817	240.081	13.1842	180.175	13.1813	120.351	13.1804	60.9174	13.1858	1.85442	13.1829	300.2
13.1883	240.085	13.1908	180.179	13.1879	120.356	13.1871	60.9351	13.1925	1.88923	13.1896	300.219
13.195	240.088	13.1975	180.183	13.1946	120.36	13.1937	60.9513	13.1992	1.92404	13.1962	300.224
13.2017	240.09	13.2042	180.187	13.2012	120.364	13.2004	60.9675	13.2058	1.95932	13.2029	300.215
13.2083	240.091	13.2108	180.19	13.2079	120.369	13.2071	60.9828	13.2125	1.99556	13.2096	300.2
13.215	240.091	13.2175	180.193	13.2146	120.373	13.2137	60.9961	13.2192	2.03133	13.2163	300.176
13.2217	240.091	13.2242	180.196	13.2212	120.378	13.2204	61.008	13.2258	2.06614	13.2229	300.143
13.2283	240.091	13.2308	180.197	13.2279	120.382	13.2271	61.0195	13.2325	2.09999	13.2296	300.11
13.235	240.092	13.2375	180.198	13.2346	120.385	13.2338	61.0305	13.2392	2.13242	13.2363	300.086
13.2417	240.093	13.2442	180.2	13.2413	120.389	13.2404	61.0414	13.2458	2.16341	13.2429	300.081
13.2483	240.095	13.2508	180.203	13.2479	120.391	13.2471	61.0529	13.2525	2.1925	13.2496	300.072
13.255	240.095	13.2575	180.206	13.2546	120.396	13.2538	61.0638	13.2592	2.21825	13.2562	300.072
13.2617	240.096	13.2642	180.209	13.2613	120.401	13.2604	61.0724	13.2658	2.24161	13.2629	300.081
13.2683	240.097	13.2708	180.214	13.2679	120.409	13.2671	61.08	13.2725	2.26307	13.2696	300.1
13.275	240.097	13.2775	180.218	13.2746	120.416	13.2737	61.0867	13.2792	2.28262	13.2762	300.119
13.2817	240.096	13.2842	180.221	13.2812	120.423	13.2804	61.0939	13.2858	2.30122	13.2829	300.124
13.2883	240.096	13.2908	180.222	13.2879	120.429	13.2871	61.1005	13.2925	2.31981	13.2896	300.124
13.295	240.097	13.2975	180.224	13.2946	120.433	13.2937	61.1077	13.2992	2.33841	13.2963	300.134
13.3017	240.099	13.3042	180.226	13.3012	120.436	13.3004	61.1158	13.3058	2.35796	13.3029	300.148
13.3083	240.1	13.3108	180.227	13.3079	120.439	13.3071	61.1244	13.3125	2.37656	13.3096	300.157
13.315	240.101	13.3175	180.227	13.3146	120.44	13.3138	61.133	13.3192	2.39515	13.3163	300.162
13.3217	240.102	13.3242	180.229	13.3212	120.442	13.3204	61.1401	13.3258	2.4128	13.3229	300.176
13.3283	240.103	13.3308	180.231	13.3279	120.446	13.3271	61.1454	13.3325	2.42805	13.3296	300.191
13.335	240.102	13.3375	180.232	13.3346	120.449	13.3338	61.1487	13.3392	2.44093	13.3362	300.195
13.3417	240.101	13.3442	180.233	13.3413	120.451	13.3404	61.1511	13.3458	2.45047	13.3429	300.191
13.3483	240.1	13.3508	180.232	13.3479	120.451	13.3471	61.1525	13.3525	2.45762	13.3496	300.181
13.355	240.099	13.3575	180.231	13.3546	120.448	13.3537	61.1525	13.3592	2.46191	13.3562	300.181
13.3617	240.098	13.3642	180.228	13.3613	120.442	13.3604	61.1511	13.3658	2.46239	13.3629	300.195
13.3683	240.097	13.3708	180.226	13.3679	120.435	13.3671	61.1473	13.3725	2.4581	13.3696	300.21
13.375	240.098	13.3775	180.223	13.3746	120.427	13.3737	61.1416	13.3792	2.44951	13.3763	300.224
13.3817	240.098	13.3842	180.219	13.3812	120.418	13.3804	61.133	13.3858	2.43521	13.3829	300.238
13.3883	240.098	13.3908	180.215	13.3879	120.41	13.3871	61.121	13.3925	2.41756	13.3896	300.253
13.395	240.097	13.3975	180.21	13.3946	120.401	13.3938	61.1043	13.3992	2.39563	13.3963	300.262
13.4017	240.095	13.4042	180.206	13.4012	120.391	13.4004	61.0838	13.4058	2.36797	13.4029	300.257
13.4083	240.093	13.4108	180.202	13.4079	120.381	13.4071	61.0595	13.4125	2.33459	13.4096	300.253
13.415	240.09	13.4175	180.196	13.4146	120.369	13.4138	61.0319	13.4192	2.2974	13.4162	300.253
13.4217	240.086	13.4242	180.19	13.4213	120.357	13.4204	61.0023	13.4258	2.25639	13.4229	300.267
13.4283	240.082	13.4308	180.184	13.4279	120.345	13.4271	60.9732	13.4325	2.21109	13.4296	300.296
13.435	240.08	13.4375	180.178	13.4346	120.334	13.4337	60.9456	13.4392	2.16246	13.4362	300.305
13.4417	240.078	13.4442	180.173	13.4413	120.324	13.4404	60.9179	13.4458	2.11334	13.4429	300.296
13.4483	240.078	13.4508	180.166	13.4479	120.315	13.4471	60.8907	13.4525	2.06614	13.4496	300.281
13.455	240.077	13.4575	180.161	13.4546	120.304	13.4537	60.864	13.4592	2.02084	13.4563	300.272
13.4617	240.076	13.4642	180.157	13.4612	120.293	13.4604	60.8378	13.4658	1.97697	13.4629	300.267
13.4683	240.074	13.4708	180.153	13.4679	120.283	13.4671	60.8111	13.4725	1.93596	13.4696	300.248
13.475	240.073	13.4775	180.15	13.4746	120.273	13.4738	60.7839	13.4792	1.89877	13.4763	300.229
13.4817	240.071	13.4842	180.146	13.4812	120.264	13.4804	60.7572	13.4858	1.86396	13.4829	300.219
13.4883	240.068	13.4908	180.141	13.4879	120.254	13.4871	60.7334	13.4925	1.83201	13.4896	300.229
13.495	240.064	13.4975	180.138	13.4946	120.247	13.4938	60.7124	13.4992	1.80435	13.4962	300.229
13.5017	240.062	13.5042	180.135	13.5013	120.24	13.5004	60.6938	13.5058	1.78146	13.5029	300.219
13.5083	240.06	13.5108	180.134	13.5079	120.235	13.5071	60.6771	13.5125	1.76287	13.5096	300.205
13.515	240.059	13.5175	180.132	13.5146	120.229	13.5137	60.6623	13.5192	1.74713	13.5162	300.195
13.5217	240.059	13.5242	180.13	13.5213	120.225	13.5204	60.6499	13.5258	1.73616	13.5229	300.186
13.5283	240.059	13.5308	180.129	13.5279	120.223	13.5271	60.639	13.5325	1.72853	13.5296	300.172
13.535	240.06	13.5375	180.127	13.5346	120.223	13.5337	60.6294	13.5392	1.72377	13.5363	300.153
13.5417	240.061	13.5442	180.124	13.5412	120.222	13.5404	60.6218	13.5458	1.72186	13.5429	300.129
13.5483	240.063	13.5508	180.123	13.5479	120.221	13.5471	60.6156	13.5525	1.72234	13.5496	300.119
13.555	240.064	13.5575	180.123	13.5546	120.221	13.5538	60.6118	13.5592	1.72567	13.5563	300.124
13.5617	240.064	13.5642	180.124	13.5612	120.221	13.5604	60.6099	13.5658	1.73187	13.5629	300.124
13.5683	240.063	13.5708	180.125	13.5679	120.221	13.5671	60.6108	13.5725	1.74141	13.5696	300.114
13.575	240.061	13.5775	180.126	13.5746	120.22	13.5738	60.6137	13.5792	1.75428	13.5762	300.11
13.5817	240.059	13.5842	180.129	13.5813	120.221	13.5804	60.6175	13.5858	1.76954	13.5829	300.114
13.5883	240.057	13.5908	180.13	13.5879	120.223	13.5871	60.6223	13.5925	1.78671	13.5896	300.124
13.595	240.057	13.5975	180.131	13.5946	120.225	13.5938	60.6266	13.5992	1.80626	13.5962	300.124
13.6017	240.057	13.6042	180.131	13.6013	120.227	13.6004	60.6309	13.6058	1.82724	13.6029	300.119
13.6083	240.057	13.6108	180.133	13.6079	120.23	13.6071	60.6352	13.6125	1.84727	13.6096	300.129
13.615	240.058	13.6175	180.134	13.6146	120.233	13.6137	60.639	13.6192	1.86586	13.6163	300.138
13.6217	240.059	13.6242	180.135	13.6212	120.235	13.6204	60.6433	13.6258	1.88398	13.6229	300.143
13.6283	240.061	13.6308	180.134	13.6279	120.236	13.6271	60.649	13.6325	1.90258	13.6296	300.124
13.635	240.062	13.6375	180.134	13.6346	120.237	13.6337	60.6566	13.6392	1.92118	13.6363	300.11
13.6417	240.066	13.6442	180.134	13.6412	120.239	13.6404	60.6638	13.6458	1.93882	13.6429	300.105
13.6483	240.07	13.6508	180.133	13.6479	120.242	13.6471	60.67	13.6525	1.95599	13.6496	300.11
13.655	240.074	13.6575	180.133	13.6546	120.244	13.6538	60.6757	13.6592	1.97268	13.6562	300.11
13.6617	240.079	13.6642	180.134	13.6613	120.247	13.6604	60.6819	13.6658	1.98889	13.6629	300.105
13.6683	240.082	13.6708	180.135	13.6679	120.25	13.6671	60.6885	13.6725	2.00319	13.6696	300.11
13.675	240.082	13.6775	180.137	13.6746	120.252	13.6738	60.6952	13.6792	2.01511	13.6762	300.119
13.6817	240.081	13.6842	180.138	13.6813	120.254	13.6804	60.7024	13.6858	2.02608	13.6829	300.134
13.6883	240.078	13.6908	180.139	13.6879	120.255	13.6871	60.7095	13.6925	2.03657	13.6896	300.143
13.695	240.075	13.6975	180.141	13.6946	120.256	13.6937	60.7157	13.6992	2.04611	13.6962	300.157
13.7017	240.072	13.7042	180.143	13.7012	120.258	13.7004	60.7205	13.7058	2.05421	13.7029	300.167
13.7083	240.071	13.7108	180.145	13.7079	120.261	13.7071	60.7243	13.7125	2.0628	13.7096	300.172
13.715	240.072	13.7175	180.147	13.7146	120.263	13.7137	60.7276	13.7192	2.07186	13.7163	300.176
13.7217	240.073	13.7242	180.149	13.7212	120.266	13.7204	60.731	13.7258	2.08139	13.7229	300.186
13.7283	240.076	13.7308	180.151	13.7279	120.268	13.7271	60.7348	13.7325	2.09093	13.7296	300.195
13.735	240.079	13.7375	180.153	13.7346	120.268	13.7338	60.7396	13.7392	2.10094	13.7363	300.205
13.7417	240.081	13.7442	180.154	13.7413	120.269	13.7404	60.7458	13.7458	2.11143	13.7429	300.205
13.7483	240.083	13.7508	180.155	13.7479	120.269	13.7471	60.7515	13.7525	2.1224	13.7496	300.195
13.755	240.083	13.7575	180.157	13.7546	120.27	13.7538	60.7572	13.7592	2.13337	13.7562	300.181
13.7617	240.084	13.7642	180.159	13.7613	120.272	13.7604	60.7634	13.7658	2.14386	13.7629	300.167
13.7683	240.085	13.7708	180.161	13.7679	120.275	13.7671	60.7706	13.7725	2.15483	13.7696	300.153
13.775	240.086	13.7775	180.162	13.7746	120.278	13.7737	60.7777	13.7792	2.16675	13.7762	300.148
13.7817	240.088	13.7842	180.162	13.7812	120.281	13.7804	60.7854	13.7858	2.17915	13.7829	300.157
13.7883	240.091	13.7908	180.163	13.7879	120.285	13.7871	60.793	13.7925	2.1925	13.7896	300.176
13.795	240.093	13.7975	180.163	13.7946	120.289	13.7937	60.8016	13.7992	2.2068	13.7963	300.195
13.8017	240.095	13.8042	180.164	13.8012	120.293	13.8004	60.812	13.8058	2.22254	13.8029	300.215
13.8083	240.096	13.8108	180.165	13.8079	120.297	13.8071	60.8244	13.8125	2.23827	13.8096	300.219
13.815	240.097	13.8175	180.167	13.8146	120.299	13.8138	60.8373	13.8192	2.25544	13.8163	300.219
13.8217	240.098	13.8242	180.169	13.8212	120.303	13.8204	60.8516	13.8258	2.27308	13.8229	300.215
13.8283	240.098	13.8308	180.17	13.8279	120.308	13.8271	60.8674	13.8325	2.29025	13.8296	300.21
13.835	240.098	13.8375	180.171	13.8346	120.312	13.8338	60.8836	13.8392	2.30694	13.8362	300.205
13.8417	240.099	13.8442	180.173	13.8413	120.317	13.8404	60.9003	13.8458	2.3222	13.8429	300.2
13.8483	240.1	13.8508	180.176	13.8479	120.323	13.8471	60.9189	13.8525	2.33698	13.8496	300.2
13.855	240.103	13.8575	180.179	13.8546	120.331	13.8537	60.9389	13.8592	2.35176	13.8562	300.205
13.8617	240.105	13.8642	180.184	13.8613	120.34	13.8604	60.9594	13.8658	2.36559	13.8629	300.215
13.8683	240.109	13.8708	180.191	13.8679	120.35	13.8671	60.9818	13.8725	2.37894	13.8696	300.229
13.875	240.113	13.8775	180.197	13.8746	120.36	13.8737	61.0061	13.8792	2.39182	13.8763	300.243
13.8817	240.119	13.8842	180.203	13.8812	120.371	13.8804	61.0309	13.8858	2.40421	13.8829	300.257
13.8883	240.125	13.8908	180.207	13.8879	120.382	13.8871	61.0557	13.8925	2.41661	13.8896	300.272
13.895	240.132	13.8975	180.211	13.8946	120.392	13.8938	61.08	13.8992	2.42853	13.8963	300.286
13.9017	240.137	13.9042	180.215	13.9012	120.401	13.9004	61.1053	13.9058	2.44093	13.9029	300.315
13.9083	240.141	13.9108	180.219	13.9079	120.41	13.9071	61.1301	13.9125	2.4538	13.9096	300.353
13.915	240.143	13.9175	180.225	13.9146	120.419	13.9138	61.1544	13.9192	2.46906	13.9162	300.377
13.9217	240.144	13.9242	180.232	13.9213	120.427	13.9204	61.1802	13.9258	2.48861	13.9229	300.381
13.9283	240.143	13.9308	180.238	13.9279	120.436	13.9271	61.2078	13.9325	2.51245	13.9296	300.401
13.935	240.14	13.9375	180.244	13.9346	120.446	13.9337	61.2374	13.9392	2.54202	13.9362	300.42
13.9417	240.139	13.9442	180.249	13.9413	120.456	13.9404	61.2689	13.9458	2.57778	13.9429	300.439
13.9483	240.139	13.9508	180.253	13.9479	120.465	13.9471	61.3013	13.9525	2.62117	13.9496	300.453
13.955	240.142	13.9575	180.257	13.9546	120.475	13.9537	61.3347	13.9592	2.67172	13.9563	300.477
13.9617	240.144	13.9642	180.262	13.9612	120.486	13.9604	61.3676	13.9658	2.72894	13.9629	300.534
13.9683	240.145	13.9708	180.268	13.9679	120.498	13.9671	61.4005	13.9725	2.79284	13.9696	300.606
13.975	240.148	13.9775	180.275	13.9746	120.51	13.9738	61.4329	13.9792	2.86436	13.9763	300.687
13.9817	240.151	13.9842	180.281	13.9812	120.523	13.9804	61.4663	13.9858	2.94352	13.9829	300.768
13.9883	240.155	13.9908	180.288	13.9879	120.539	13.9871	61.502	13.9925	3.02982	13.9896	300.858
13.995	240.159	13.9975	180.296	13.9946	120.556	13.9938	61.5402	13.9992	3.12281	13.9962	300.968
14.0017	240.163	14.0042	180.304	14.0013	120.572	14.0004	61.5807	14.0058	3.2239	14.0029	301.068
14.0083	240.168	14.0108	180.311	14.0079	120.586	14.0071	61.6213	14.0125	3.33261	14.0096	301.159
14.015	240.173	14.0175	180.319	14.0146	120.599	14.0137	61.6627	14.0192	3.44658	14.0162	301.235
14.0217	240.177	14.0242	180.327	14.0213	120.61	14.0204	61.7033	14.0258	3.56436	14.0229	301.307
14.0283	240.18	14.0308	180.335	14.0279	120.62	14.0271	61.7419	14.0325	3.68357	14.0296	301.369
14.035	240.182	14.0375	180.34	14.0346	120.627	14.0337	61.7762	14.0392	3.80087	14.0363	301.411
14.0417	240.182	14.0442	180.344	14.0412	120.634	14.0404	61.8058	14.0458	3.91245	14.0429	301.431
14.0483	240.182	14.0508	180.346	14.0479	120.639	14.0471	61.831	14.0525	4.01449	14.0496	301.435
14.055	240.182	14.0575	180.347	14.0546	120.644	14.0538	61.8506	14.0592	4.10509	14.0563	301.431
14.0617	240.18	14.0642	180.345	14.0612	120.646	14.0604	61.864	14.0658	4.17995	14.0629	301.407
14.0683	240.177	14.0708	180.342	14.0679	120.646	14.0671	61.8711	14.0725	4.23765	14.0696	301.359
14.075	240.175	14.0775	180.339	14.0746	120.644	14.0738	61.873	14.0792	4.27675	14.0762	301.302
14.0817	240.172	14.0842	180.334	14.0813	120.64	14.0804	61.8692	14.0858	4.29678	14.0829	301.24
14.0883	240.169	14.0908	180.329	14.0879	120.634	14.0871	61.8597	14.0925	4.2963	14.0896	301.168
14.095	240.166	14.0975	180.324	14.0946	120.627	14.0938	61.8444	14.0992	4.27675	14.0962	301.097
14.1017	240.163	14.1042	180.32	14.1013	120.62	14.1004	61.8253	14.1058	4.23956	14.1029	301.02
14.1083	240.161	14.1108	180.317	14.1079	120.613	14.1071	61.8024	14.1125	4.18663	14.1096	300.939
14.115	240.158	14.1175	180.315	14.1146	120.606	14.1137	61.7781	14.1192	4.12273	14.1163	300.849
14.1217	240.156	14.1242	180.313	14.1212	120.597	14.1204	61.7529	14.1258	4.04978	14.1229	300.744
14.1283	240.155	14.1308	180.312	14.1279	120.589	14.1271	61.7281	14.1325	3.9711	14.1296	300.644
14.135	240.155	14.1375	180.311	14.1346	120.582	14.1337	61.7056	14.1392	3.88956	14.1363	300.553
14.1417	240.156	14.1442	180.31	14.1412	120.576	14.1404	61.6851	14.1458	3.80898	14.1429	300.472
14.1483	240.155	14.1508	180.31	14.1479	120.571	14.1471	61.6661	14.1525	3.7322	14.1496	300.415
14.155	240.155	14.1575	180.309	14.1546	120.566	14.1538	61.6484	14.1592	3.65973	14.1562	300.377
14.1617	240.154	14.1642	180.307	14.1613	120.565	14.1604	61.6322	14.1658	3.59297	14.1629	300.358
14.1683	240.153	14.1708	180.305	14.1679	120.566	14.1671	61.6193	14.1725	3.53479	14.1696	300.339
14.175	240.152	14.1775	180.304	14.1746	120.567	14.1738	61.6103	14.1792	3.48663	14.1762	300.319
14.1817	240.151	14.1842	180.304	14.1813	120.569	14.1804	61.6055	14.1858	3.44896	14.1829	300.296
14.1883	240.152	14.1908	180.304	14.1879	120.572	14.1871	61.6046	14.1925	3.41988	14.1896	300.272
14.195	240.154	14.1975	180.305	14.1946	120.576	14.1937	61.6069	14.1992	3.39985	14.1962	300.248
14.2017	240.156	14.2042	180.308	14.2012	120.581	14.2004	61.6127	14.2058	3.3884	14.2029	300.229
14.2083	240.159	14.2108	180.311	14.2079	120.586	14.2071	61.6193	14.2125	3.38411	14.2096	300.21
14.215	240.16	14.2175	180.314	14.2146	120.592	14.2137	61.6265	14.2192	3.38554	14.2163	300.186
14.2217	240.162	14.2242	180.316	14.2212	120.598	14.2204	61.6341	14.2258	3.39079	14.2229	300.162
14.2283	240.164	14.2308	180.318	14.2279	120.604	14.2271	61.6427	14.2325	3.40128	14.2296	300.148
14.235	240.165	14.2375	180.32	14.2346	120.608	14.2338	61.6513	14.2392	3.41606	14.2363	300.138
14.2417	240.165	14.2442	180.323	14.2413	120.612	14.2404	61.6599	14.2458	3.43513	14.2429	300.134
14.2483	240.166	14.2508	180.325	14.2479	120.617	14.2471	61.6694	14.2525	3.4585	14.2496	300.119
14.255	240.168	14.2575	180.328	14.2546	120.621	14.2538	61.6813	14.2592	3.48568	14.2562	300.105
14.2617	240.169	14.2642	180.332	14.2613	120.625	14.2604	61.6956	14.2658	3.51572	14.2629	300.095
14.2683	240.17	14.2708	180.336	14.2679	120.629	14.2671	61.7114	14.2725	3.54815	14.2696	300.095
14.275	240.17	14.2775	180.341	14.2746	120.633	14.2737	61.729	14.2792	3.582	14.2762	300.105
14.2817	240.171	14.2842	180.347	14.2812	120.638	14.2804	61.749	14.2858	3.61824	14.2829	300.119
14.2883	240.171	14.2908	180.351	14.2879	120.642	14.2871	61.77	14.2925	3.65591	14.2896	300.143
14.295	240.172	14.2975	180.355	14.2946	120.646	14.2937	61.791	14.2992	3.69549	14.2963	300.181
14.3017	240.173	14.3042	180.359	14.3012	120.65	14.3004	61.8101	14.3058	3.73697	14.3029	300.219
14.3083	240.174	14.3108	180.361	14.3079	120.656	14.3071	61.8277	14.3125	3.78036	14.3096	300.248
14.315	240.175	14.3175	180.364	14.3146	120.666	14.3138	61.8449	14.3192	3.82662	14.3163	300.257
14.3217	240.177	14.3242	180.367	14.3212	120.676	14.3204	61.8611	14.3258	3.87335	14.3229	300.267
14.3283	240.18	14.3308	180.371	14.3279	120.685	14.3271	61.8773	14.3325	3.91912	14.3296	300.277
14.335	240.181	14.3375	180.376	14.3346	120.692	14.3338	61.893	14.3392	3.96395	14.3362	300.267
14.3417	240.182	14.3442	180.381	14.3413	120.698	14.3404	61.9088	14.3458	4.00639	14.3429	300.248
14.3483	240.184	14.3508	180.384	14.3479	120.702	14.3471	61.9245	14.3525	4.04453	14.3496	300.219
14.355	240.185	14.3575	180.387	14.3546	120.705	14.3537	61.9383	14.3592	4.07839	14.3562	300.2
14.3617	240.184	14.3642	180.388	14.3613	120.706	14.3604	61.9498	14.3658	4.10891	14.3629	300.186
14.3683	240.182	14.3708	180.388	14.3679	120.708	14.3671	61.9588	14.3725	4.13656	14.3696	300.176
14.375	240.179	14.3775	180.386	14.3746	120.71	14.3737	61.9646	14.3792	4.1604	14.3763	300.162
14.3817	240.177	14.3842	180.385	14.3812	120.711	14.3804	61.9655	14.3858	4.18043	14.3829	300.157
14.3883	240.175	14.3908	180.382	14.3879	120.71	14.3871	61.9646	14.3925	4.19617	14.3896	300.148
14.395	240.173	14.3975	180.379	14.3946	120.707	14.3938	61.9617	14.3992	4.20713	14.3963	300.134
14.4017	240.171	14.4042	180.376	14.4012	120.701	14.4004	61.955	14.4058	4.21095	14.4029	300.119
14.4083	240.169	14.4108	180.372	14.4079	120.694	14.4071	61.9445	14.4125	4.20809	14.4096	300.1
14.415	240.167	14.4175	180.369	14.4146	120.686	14.4138	61.9307	14.4192	4.19998	14.4162	300.086
14.4217	240.166	14.4242	180.364	14.4213	120.676	14.4204	61.9154	14.4258	4.18854	14.4229	300.062
14.4283	240.163	14.4308	180.359	14.4279	120.667	14.4271	61.8978	14.4325	4.17471	14.4296	300.048
14.435	240.16	14.4375	180.353	14.4346	120.655	14.4337	61.8773	14.4392	4.15945	14.4362	300.043
14.4417	240.157	14.4442	180.349	14.4413	120.643	14.4404	61.8539	14.4458	4.14371	14.4429	300.043
14.4483	240.156	14.4508	180.345	14.4479	120.63	14.4471	61.8291	14.4525	4.12703	14.4496	300.048
14.455	240.156	14.4575	180.341	14.4546	120.619	14.4537	61.8039	14.4592	4.10795	14.4563	300.048
14.4617	240.155	14.4642	180.337	14.4612	120.609	14.4604	61.7791	14.4658	4.08745	14.4629	300.043
14.4683	240.155	14.4708	180.332	14.4679	120.599	14.4671	61.7538	14.4725	4.06504	14.4696	300.038
14.475	240.154	14.4775	180.326	14.4746	120.59	14.4738	61.7285	14.4792	4.04119	14.4763	300.033
14.4817	240.153	14.4842	180.32	14.4812	120.582	14.4804	61.7047	14.4858	4.01688	14.4829	300.029
14.4883	240.151	14.4908	180.314	14.4879	120.573	14.4871	61.6823	14.4925	3.99208	14.4896	300.024
14.495	240.148	14.4975	180.308	14.4946	120.563	14.4938	61.6604	14.4992	3.96824	14.4962	300.019
14.5017	240.145	14.5042	180.302	14.5013	120.553	14.5004	61.6375	14.5058	3.94392	14.5029	300.019
14.5083	240.143	14.5108	180.298	14.5079	120.543	14.5071	61.6141	14.5125	3.92008	14.5096	300.014
14.515	240.141	14.5175	180.293	14.5146	120.534	14.5137	61.5907	14.5192	3.89624	14.5162	300.005
14.5217	240.138	14.5242	180.288	14.5213	120.525	14.5204	61.5693	14.5258	3.87335	14.5229	299.995
14.5283	240.136	14.5308	180.283	14.5279	120.517	14.5271	61.5483	14.5325	3.85046	14.5296	299.981
14.535	240.134	14.5375	180.279	14.5346	120.509	14.5337	61.5268	14.5392	3.82757	14.5363	299.971
14.5417	240.133	14.5442	180.276	14.5412	120.501	14.5404	61.5059	14.5458	3.80564	14.5429	299.971
14.5483	240.13	14.5508	180.274	14.5479	120.493	14.5471	61.4858	14.5525	3.78466	14.5496	299.971
14.555	240.127	14.5575	180.272	14.5546	120.485	14.5538	61.4677	14.5592	3.76558	14.5563	299.957
14.5617	240.125	14.5642	180.271	14.5612	120.479	14.5604	61.4496	14.5658	3.74746	14.5629	299.943
14.5683	240.122	14.5708	180.269	14.5679	120.474	14.5671	61.4319	14.5725	3.7303	14.5696	299.938
14.575	240.12	14.5775	180.268	14.5746	120.469	14.5738	61.4167	14.5792	3.71504	14.5762	299.938
14.5817	240.118	14.5842	180.266	14.5813	120.464	14.5804	61.4033	14.5858	3.70073	14.5829	299.943
14.5883	240.116	14.5908	180.265	14.5879	120.459	14.5871	61.3928	14.5925	3.68643	14.5896	299.948
14.595	240.115	14.5975	180.264	14.5946	120.455	14.5938	61.3833	14.5992	3.67403	14.5962	299.952
14.6017	240.113	14.6042	180.263	14.6013	120.453	14.6004	61.3752	14.6058	3.66497	14.6029	299.957
14.6083	240.112	14.6108	180.264	14.6079	120.452	14.6071	61.3685	14.6125	3.65829	14.6096	299.967
14.615	240.111	14.6175	180.264	14.6146	120.452	14.6137	61.3628	14.6192	3.65353	14.6163	299.981
14.6217	240.111	14.6242	180.264	14.6212	120.452	14.6204	61.3595	14.6258	3.65019	14.6229	299.981
14.6283	240.112	14.6308	180.262	14.6279	120.452	14.6271	61.3571	14.6325	3.6478	14.6296	299.971
14.635	240.114	14.6375	180.26	14.6346	120.452	14.6337	61.3566	14.6392	3.6478	14.6363	299.962
14.6417	240.116	14.6442	180.259	14.6412	120.454	14.6404	61.3571	14.6458	3.64733	14.6429	299.957
14.6483	240.118	14.6508	180.258	14.6479	120.456	14.6471	61.3595	14.6525	3.64733	14.6496	299.943
14.655	240.118	14.6575	180.257	14.6546	120.457	14.6538	61.3623	14.6592	3.6478	14.6562	299.938
14.6617	240.117	14.6642	180.258	14.6613	120.461	14.6604	61.3652	14.6658	3.65019	14.6629	299.933
14.6683	240.114	14.6708	180.259	14.6679	120.465	14.6671	61.368	14.6725	3.65353	14.6696	299.938
14.675	240.11	14.6775	180.261	14.6746	120.468	14.6738	61.37	14.6792	3.65591	14.6762	299.938
14.6817	240.106	14.6842	180.262	14.6813	120.469	14.6804	61.3723	14.6858	3.65734	14.6829	299.933
14.6883	240.105	14.6908	180.262	14.6879	120.469	14.6871	61.3747	14.6925	3.65829	14.6896	299.933
14.695	240.105	14.6975	180.263	14.6946	120.468	14.6937	61.3766	14.6992	3.65925	14.6962	299.943
14.7017	240.107	14.7042	180.265	14.7012	120.469	14.7004	61.3785	14.7058	3.66068	14.7029	299.957
14.7083	240.111	14.7108	180.265	14.7079	120.469	14.7071	61.3804	14.7125	3.66354	14.7096	299.976
14.715	240.115	14.7175	180.267	14.7146	120.47	14.7137	61.3843	14.7192	3.67022	14.7163	299.99
14.7217	240.118	14.7242	180.269	14.7212	120.471	14.7204	61.3886	14.7258	3.67928	14.7229	300
14.7283	240.118	14.7308	180.271	14.7279	120.473	14.7271	61.3938	14.7325	3.69024	14.7296	299.995
14.735	240.116	14.7375	180.273	14.7346	120.476	14.7338	61.3986	14.7392	3.70312	14.7363	299.986
14.7417	240.114	14.7442	180.273	14.7413	120.48	14.7404	61.4038	14.7458	3.71885	14.7429	299.976
14.7483	240.113	14.7508	180.273	14.7479	120.484	14.7471	61.41	14.7525	3.73745	14.7496	299.971
14.755	240.113	14.7575	180.273	14.7546	120.488	14.7538	61.4167	14.7592	3.75843	14.7562	299.967
14.7617	240.113	14.7642	180.272	14.7613	120.493	14.7604	61.4238	14.7658	3.78227	14.7629	299.971
14.7683	240.115	14.7708	180.272	14.7679	120.496	14.7671	61.4324	14.7725	3.80898	14.7696	299.986
14.775	240.118	14.7775	180.273	14.7746	120.5	14.7737	61.4429	14.7792	3.83854	14.7762	300
14.7817	240.121	14.7842	180.274	14.7812	120.503	14.7804	61.4539	14.7858	3.87192	14.7829	299.99
14.7883	240.123	14.7908	180.274	14.7879	120.507	14.7871	61.4658	14.7925	3.90768	14.7896	299.967
14.795	240.124	14.7975	180.275	14.7946	120.511	14.7937	61.4768	14.7992	3.9444	14.7963	299.957
14.8017	240.126	14.8042	180.276	14.8012	120.515	14.8004	61.4877	14.8058	3.98159	14.8029	299.952
14.8083	240.128	14.8108	180.277	14.8079	120.52	14.8071	61.4978	14.8125	4.02069	14.8096	299.948
14.815	240.132	14.8175	180.28	14.8146	120.525	14.8138	61.5082	14.8192	4.06122	14.8163	299.943
14.8217	240.136	14.8242	180.284	14.8212	120.531	14.8204	61.5192	14.8258	4.10318	14.8229	299.938
14.8283	240.139	14.8308	180.29	14.8279	120.536	14.8271	61.5311	14.8325	4.14658	14.8296	299.928
14.835	240.141	14.8375	180.296	14.8346	120.541	14.8338	61.5445	14.8392	4.1914	14.8362	299.924
14.8417	240.143	14.8442	180.3	14.8413	120.546	14.8404	61.5593	14.8458	4.23765	14.8429	299.909
14.8483	240.143	14.8508	180.304	14.8479	120.554	14.8471	61.5759	14.8525	4.28486	14.8496	299.895
14.855	240.143	14.8575	180.307	14.8546	120.562	14.8537	61.5945	14.8592	4.3335	14.8562	299.89
14.8617	240.142	14.8642	180.309	14.8613	120.569	14.8604	61.615	14.8658	4.38261	14.8629	299.9
14.8683	240.142	14.8708	180.312	14.8679	120.576	14.8671	61.6375	14.8725	4.43125	14.8696	299.928
14.875	240.144	14.8775	180.316	14.8746	120.585	14.8737	61.6604	14.8792	4.48084	14.8763	299.952
14.8817	240.148	14.8842	180.32	14.8812	120.592	14.8804	61.6842	14.8858	4.53186	14.8829	299.962
14.8883	240.152	14.8908	180.325	14.8879	120.599	14.8871	61.708	14.8925	4.58288	14.8896	299.957
14.895	240.156	14.8975	180.331	14.8946	120.606	14.8938	61.7319	14.8992	4.63343	14.8963	299.948
14.9017	240.159	14.9042	180.337	14.9012	120.613	14.9004	61.7548	14.9058	4.68159	14.9029	299.933
14.9083	240.161	14.9108	180.343	14.9079	120.622	14.9071	61.7767	14.9125	4.72832	14.9096	299.914
14.915	240.161	14.9175	180.349	14.9146	120.632	14.9138	61.7986	14.9192	4.77219	14.9162	299.89
14.9217	240.159	14.9242	180.354	14.9213	120.641	14.9204	61.821	14.9258	4.81319	14.9229	299.89
14.9283	240.159	14.9308	180.359	14.9279	120.649	14.9271	61.843	14.9325	4.85277	14.9296	299.909
14.935	240.159	14.9375	180.361	14.9346	120.657	14.9337	61.8644	14.9392	4.88901	14.9362	299.924
14.9417	240.161	14.9442	180.362	14.9413	120.664	14.9404	61.8854	14.9458	4.92144	14.9429	299.943
14.9483	240.163	14.9508	180.363	14.9479	120.67	14.9471	61.9045	14.9525	4.95052	14.9496	299.971
14.955	240.165	14.9575	180.364	14.9546	120.675	14.9537	61.9212	14.9592	4.97437	14.9563	300.01
14.9617	240.166	14.9642	180.366	14.9612	120.68	14.9604	61.934	14.9658	4.99439	14.9629	300.024
14.9683	240.167	14.9708	180.367	14.9679	120.685	14.9671	61.945	14.9725	5.00822	14.9696	300.019
14.975	240.169	14.9775	180.369	14.9746	120.69	14.9738	61.9536	14.9792	5.01776	14.9763	300.005
14.9817	240.171	14.9842	180.372	14.9812	120.693	14.9804	61.9612	14.9858	5.02443	14.9829	299.981
14.9883	240.173	14.9908	180.374	14.9879	120.696	14.9871	61.9679	14.9925	5.03111	14.9896	299.962
14.995	240.175	14.9975	180.375	14.9946	120.699	14.9938	61.9755	14.9992	5.03683	14.9962	299.952
15.0017	240.179	15.0042	180.375	15.0013	120.701	15.0004	61.9851	15.0058	5.0416	15.0029	299.948
15.0083	240.183	15.0108	180.377	15.0079	120.702	15.0071	61.9951	15.0125	5.04637	15.0096	299.948
15.015	240.185	15.0175	180.38	15.0146	120.703	15.0137	62.0061	15.0192	5.05304	15.0162	299.948
15.0217	240.187	15.0242	180.383	15.0213	120.705	15.0204	62.0185	15.0258	5.0602	15.0229	299.952
15.0283	240.188	15.0308	180.386	15.0279	120.71	15.0271	62.0323	15.0325	5.06735	15.0296	299.948
15.035	240.191	15.0375	180.389	15.0346	120.715	15.0337	62.0471	15.0392	5.07689	15.0363	299.933
15.0417	240.194	15.0442	180.391	15.0412	120.721	15.0404	62.0618	15.0458	5.09071	15.0429	299.914
15.0483	240.196	15.0508	180.393	15.0479	120.728	15.0471	62.0776	15.0525	5.10836	15.0496	299.89
15.055	240.2	15.0575	180.395	15.0546	120.736	15.0538	62.0952	15.0592	5.12838	15.0563	299.881
15.0617	240.204	15.0642	180.399	15.0612	120.745	15.0604	62.1148	15.0658	5.15175	15.0629	299.881
15.0683	240.206	15.0708	180.403	15.0679	120.755	15.0671	62.1362	15.0725	5.1775	15.0696	299.881
15.075	240.208	15.0775	180.408	15.0746	120.763	15.0738	62.1596	15.0792	5.20468	15.0762	299.876
15.0817	240.21	15.0842	180.414	15.0813	120.772	15.0804	62.1853	15.0858	5.23043	15.0829	299.871
15.0883	240.211	15.0908	180.422	15.0879	120.781	15.0871	62.2125	15.0925	5.25665	15.0896	299.876
15.095	240.211	15.0975	180.429	15.0946	120.79	15.0938	62.2392	15.0992	5.28383	15.0962	299.89
15.1017	240.213	15.1042	180.434	15.1013	120.801	15.1004	62.2645	15.1058	5.31197	15.1029	299.905
15.1083	240.216	15.1108	180.44	15.1079	120.812	15.1071	62.2883	15.1125	5.34105	15.1096	299.914
15.115	240.22	15.1175	180.445	15.1146	120.823	15.1137	62.3131	15.1192	5.37109	15.1163	299.924
15.1217	240.223	15.1242	180.45	15.1212	120.836	15.1204	62.3379	15.1258	5.40209	15.1229	299.943
15.1283	240.226	15.1308	180.454	15.1279	120.848	15.1271	62.3637	15.1325	5.43308	15.1296	299.952
15.135	240.229	15.1375	180.458	15.1346	120.859	15.1337	62.3913	15.1392	5.4636	15.1363	299.957
15.1417	240.231	15.1442	180.463	15.1412	120.87	15.1404	62.4214	15.1458	5.49412	15.1429	299.957
15.1483	240.231	15.1508	180.467	15.1479	120.881	15.1471	62.4524	15.1525	5.52464	15.1496	299.967
15.155	240.233	15.1575	180.473	15.1546	120.892	15.1538	62.4815	15.1592	5.55563	15.1562	299.981
15.1617	240.236	15.1642	180.478	15.1613	120.904	15.1604	62.5082	15.1658	5.58662	15.1629	299.986
15.1683	240.238	15.1708	180.484	15.1679	120.917	15.1671	62.5339	15.1725	5.61857	15.1696	299.986
15.175	240.24	15.1775	180.491	15.1746	120.929	15.1738	62.5582	15.1792	5.64957	15.1762	299.981
15.1817	240.242	15.1842	180.499	15.1813	120.941	15.1804	62.5821	15.1858	5.68008	15.1829	299.967
15.1883	240.245	15.1908	180.507	15.1879	120.952	15.1871	62.6045	15.1925	5.71012	15.1896	299.928
15.195	240.247	15.1975	180.515	15.1946	120.963	15.1937	62.6283	15.1992	5.73969	15.1962	299.89
15.2017	240.25	15.2042	180.521	15.2012	120.974	15.2004	62.6555	15.2058	5.76973	15.2029	299.852
15.2083	240.253	15.2108	180.526	15.2079	120.985	15.2071	62.6841	15.2125	5.80072	15.2096	299.833
15.215	240.258	15.2175	180.531	15.2146	120.997	15.2137	62.7127	15.2192	5.8322	15.2163	299.824
15.2217	240.263	15.2242	180.535	15.2212	121.009	15.2204	62.7413	15.2258	5.86367	15.2229	299.828
15.2283	240.267	15.2308	180.539	15.2279	121.021	15.2271	62.7709	15.2325	5.89466	15.2296	299.847
15.235	240.271	15.2375	180.543	15.2346	121.032	15.2338	62.7995	15.2392	5.92566	15.2363	299.881
15.2417	240.275	15.2442	180.547	15.2413	121.043	15.2404	62.8276	15.2458	5.95617	15.2429	299.905
15.2483	240.278	15.2508	180.553	15.2479	121.052	15.2471	62.8553	15.2525	5.98431	15.2496	299.914
15.255	240.279	15.2575	180.558	15.2546	121.061	15.2538	62.882	15.2592	6.01053	15.2562	299.919
15.2617	240.281	15.2642	180.563	15.2613	121.07	15.2604	62.9063	15.2658	6.03437	15.2629	299.919
15.2683	240.283	15.2708	180.567	15.2679	121.078	15.2671	62.9273	15.2725	6.05583	15.2696	299.914
15.275	240.285	15.2775	180.572	15.2746	121.085	15.2737	62.9464	15.2792	6.07395	15.2762	299.909
15.2817	240.287	15.2842	180.577	15.2812	121.092	15.2804	62.9626	15.2858	6.08683	15.2829	299.909
15.2883	240.289	15.2908	180.581	15.2879	121.099	15.2871	62.9759	15.2925	6.09684	15.2896	299.919
15.295	240.291	15.2975	180.584	15.2946	121.106	15.2937	62.986	15.2992	6.10113	15.2963	299.924
15.3017	240.292	15.3042	180.586	15.3012	121.113	15.3004	62.9941	15.3058	6.0997	15.3029	299.924
15.3083	240.291	15.3108	180.587	15.3079	121.119	15.3071	63.0017	15.3125	6.09207	15.3096	299.924
15.315	240.29	15.3175	180.588	15.3146	121.122	15.3138	63.0074	15.3192	6.08015	15.3163	299.924
15.3217	240.287	15.3242	180.587	15.3212	121.125	15.3204	63.0093	15.3258	6.06537	15.3229	299.914
15.3283	240.283	15.3308	180.587	15.3279	121.126	15.3271	63.0074	15.3325	6.04582	15.3296	299.905
15.335	240.279	15.3375	180.587	15.3346	121.125	15.3338	63.0036	15.3392	6.02102	15.3362	299.895
15.3417	240.277	15.3442	180.585	15.3413	121.123	15.3404	62.9988	15.3458	5.99146	15.3429	299.876
15.3483	240.275	15.3508	180.583	15.3479	121.121	15.3471	62.9922	15.3525	5.95665	15.3496	299.852
15.355	240.272	15.3575	180.582	15.3546	121.117	15.3537	62.9812	15.3592	5.91612	15.3562	299.828
15.3617	240.27	15.3642	180.582	15.3613	121.112	15.3604	62.9678	15.3658	5.86939	15.3629	299.809
15.3683	240.269	15.3708	180.581	15.3679	121.105	15.3671	62.9521	15.3725	5.81932	15.3696	299.79
15.375	240.268	15.3775	180.581	15.3746	121.096	15.3737	62.9354	15.3792	5.7683	15.3763	299.776
15.3817	240.268	15.3842	180.579	15.3812	121.087	15.3804	62.9168	15.3858	5.71537	15.3829	299.771
15.3883	240.268	15.3908	180.577	15.3879	121.078	15.3871	62.8968	15.3925	5.66053	15.3896	299.781
15.395	240.268	15.3975	180.573	15.3946	121.069	15.3938	62.8763	15.3992	5.6057	15.3963	299.8
15.4017	240.267	15.4042	180.568	15.4012	121.06	15.4004	62.8553	15.4058	5.55038	15.4029	299.819
15.4083	240.265	15.4108	180.562	15.4079	121.051	15.4071	62.8348	15.4125	5.49412	15.4096	299.847
15.415	240.261	15.4175	180.555	15.4146	121.041	15.4138	62.8133	15.4192	5.43737	15.4162	299.871
15.4217	240.257	15.4242	180.549	15.4213	121.031	15.4204	62.7904	15.4258	5.38063	15.4229	299.886
15.4283	240.253	15.4308	180.543	15.4279	121.021	15.4271	62.7661	15.4325	5.32579	15.4296	299.89
15.435	240.25	15.4375	180.538	15.4346	121.012	15.4337	62.7413	15.4392	5.27143	15.4362	299.89
15.4417	240.247	15.4442	180.534	15.4413	121.003	15.4404	62.717	15.4458	5.21708	15.4429	299.895
15.4483	240.243	15.4508	180.531	15.4479	120.996	15.4471	62.6932	15.4525	5.16367	15.4496	299.905
15.455	240.241	15.4575	180.528	15.4546	120.991	15.4537	62.6698	15.4592	5.11074	15.4563	299.905
15.4617	240.238	15.4642	180.524	15.4612	120.985	15.4604	62.6469	15.4658	5.05877	15.4629	299.905
15.4683	240.235	15.4708	180.52	15.4679	120.978	15.4671	62.6255	15.4725	5.00727	15.4696	299.9
15.475	240.232	15.4775	180.516	15.4746	120.971	15.4738	62.604	15.4792	4.95625	15.4763	299.881
15.4817	240.229	15.4842	180.511	15.4812	120.963	15.4804	62.5816	15.4858	4.90618	15.4829	299.852
15.4883	240.227	15.4908	180.504	15.4879	120.954	15.4871	62.5573	15.4925	4.85706	15.4896	299.824
15.495	240.224	15.4975	180.497	15.4946	120.944	15.4938	62.532	15.4992	4.80843	15.4962	299.8
15.5017	240.219	15.5042	180.492	15.5013	120.933	15.5004	62.5058	15.5058	4.76027	15.5029	299.79
15.5083	240.214	15.5108	180.487	15.5079	120.922	15.5071	62.4796	15.5125	4.71163	15.5096	299.8
15.515	240.208	15.5175	180.482	15.5146	120.911	15.5137	62.4524	15.5192	4.66204	15.5162	299.819
15.5217	240.204	15.5242	180.476	15.5213	120.901	15.5204	62.4247	15.5258	4.61197	15.5229	299.833
15.5283	240.199	15.5308	180.472	15.5279	120.89	15.5271	62.398	15.5325	4.56047	15.5296	299.838
15.535	240.196	15.5375	180.468	15.5346	120.88	15.5337	62.3718	15.5392	4.50754	15.5363	299.838
15.5417	240.193	15.5442	180.463	15.5412	120.871	15.5404	62.346	15.5458	4.45318	15.5429	299.833
15.5483	240.19	15.5508	180.457	15.5479	120.862	15.5471	62.3179	15.5525	4.39644	15.5496	299.824
15.555	240.186	15.5575	180.451	15.5546	120.85	15.5538	62.2893	15.5592	4.33731	15.5563	299.809
15.5617	240.181	15.5642	180.443	15.5612	120.836	15.5604	62.2602	15.5658	4.27723	15.5629	299.814
15.5683	240.175	15.5708	180.435	15.5679	120.823	15.5671	62.2297	15.5725	4.21476	15.5696	299.824
15.575	240.169	15.5775	180.427	15.5746	120.809	15.5738	62.1977	15.5792	4.15039	15.5762	299.838
15.5817	240.166	15.5842	180.419	15.5813	120.794	15.5804	62.1629	15.5858	4.08411	15.5829	299.847
15.5883	240.164	15.5908	180.411	15.5879	120.78	15.5871	62.1281	15.5925	4.01783	15.5896	299.852
15.595	240.163	15.5975	180.403	15.5946	120.766	15.5938	62.0938	15.5992	3.95155	15.5962	299.857
15.6017	240.161	15.6042	180.396	15.6013	120.753	15.6004	62.0599	15.6058	3.88384	15.6029	299.852
15.6083	240.16	15.6108	180.39	15.6079	120.739	15.6071	62.027	15.6125	3.81565	15.6096	299.857
15.615	240.158	15.6175	180.382	15.6146	120.724	15.6137	61.9951	15.6192	3.74985	15.6163	299.857
15.6217	240.154	15.6242	180.374	15.6212	120.71	15.6204	61.9636	15.6258	3.68643	15.6229	299.852
15.6283	240.149	15.6308	180.367	15.6279	120.696	15.6271	61.9326	15.6325	3.62492	15.6296	299.847
15.635	240.145	15.6375	180.36	15.6346	120.684	15.6337	61.9016	15.6392	3.56388	15.6363	299.852
15.6417	240.141	15.6442	180.352	15.6412	120.673	15.6404	61.8692	15.6458	3.50523	15.6429	299.862
15.6483	240.137	15.6508	180.346	15.6479	120.662	15.6471	61.8368	15.6525	3.44944	15.6496	299.862
15.655	240.134	15.6575	180.341	15.6546	120.652	15.6538	61.8043	15.6592	3.3946	15.6562	299.852
15.6617	240.132	15.6642	180.337	15.6613	120.641	15.6604	61.7743	15.6658	3.34024	15.6629	299.847
15.6683	240.13	15.6708	180.332	15.6679	120.629	15.6671	61.7457	15.6725	3.28732	15.6696	299.852
15.675	240.127	15.6775	180.327	15.6746	120.618	15.6738	61.719	15.6792	3.23725	15.6762	299.857
15.6817	240.123	15.6842	180.323	15.6813	120.607	15.6804	61.6928	15.6858	3.18956	15.6829	299.862
15.6883	240.12	15.6908	180.319	15.6879	120.597	15.6871	61.6661	15.6925	3.14426	15.6896	299.876
15.695	240.118	15.6975	180.314	15.6946	120.587	15.6937	61.6394	15.6992	3.09992	15.6962	299.89
15.7017	240.115	15.7042	180.309	15.7012	120.578	15.7004	61.6127	15.7058	3.05748	15.7029	299.9
15.7083	240.113	15.7108	180.305	15.7079	120.568	15.7071	61.5874	15.7125	3.01695	15.7096	299.886
15.715	240.11	15.7175	180.302	15.7146	120.557	15.7137	61.5631	15.7192	2.97785	15.7163	299.862
15.7217	240.108	15.7242	180.299	15.7212	120.547	15.7204	61.5407	15.7258	2.94018	15.7229	299.824
15.7283	240.106	15.7308	180.296	15.7279	120.538	15.7271	61.5211	15.7325	2.90346	15.7296	299.776
15.735	240.103	15.7375	180.293	15.7346	120.53	15.7338	61.503	15.7392	2.86913	15.7363	299.733
15.7417	240.101	15.7442	180.29	15.7413	120.523	15.7404	61.4849	15.7458	2.83718	15.7429	299.709
15.7483	240.099	15.7508	180.287	15.7479	120.517	15.7471	61.4667	15.7525	2.80809	15.7496	299.709
15.755	240.096	15.7575	180.283	15.7546	120.514	15.7538	61.4491	15.7592	2.78187	15.7562	299.719
15.7617	240.093	15.7642	180.28	15.7613	120.509	15.7604	61.4324	15.7658	2.75803	15.7629	299.738
15.7683	240.09	15.7708	180.277	15.7679	120.504	15.7671	61.4157	15.7725	2.73705	15.7696	299.762
15.775	240.087	15.7775	180.274	15.7746	120.498	15.7737	61.3995	15.7792	2.71797	15.7762	299.785
15.7817	240.084	15.7842	180.27	15.7812	120.492	15.7804	61.3847	15.7858	2.70033	15.7829	299.795
15.7883	240.082	15.7908	180.267	15.7879	120.485	15.7871	61.3704	15.7925	2.68412	15.7896	299.795
15.795	240.08	15.7975	180.263	15.7946	120.48	15.7937	61.3571	15.7992	2.66981	15.7963	299.795
15.8017	240.079	15.8042	180.258	15.8012	120.476	15.8004	61.3456	15.8058	2.65694	15.8029	299.79
15.8083	240.077	15.8108	180.254	15.8079	120.473	15.8071	61.3356	15.8125	2.64549	15.8096	299.795
15.815	240.074	15.8175	180.249	15.8146	120.469	15.8138	61.327	15.8192	2.63691	15.8163	299.79
15.8217	240.071	15.8242	180.245	15.8212	120.467	15.8204	61.3204	15.8258	2.63166	15.8229	299.785
15.8283	240.068	15.8308	180.242	15.8279	120.464	15.8271	61.3156	15.8325	2.62976	15.8296	299.781
15.835	240.066	15.8375	180.24	15.8346	120.463	15.8338	61.3118	15.8392	2.63023	15.8362	299.79
15.8417	240.066	15.8442	180.24	15.8413	120.461	15.8404	61.308	15.8458	2.63166	15.8429	299.795
15.8483	240.065	15.8508	180.24	15.8479	120.459	15.8471	61.3046	15.8525	2.63357	15.8496	299.795
15.855	240.063	15.8575	180.24	15.8546	120.457	15.8537	61.3013	15.8592	2.63548	15.8562	299.795
15.8617	240.062	15.8642	180.243	15.8613	120.455	15.8604	61.297	15.8658	2.63548	15.8629	299.805
15.8683	240.06	15.8708	180.245	15.8679	120.453	15.8671	61.2922	15.8725	2.63166	15.8696	299.809
15.875	240.055	15.8775	180.246	15.8746	120.452	15.8737	61.2865	15.8792	2.62451	15.8763	299.809
15.8817	240.051	15.8842	180.246	15.8812	120.45	15.8804	61.2803	15.8858	2.61593	15.8829	299.8
15.8883	240.048	15.8908	180.246	15.8879	120.448	15.8871	61.2732	15.8925	2.60496	15.8896	299.79
15.895	240.046	15.8975	180.246	15.8946	120.445	15.8938	61.2646	15.8992	2.58875	15.8963	299.781
15.9017	240.045	15.9042	180.243	15.9012	120.441	15.9004	61.2546	15.9058	2.56872	15.9029	299.766
15.9083	240.044	15.9108	180.238	15.9079	120.435	15.9071	61.2417	15.9125	2.54583	15.9096	299.743
15.915	240.044	15.9175	180.232	15.9146	120.429	15.9138	61.2259	15.9192	2.52008	15.9162	299.719
15.9217	240.044	15.9242	180.226	15.9213	120.422	15.9204	61.2069	15.9258	2.49052	15.9229	299.709
15.9283	240.043	15.9308	180.219	15.9279	120.412	15.9271	61.1859	15.9325	2.45714	15.9296	299.709
15.935	240.04	15.9375	180.212	15.9346	120.403	15.9337	61.1635	15.9392	2.42138	15.9362	299.714
15.9417	240.036	15.9442	180.205	15.9413	120.394	15.9404	61.1396	15.9458	2.38419	15.9429	299.723
15.9483	240.032	15.9508	180.198	15.9479	120.384	15.9471	61.1153	15.9525	2.34461	15.9496	299.738
15.955	240.028	15.9575	180.193	15.9546	120.372	15.9537	61.0905	15.9592	2.30408	15.9563	299.762
15.9617	240.024	15.9642	180.187	15.9612	120.359	15.9604	61.0648	15.9658	2.26212	15.9629	299.785
15.9683	240.022	15.9708	180.181	15.9679	120.346	15.9671	61.039	15.9725	2.21968	15.9696	299.805
15.975	240.021	15.9775	180.175	15.9746	120.335	15.9738	61.0128	15.9792	2.17676	15.9763	299.824
15.9817	240.021	15.9842	180.172	15.9812	120.324	15.9804	60.9866	15.9858	2.1348	15.9829	299.847
15.9883	240.022	15.9908	180.168	15.9879	120.313	15.9871	60.9594	15.9925	2.09522	15.9896	299.876
15.995	240.023	15.9975	180.164	15.9946	120.303	15.9938	60.9317	15.9992	2.05803	15.9962	299.895
16.0017	240.023	16.0042	180.159	16.0012	120.294	16.0004	60.9065	16.0058	2.0237	16.0029	299.895
16.0083	240.023	16.0108	180.154	16.0079	120.285	16.0071	60.8841	16.0125	1.9927	16.0096	299.895
16.015	240.02	16.0175	180.149	16.0146	120.276	16.0138	60.864	16.0192	1.96505	16.0162	299.886
16.0217	240.017	16.0242	180.144	16.0212	120.266	16.0204	60.8459	16.0258	1.9393	16.0229	299.876
16.0283	240.013	16.0308	180.138	16.0279	120.258	16.0271	60.8292	16.0325	1.91545	16.0296	299.876
16.035	240.01	16.0375	180.134	16.0346	120.251	16.0338	60.8144	16.0392	1.89304	16.0362	299.876
16.0417	240.007	16.0442	180.131	16.0413	120.246	16.0404	60.8006	16.0458	1.87206	16.0429	299.886
16.0483	240.005	16.0508	180.127	16.0479	120.241	16.0471	60.7873	16.0525	1.85299	16.0496	299.895
16.055	240.003	16.0575	180.123	16.0546	120.236	16.0538	60.7739	16.0592	1.8363	16.0562	299.9
16.0617	240.003	16.0642	180.12	16.0613	120.231	16.0604	60.761	16.0658	1.82056	16.0629	299.9
16.0683	240.001	16.0708	180.116	16.0679	120.227	16.0671	60.7496	16.0725	1.80578	16.0696	299.886
16.075	239.999	16.0775	180.114	16.0746	120.223	16.0738	60.7396	16.0792	1.79243	16.0763	299.876
16.0817	239.995	16.0842	180.112	16.0813	120.218	16.0804	60.7315	16.0858	1.78051	16.0829	299.866
16.0883	239.992	16.0908	180.11	16.0879	120.213	16.0871	60.7243	16.0925	1.77002	16.0896	299.862
16.095	239.99	16.0975	180.109	16.0946	120.209	16.0938	60.7172	16.0992	1.76096	16.0963	299.862
16.1017	239.989	16.1042	180.107	16.1013	120.207	16.1004	60.7119	16.1058	1.75333	16.1029	299.866
16.1083	239.989	16.1108	180.107	16.1079	120.206	16.1071	60.7081	16.1125	1.74618	16.1096	299.866
16.115	239.989	16.1175	180.107	16.1146	120.204	16.1137	60.7043	16.1192	1.74141	16.1163	299.866
16.1217	239.989	16.1242	180.108	16.1212	120.201	16.1204	60.6995	16.1258	1.73712	16.1229	299.862
16.1283	239.988	16.1308	180.109	16.1279	120.199	16.1271	60.6962	16.1325	1.73283	16.1296	299.857
16.135	239.986	16.1375	180.108	16.1346	120.197	16.1337	60.6933	16.1392	1.7271	16.1363	299.852
16.1417	239.983	16.1442	180.108	16.1412	120.196	16.1404	60.6914	16.1458	1.72186	16.1429	299.857
16.1483	239.983	16.1508	180.108	16.1479	120.195	16.1471	60.6895	16.1525	1.71757	16.1496	299.862
16.155	239.983	16.1575	180.106	16.1546	120.194	16.1537	60.6881	16.1592	1.7128	16.1562	299.871
16.1617	239.984	16.1642	180.105	16.1612	120.192	16.1604	60.6862	16.1658	1.70803	16.1629	299.886
16.1683	239.985	16.1708	180.105	16.1679	120.191	16.1671	60.6828	16.1725	1.70469	16.1696	299.909
16.175	239.985	16.1775	180.105	16.1746	120.19	16.1737	60.6805	16.1792	1.70231	16.1762	299.928
16.1817	239.984	16.1842	180.104	16.1812	120.189	16.1804	60.6785	16.1858	1.70088	16.1829	299.933
16.1883	239.983	16.1908	180.103	16.1879	120.189	16.1871	60.6785	16.1925	1.7004	16.1896	299.938
16.195	239.982	16.1975	180.1	16.1946	120.19	16.1938	60.6809	16.1992	1.70088	16.1962	299.933
16.2017	239.981	16.2042	180.099	16.2013	120.191	16.2004	60.6847	16.2058	1.70231	16.2029	299.924
16.2083	239.981	16.2108	180.098	16.2079	120.192	16.2071	60.689	16.2125	1.70517	16.2096	299.895
16.215	239.982	16.2175	180.099	16.2146	120.193	16.2138	60.6933	16.2192	1.71041	16.2162	299.866
16.2217	239.984	16.2242	180.099	16.2213	120.195	16.2204	60.6971	16.2258	1.71757	16.2229	299.843
16.2283	239.987	16.2308	180.1	16.2279	120.198	16.2271	60.7	16.2325	1.72567	16.2296	299.828
16.235	239.989	16.2375	180.104	16.2346	120.199	16.2338	60.7033	16.2392	1.7333	16.2362	299.824
16.2417	239.99	16.2442	180.109	16.2413	120.2	16.2404	60.7076	16.2458	1.74141	16.2429	299.819
16.2483	239.991	16.2508	180.112	16.2479	120.201	16.2471	60.7124	16.2525	1.74952	16.2496	299.824
16.255	239.992	16.2575	180.113	16.2546	120.201	16.2538	60.7172	16.2592	1.75762	16.2563	299.838
16.2617	239.992	16.2642	180.115	16.2613	120.2	16.2604	60.7219	16.2658	1.76525	16.2629	299.857
16.2683	239.992	16.2708	180.115	16.2679	120.199	16.2671	60.7267	16.2725	1.77336	16.2696	299.866
16.275	239.991	16.2775	180.113	16.2746	120.197	16.2737	60.73	16.2792	1.78337	16.2763	299.866
16.2817	239.99	16.2842	180.111	16.2812	120.198	16.2804	60.7334	16.2858	1.79434	16.2829	299.866
16.2883	239.989	16.2908	180.11	16.2879	120.202	16.2871	60.7367	16.2925	1.80674	16.2896	299.871
16.295	239.988	16.2975	180.11	16.2946	120.204	16.2937	60.7405	16.2992	1.82009	16.2963	299.871
16.3017	239.989	16.3042	180.11	16.3012	120.206	16.3004	60.7448	16.3058	1.83487	16.3029	299.866
16.3083	239.989	16.3108	180.111	16.3079	120.207	16.3071	60.7501	16.3125	1.85061	16.3096	299.871
16.315	239.988	16.3175	180.113	16.3146	120.209	16.3137	60.7563	16.3192	1.86729	16.3163	299.876
16.3217	239.987	16.3242	180.117	16.3212	120.21	16.3204	60.7649	16.3258	1.88494	16.3229	299.881
16.3283	239.986	16.3308	180.12	16.3279	120.21	16.3271	60.7739	16.3325	1.90353	16.3296	299.886
16.335	239.986	16.3375	180.123	16.3346	120.212	16.3337	60.7825	16.3392	1.92356	16.3362	299.89
16.3417	239.984	16.3442	180.125	16.3412	120.216	16.3404	60.7906	16.3458	1.94407	16.3429	299.881
16.3483	239.983	16.3508	180.127	16.3479	120.221	16.3471	60.7987	16.3525	1.966	16.3496	299.862
16.355	239.983	16.3575	180.128	16.3546	120.227	16.3538	60.8068	16.3592	1.99032	16.3562	299.847
16.3617	239.984	16.3642	180.127	16.3612	120.232	16.3604	60.8144	16.3658	2.01511	16.3629	299.838
16.3683	239.985	16.3708	180.126	16.3679	120.238	16.3671	60.8225	16.3725	2.03896	16.3696	299.833
16.375	239.985	16.3775	180.126	16.3746	120.244	16.3738	60.8321	16.3792	2.0628	16.3762	299.833
16.3817	239.986	16.3842	180.128	16.3813	120.248	16.3804	60.8416	16.3858	2.08712	16.3829	299.847
16.3883	239.987	16.3908	180.131	16.3879	120.251	16.3871	60.8511	16.3925	2.11096	16.3896	299.871
16.395	239.988	16.3975	180.133	16.3946	120.253	16.3938	60.8612	16.3992	2.13432	16.3962	299.895
16.4017	239.987	16.4042	180.134	16.4013	120.256	16.4004	60.8702	16.4058	2.15721	16.4029	299.919
16.4083	239.986	16.4108	180.133	16.4079	120.257	16.4071	60.8798	16.4125	2.18058	16.4096	299.938
16.415	239.985	16.4175	180.132	16.4146	120.259	16.4138	60.8888	16.4192	2.2049	16.4163	299.962
16.4217	239.985	16.4242	180.13	16.4213	120.262	16.4204	60.8993	16.4258	2.22874	16.4229	299.971
16.4283	239.985	16.4308	180.129	16.4279	120.265	16.4271	60.9103	16.4325	2.25306	16.4296	299.967
16.435	239.987	16.4375	180.131	16.4346	120.269	16.4337	60.9203	16.4392	2.27737	16.4363	299.957
16.4417	239.988	16.4442	180.134	16.4413	120.273	16.4404	60.9294	16.4458	2.30217	16.4429	299.948
16.4483	239.99	16.4508	180.137	16.4479	120.277	16.4471	60.9365	16.4525	2.32601	16.4496	299.928
16.455	239.992	16.4575	180.14	16.4546	120.279	16.4537	60.9446	16.4592	2.34985	16.4563	299.909
16.4617	239.994	16.4642	180.143	16.4612	120.281	16.4604	60.9527	16.4658	2.37322	16.4629	299.89
16.4683	239.995	16.4708	180.144	16.4679	120.283	16.4671	60.9608	16.4725	2.39658	16.4696	299.876
16.475	239.994	16.4775	180.144	16.4746	120.285	16.4737	60.9675	16.4792	2.41947	16.4763	299.862
16.4817	239.994	16.4842	180.144	16.4812	120.286	16.4804	60.9737	16.4858	2.44093	16.4829	299.847
16.4883	239.993	16.4908	180.144	16.4879	120.287	16.4871	60.9808	16.4925	2.46143	16.4896	299.838
16.495	239.993	16.4975	180.144	16.4946	120.288	16.4937	60.9875	16.4992	2.48098	16.4962	299.852
16.5017	239.994	16.5042	180.145	16.5012	120.288	16.5004	60.9918	16.5058	2.4991	16.5029	299.866
16.5083	239.994	16.5108	180.144	16.5079	120.289	16.5071	60.9956	16.5125	2.51389	16.5096	299.881
16.515	239.994	16.5175	180.144	16.5146	120.291	16.5138	60.999	16.5192	2.52676	16.5162	299.89
16.5217	239.994	16.5242	180.144	16.5212	120.293	16.5204	61.0033	16.5258	2.53725	16.5229	299.886
16.5283	239.993	16.5308	180.144	16.5279	120.296	16.5271	61.0076	16.5325	2.54536	16.5296	299.876
16.535	239.99	16.5375	180.144	16.5346	120.298	16.5338	61.0099	16.5392	2.55108	16.5362	299.847
16.5417	239.988	16.5442	180.143	16.5413	120.299	16.5404	61.0114	16.5458	2.55394	16.5429	299.805
16.5483	239.987	16.5508	180.143	16.5479	120.298	16.5471	61.0133	16.5525	2.55489	16.5496	299.766
16.555	239.987	16.5575	180.143	16.5546	120.296	16.5538	61.0147	16.5592	2.55299	16.5562	299.728
16.5617	239.989	16.5642	180.144	16.5613	120.293	16.5604	61.0147	16.5658	2.55108	16.5629	299.704
16.5683	239.99	16.5708	180.144	16.5679	120.291	16.5671	61.0133	16.5725	2.54869	16.5696	299.681
16.575	239.992	16.5775	180.144	16.5746	120.288	16.5738	61.0119	16.5792	2.54631	16.5763	299.652
16.5817	239.993	16.5842	180.141	16.5813	120.286	16.5804	61.0109	16.5858	2.5425	16.5829	299.633
16.5883	239.992	16.5908	180.138	16.5879	120.285	16.5871	61.0085	16.5925	2.53773	16.5896	299.623
16.595	239.989	16.5975	180.133	16.5946	120.286	16.5938	61.0052	16.5992	2.53201	16.5963	299.633
16.6017	239.986	16.6042	180.129	16.6013	120.287	16.6004	61.0014	16.6058	2.52533	16.6029	299.647
16.6083	239.982	16.6108	180.126	16.6079	120.287	16.6071	60.9971	16.6125	2.5177	16.6096	299.661
16.615	239.979	16.6175	180.125	16.6146	120.287	16.6137	60.9928	16.6192	2.51007	16.6163	299.671
16.6217	239.977	16.6242	180.125	16.6212	120.286	16.6204	60.989	16.6258	2.5034	16.6229	299.671
16.6283	239.976	16.6308	180.126	16.6279	120.285	16.6271	60.9856	16.6325	2.49863	16.6296	299.666
16.635	239.975	16.6375	180.127	16.6346	120.283	16.6337	60.9828	16.6392	2.49434	16.6363	299.652
16.6417	239.973	16.6442	180.126	16.6412	120.278	16.6404	60.9794	16.6458	2.491	16.6429	299.633
16.6483	239.971	16.6508	180.124	16.6479	120.274	16.6471	60.9761	16.6525	2.48671	16.6496	299.628
16.655	239.969	16.6575	180.122	16.6546	120.27	16.6537	60.9723	16.6592	2.48146	16.6562	299.628
16.6617	239.968	16.6642	180.119	16.6612	120.268	16.6604	60.9675	16.6658	2.47478	16.6629	299.633
16.6683	239.967	16.6708	180.118	16.6679	120.265	16.6671	60.9618	16.6725	2.46525	16.6696	299.647
16.675	239.967	16.6775	180.118	16.6746	120.262	16.6737	60.9565	16.6792	2.4538	16.6762	299.661
16.6817	239.969	16.6842	180.116	16.6812	120.26	16.6804	60.9522	16.6858	2.44045	16.6829	299.671
16.6883	239.972	16.6908	180.114	16.6879	120.258	16.6871	60.9489	16.6925	2.42615	16.6896	299.666
16.695	239.974	16.6975	180.113	16.6946	120.256	16.6938	60.9456	16.6992	2.4128	16.6962	299.666
16.7017	239.974	16.7042	180.113	16.7013	120.254	16.7004	60.9422	16.7058	2.40135	16.7029	299.676
16.7083	239.974	16.7108	180.113	16.7079	120.252	16.7071	60.9384	16.7125	2.39038	16.7096	299.69
16.715	239.972	16.7175	180.114	16.7146	120.252	16.7138	60.9327	16.7192	2.38037	16.7162	299.7
16.7217	239.97	16.7242	180.114	16.7213	120.253	16.7204	60.926	16.7258	2.3694	16.7229	299.704
16.7283	239.969	16.7308	180.115	16.7279	120.252	16.7271	60.9189	16.7325	2.35844	16.7296	299.704
16.735	239.967	16.7375	180.115	16.7346	120.252	16.7338	60.9112	16.7392	2.34747	16.7362	299.7
16.7417	239.967	16.7442	180.114	16.7413	120.251	16.7404	60.9041	16.7458	2.33555	16.7429	299.685
16.7483	239.968	16.7508	180.113	16.7479	120.25	16.7471	60.8984	16.7525	2.32267	16.7496	299.661
16.755	239.969	16.7575	180.112	16.7546	120.248	16.7538	60.8936	16.7592	2.31075	16.7563	299.633
16.7617	239.969	16.7642	180.111	16.7613	120.247	16.7604	60.8907	16.7658	2.30074	16.7629	299.619
16.7683	239.969	16.7708	180.11	16.7679	120.247	16.7671	60.8893	16.7725	2.29168	16.7696	299.619
16.775	239.969	16.7775	180.11	16.7746	120.247	16.7737	60.8888	16.7792	2.28262	16.7763	299.628
16.7817	239.969	16.7842	180.11	16.7812	120.247	16.7804	60.8879	16.7858	2.27451	16.7829	299.638
16.7883	239.968	16.7908	180.111	16.7879	120.247	16.7871	60.8869	16.7925	2.26784	16.7896	299.642
16.795	239.968	16.7975	180.112	16.7946	120.245	16.7937	60.8874	16.7992	2.26355	16.7963	299.638
16.8017	239.968	16.8042	180.112	16.8012	120.244	16.8004	60.8888	16.8058	2.26068	16.8029	299.638
16.8083	239.969	16.8108	180.113	16.8079	120.242	16.8071	60.8912	16.8125	2.25878	16.8096	299.647
16.815	239.968	16.8175	180.113	16.8146	120.242	16.8137	60.896	16.8192	2.25735	16.8163	299.647
16.8217	239.967	16.8242	180.115	16.8212	120.244	16.8204	60.9022	16.8258	2.25735	16.8229	299.647
16.8283	239.966	16.8308	180.116	16.8279	120.247	16.8271	60.9084	16.8325	2.25925	16.8296	299.642
16.835	239.966	16.8375	180.116	16.8346	120.252	16.8337	60.9151	16.8392	2.26164	16.8362	299.647
16.8417	239.965	16.8442	180.116	16.8412	120.256	16.8404	60.9208	16.8458	2.26355	16.8429	299.642
16.8483	239.966	16.8508	180.115	16.8479	120.259	16.8471	60.9255	16.8525	2.26736	16.8496	299.633
16.855	239.968	16.8575	180.115	16.8546	120.262	16.8538	60.9313	16.8592	2.27308	16.8562	299.619
16.8617	239.97	16.8642	180.113	16.8612	120.263	16.8604	60.9375	16.8658	2.2788	16.8629	299.619
16.8683	239.973	16.8708	180.112	16.8679	120.263	16.8671	60.9456	16.8725	2.28357	16.8696	299.628
16.875	239.975	16.8775	180.111	16.8746	120.264	16.8738	60.9551	16.8792	2.2893	16.8762	299.638
16.8817	239.978	16.8842	180.111	16.8813	120.266	16.8804	60.968	16.8858	2.29597	16.8829	299.652
16.8883	239.979	16.8908	180.113	16.8879	120.269	16.8871	60.9837	16.8925	2.30312	16.8896	299.666
16.895	239.978	16.8975	180.116	16.8946	120.273	16.8938	60.9999	16.8992	2.30932	16.8962	299.681
16.9017	239.976	16.9042	180.118	16.9013	120.278	16.9004	61.0166	16.9058	2.31695	16.9029	299.695
16.9083	239.974	16.9108	180.122	16.9079	120.282	16.9071	61.0328	16.9125	2.32601	16.9096	299.709
16.915	239.972	16.9175	180.126	16.9146	120.286	16.9138	61.049	16.9192	2.33459	16.9163	299.719
16.9217	239.971	16.9242	180.132	16.9213	120.291	16.9204	61.0643	16.9258	2.3427	16.9229	299.723
16.9283	239.971	16.9308	180.136	16.9279	120.295	16.9271	61.0791	16.9325	2.35128	16.9296	299.728
16.935	239.972	16.9375	180.139	16.9346	120.299	16.9337	61.0915	16.9392	2.36082	16.9363	299.723
16.9417	239.976	16.9442	180.142	16.9413	120.303	16.9404	61.1029	16.9458	2.37226	16.9429	299.714
16.9483	239.98	16.9508	180.143	16.9479	120.308	16.9471	61.1139	16.9525	2.38562	16.9496	299.704
16.955	239.983	16.9575	180.143	16.9546	120.313	16.9537	61.1258	16.9592	2.40183	16.9563	299.704
16.9617	239.985	16.9642	180.143	16.9612	120.318	16.9604	61.1382	16.9658	2.41995	16.9629	299.704
16.9683	239.985	16.9708	180.142	16.9679	120.323	16.9671	61.1506	16.9725	2.44093	16.9696	299.7
16.975	239.984	16.9775	180.142	16.9746	120.329	16.9737	61.1635	16.9792	2.46429	16.9763	299.685
16.9817	239.983	16.9842	180.144	16.9812	120.336	16.9804	61.1773	16.9858	2.48957	16.9829	299.666
16.9883	239.982	16.9908	180.146	16.9879	120.342	16.9871	61.1911	16.9925	2.5177	16.9896	299.638
16.995	239.981	16.9975	180.148	16.9946	120.348	16.9937	61.205	16.9992	2.54774	16.9962	299.604
17.0017	239.98	17.0042	180.15	17.0012	120.351	17.0004	61.2178	17.0058	2.58112	17.0029	299.576
17.0083	239.981	17.0108	180.152	17.0079	120.354	17.0071	61.2317	17.0125	2.61641	17.0096	299.571
17.015	239.981	17.0175	180.154	17.0146	120.356	17.0138	61.2465	17.0192	2.65455	17.0162	299.58
17.0217	239.98	17.0242	180.155	17.0212	120.356	17.0204	61.2612	17.0258	2.69604	17.0229	299.59
17.0283	239.977	17.0308	180.158	17.0279	120.357	17.0271	61.276	17.0325	2.73943	17.0296	299.604
17.035	239.974	17.0375	180.16	17.0346	120.359	17.0338	61.2903	17.0392	2.7833	17.0362	299.619
17.0417	239.974	17.0442	180.163	17.0413	120.362	17.0404	61.3037	17.0458	2.82717	17.0429	299.619
17.0483	239.974	17.0508	180.166	17.0479	120.366	17.0471	61.3146	17.0525	2.87056	17.0496	299.609
17.055	239.975	17.0575	180.17	17.0546	120.369	17.0538	61.3232	17.0592	2.91109	17.0562	299.595
17.0617	239.976	17.0642	180.173	17.0613	120.372	17.0604	61.3304	17.0658	2.94781	17.0629	299.585
17.0683	239.977	17.0708	180.175	17.0679	120.376	17.0671	61.3356	17.0725	2.98119	17.0696	299.576
17.075	239.978	17.0775	180.177	17.0746	120.379	17.0738	61.3394	17.0792	3.00932	17.0763	299.58
17.0817	239.978	17.0842	180.179	17.0813	120.378	17.0804	61.3404	17.0858	3.03268	17.0829	299.59
17.0883	239.977	17.0908	180.18	17.0879	120.376	17.0871	61.3394	17.0925	3.05128	17.0896	299.599
17.095	239.976	17.0975	180.178	17.0946	120.372	17.0938	61.3356	17.0992	3.0632	17.0963	299.604
17.1017	239.976	17.1042	180.175	17.1013	120.368	17.1004	61.327	17.1058	3.06845	17.1029	299.614
17.1083	239.979	17.1108	180.172	17.1079	120.363	17.1071	61.3156	17.1125	3.06797	17.1096	299.619
17.115	239.981	17.1175	180.167	17.1146	120.358	17.1137	61.3018	17.1192	3.06273	17.1163	299.623
17.1217	239.982	17.1242	180.162	17.1212	120.353	17.1204	61.286	17.1258	3.05271	17.1229	299.623
17.1283	239.982	17.1308	180.158	17.1279	120.35	17.1271	61.2684	17.1325	3.03984	17.1296	299.623
17.135	239.983	17.1375	180.155	17.1346	120.346	17.1337	61.2498	17.1392	3.02601	17.1363	299.619
17.1417	239.981	17.1442	180.152	17.1412	120.341	17.1404	61.2317	17.1458	3.01361	17.1429	299.609
17.1483	239.979	17.1508	180.151	17.1479	120.335	17.1471	61.2126	17.1525	3.00455	17.1496	299.604
17.155	239.976	17.1575	180.151	17.1546	120.329	17.1537	61.1921	17.1592	2.99835	17.1562	299.599
17.1617	239.974	17.1642	180.149	17.1612	120.323	17.1604	61.1706	17.1658	2.99597	17.1629	299.604
17.1683	239.971	17.1708	180.146	17.1679	120.318	17.1671	61.1478	17.1725	2.99883	17.1696	299.609
17.175	239.969	17.1775	180.143	17.1746	120.312	17.1737	61.1249	17.1792	3.0055	17.1762	299.614
17.1817	239.967	17.1842	180.139	17.1812	120.305	17.1804	61.1029	17.1858	3.01647	17.1829	299.609
17.1883	239.968	17.1908	180.135	17.1879	120.298	17.1871	61.0824	17.1925	3.03268	17.1896	299.595
17.195	239.97	17.1975	180.132	17.1946	120.292	17.1938	61.0633	17.1992	3.05605	17.1962	299.59
17.2017	239.972	17.2042	180.13	17.2013	120.286	17.2004	61.0457	17.2058	3.08704	17.2029	299.59
17.2083	239.972	17.2108	180.128	17.2079	120.282	17.2071	61.0314	17.2125	3.12614	17.2096	299.595
17.215	239.973	17.2175	180.125	17.2146	120.28	17.2138	61.0214	17.2192	3.17287	17.2162	299.59
17.2217	239.973	17.2242	180.122	17.2213	120.279	17.2204	61.0147	17.2258	3.22676	17.2229	299.58
17.2283	239.971	17.2308	180.117	17.2279	120.28	17.2271	61.0099	17.2325	3.28684	17.2296	299.571
17.235	239.969	17.2375	180.112	17.2346	120.28	17.2338	61.0076	17.2392	3.35121	17.2362	299.552
17.2417	239.967	17.2442	180.109	17.2413	120.282	17.2404	61.0076	17.2458	3.4194	17.2429	299.528
17.2483	239.967	17.2508	180.108	17.2479	120.283	17.2471	61.0099	17.2525	3.49236	17.2496	299.504
17.255	239.969	17.2575	180.11	17.2546	120.286	17.2538	61.0142	17.2592	3.57008	17.2563	299.49
17.2617	239.97	17.2642	180.112	17.2613	120.288	17.2604	61.0219	17.2658	3.65067	17.2629	299.49
17.2683	239.974	17.2708	180.115	17.2679	120.292	17.2671	61.0328	17.2725	3.73411	17.2696	299.49
17.275	239.978	17.2775	180.119	17.2746	120.297	17.2737	61.0486	17.2792	3.82233	17.2763	299.499
17.2817	239.982	17.2842	180.124	17.2812	120.301	17.2804	61.0691	17.2858	3.91483	17.2829	299.504
17.2883	239.986	17.2908	180.128	17.2879	120.307	17.2871	61.0943	17.2925	4.01306	17.2896	299.504
17.295	239.989	17.2975	180.132	17.2946	120.316	17.2937	61.1234	17.2992	4.11654	17.2963	299.504
17.3017	239.992	17.3042	180.137	17.3012	120.329	17.3004	61.1578	17.3058	4.22668	17.3029	299.504
17.3083	239.994	17.3108	180.143	17.3079	120.343	17.3071	61.1983	17.3125	4.34399	17.3096	299.499
17.315	239.996	17.3175	180.149	17.3146	120.358	17.3137	61.2469	17.3192	4.46796	17.3163	299.49
17.3217	240	17.3242	180.155	17.3212	120.375	17.3204	61.3027	17.3258	4.59719	17.3229	299.48
17.3283	240.006	17.3308	180.164	17.3279	120.397	17.3271	61.3676	17.3325	4.73261	17.3296	299.475
17.335	240.014	17.3375	180.174	17.3346	120.421	17.3337	61.4429	17.3392	4.87471	17.3362	299.48
17.3417	240.024	17.3442	180.187	17.3412	120.447	17.3404	61.5292	17.3458	5.02348	17.3429	299.49
17.3483	240.034	17.3508	180.202	17.3479	120.477	17.3471	61.6255	17.3525	5.18227	17.3496	299.495
17.355	240.045	17.3575	180.218	17.3546	120.514	17.3538	61.7333	17.3592	5.35202	17.3562	299.495
17.3617	240.055	17.3642	180.236	17.3612	120.556	17.3604	61.853	17.3658	5.53417	17.3629	299.495
17.3683	240.065	17.3708	180.256	17.3679	120.604	17.3671	61.9856	17.3725	5.72729	17.3696	299.49
17.375	240.076	17.3775	180.278	17.3746	120.656	17.3738	62.1286	17.3792	5.93233	17.3762	299.475
17.3817	240.089	17.3842	180.3	17.3813	120.711	17.3804	62.2812	17.3858	6.14977	17.3829	299.456
17.3883	240.102	17.3908	180.325	17.3879	120.77	17.3871	62.4428	17.3925	6.38008	17.3896	299.437
17.395	240.117	17.3975	180.352	17.3946	120.832	17.3938	62.6131	17.3992	6.62088	17.3962	299.428
17.4017	240.133	17.4042	180.38	17.4013	120.893	17.4004	62.7876	17.4058	6.86979	17.4029	299.423
17.4083	240.148	17.4108	180.409	17.4079	120.953	17.4071	62.9626	17.4125	7.12252	17.4096	299.423
17.415	240.161	17.4175	180.438	17.4146	121.009	17.4138	63.1343	17.4192	7.37476	17.4163	299.433
17.4217	240.173	17.4242	180.465	17.4213	121.062	17.4204	63.3002	17.4258	7.62081	17.4229	299.461
17.4283	240.183	17.4308	180.492	17.4279	121.112	17.4271	63.4542	17.4325	7.85494	17.4296	299.504
17.435	240.19	17.4375	180.515	17.4346	121.156	17.4337	63.5925	17.4392	8.07142	17.4363	299.552
17.4417	240.195	17.4442	180.534	17.4413	121.196	17.4404	63.7117	17.4458	8.26502	17.4429	299.58
17.4483	240.197	17.4508	180.549	17.4479	121.23	17.4471	63.8104	17.4525	8.43239	17.4496	299.595
17.455	240.198	17.4575	180.561	17.4546	121.256	17.4537	63.8872	17.4592	8.57115	17.4563	299.599
17.4617	240.197	17.4642	180.569	17.4612	121.276	17.4604	63.9391	17.4658	8.67796	17.4629	299.599
17.4683	240.195	17.4708	180.575	17.4679	121.286	17.4671	63.9659	17.4725	8.75282	17.4696	299.59
17.475	240.191	17.4775	180.576	17.4746	121.284	17.4737	63.9682	17.4792	8.79669	17.4763	299.59
17.4817	240.187	17.4842	180.572	17.4812	121.273	17.4804	63.9482	17.4858	8.8129	17.4829	299.614
17.4883	240.181	17.4908	180.564	17.4879	121.254	17.4871	63.9072	17.4925	8.80671	17.4896	299.652
17.495	240.174	17.4975	180.553	17.4946	121.227	17.4937	63.8457	17.4992	8.78429	17.4962	299.695
17.5017	240.166	17.5042	180.539	17.5012	121.195	17.5004	63.7656	17.5058	8.75139	17.5029	299.733
17.5083	240.158	17.5108	180.524	17.5079	121.161	17.5071	63.6688	17.5125	8.71372	17.5096	299.762
17.515	240.149	17.5175	180.507	17.5146	121.123	17.5138	63.5586	17.5192	8.67748	17.5162	299.771
17.5217	240.14	17.5242	180.489	17.5212	121.083	17.5204	63.4389	17.5258	8.64792	17.5229	299.766
17.5283	240.13	17.5308	180.472	17.5279	121.042	17.5271	63.3121	17.5325	8.63028	17.5296	299.766
17.535	240.119	17.5375	180.453	17.5346	121	17.5338	63.181	17.5392	8.62932	17.5362	299.781
17.5417	240.108	17.5442	180.433	17.5413	120.957	17.5404	63.0479	17.5458	8.64935	17.5429	299.805
17.5483	240.096	17.5508	180.414	17.5479	120.913	17.5471	62.9159	17.5525	8.6937	17.5496	299.852
17.555	240.084	17.5575	180.394	17.5546	120.867	17.5538	62.7847	17.5592	8.76474	17.5562	299.919
17.5617	240.073	17.5642	180.374	17.5613	120.823	17.5604	62.6541	17.5658	8.86583	17.5629	300
17.5683	240.062	17.5708	180.352	17.5679	120.779	17.5671	62.5244	17.5725	8.99887	17.5696	300.076
17.575	240.052	17.5775	180.33	17.5746	120.736	17.5738	62.3971	17.5792	9.16529	17.5763	300.143
17.5817	240.041	17.5842	180.309	17.5813	120.694	17.5804	62.274	17.5858	9.36508	17.5829	300.2
17.5883	240.031	17.5908	180.29	17.5879	120.654	17.5871	62.1563	17.5925	9.60016	17.5896	300.248
17.595	240.022	17.5975	180.272	17.5946	120.617	17.5938	62.0437	17.5992	9.87053	17.5963	300.286
17.6017	240.014	17.6042	180.255	17.6013	120.58	17.6004	61.9379	17.6058	10.1762	17.6029	300.319
17.6083	240.008	17.6108	180.238	17.6079	120.546	17.6071	61.8396	17.6125	10.5162	17.6096	300.362
17.615	240.003	17.6175	180.223	17.6146	120.515	17.6137	61.75	17.6192	10.891	17.6163	300.41
17.6217	239.999	17.6242	180.207	17.6212	120.488	17.6204	61.6694	17.6258	11.301	17.6229	300.472
17.6283	239.994	17.6308	180.193	17.6279	120.463	17.6271	61.5988	17.6325	11.7445	17.6296	300.553
17.635	239.991	17.6375	180.18	17.6346	120.442	17.6337	61.5397	17.6392	12.2199	17.6363	300.649
17.6417	239.99	17.6442	180.169	17.6412	120.425	17.6404	61.4915	17.6458	12.7263	17.6429	300.749
17.6483	239.991	17.6508	180.161	17.6479	120.41	17.6471	61.4529	17.6525	13.2623	17.6496	300.849
17.655	239.993	17.6575	180.155	17.6546	120.395	17.6537	61.4248	17.6592	13.8254	17.6562	300.949
17.6617	239.997	17.6642	180.149	17.6612	120.384	17.6604	61.4095	17.6658	14.4124	17.6629	301.035
17.6683	240.002	17.6708	180.145	17.6679	120.375	17.6671	61.4062	17.6725	15.0208	17.6696	301.106
17.675	240.01	17.6775	180.143	17.6746	120.369	17.6737	61.4157	17.6792	15.6469	17.6762	301.154
17.6817	240.019	17.6842	180.143	17.6812	120.365	17.6804	61.4386	17.6858	16.2873	17.6829	301.202
17.6883	240.028	17.6908	180.143	17.6879	120.365	17.6871	61.4768	17.6925	16.9387	17.6896	301.249
17.695	240.037	17.6975	180.145	17.6946	120.368	17.6938	61.5307	17.6992	17.5982	17.6962	301.302
17.7017	240.048	17.7042	180.147	17.7013	120.373	17.7004	61.5998	17.7058	18.2629	17.7029	301.364
17.7083	240.06	17.7108	180.153	17.7079	120.383	17.7071	61.6851	17.7125	18.929	17.7096	301.44
17.715	240.075	17.7175	180.158	17.7146	120.399	17.7138	61.7877	17.7192	19.5937	17.7162	301.531
17.7217	240.092	17.7242	180.164	17.7213	120.422	17.7204	61.9078	17.7258	20.2546	17.7229	301.616
17.7283	240.113	17.7308	180.171	17.7279	120.449	17.7271	62.0471	17.7325	20.9064	17.7296	301.683
17.735	240.135	17.7375	180.18	17.7346	120.481	17.7338	62.2039	17.7392	21.5459	17.7362	301.731
17.7417	240.159	17.7442	180.193	17.7413	120.518	17.7404	62.3804	17.7458	22.1682	17.7429	301.769
17.7483	240.183	17.7508	180.207	17.7479	120.559	17.7471	62.5754	17.7525	22.7714	17.7496	301.802
17.755	240.209	17.7575	180.224	17.7546	120.604	17.7538	62.7924	17.7592	23.3522	17.7563	301.822
17.7617	240.236	17.7642	180.244	17.7613	120.654	17.7604	63.0303	17.7658	23.9081	17.7629	301.845
17.7683	240.263	17.7708	180.267	17.7679	120.711	17.7671	63.2897	17.7725	24.4393	17.7696	301.884
17.775	240.293	17.7775	180.294	17.7746	120.777	17.7737	63.571	17.7792	24.9443	17.7763	301.945
17.7817	240.326	17.7842	180.325	17.7812	120.852	17.7804	63.8748	17.7858	25.4216	17.7829	302.012
17.7883	240.362	17.7908	180.362	17.7879	120.937	17.7871	64.2024	17.7925	25.8713	17.7896	302.069
17.795	240.4	17.7975	180.403	17.7946	121.032	17.7937	64.5538	17.7992	26.2933	17.7963	302.112
17.8017	240.438	17.8042	180.45	17.8012	121.137	17.8004	64.9305	17.8058	26.6886	17.8029	302.155
17.8083	240.476	17.8108	180.502	17.8079	121.252	17.8071	65.3325	17.8125	27.0562	17.8096	302.193
17.815	240.515	17.8175	180.558	17.8146	121.379	17.8137	65.7612	17.8192	27.3972	17.8163	302.222
17.8217	240.557	17.8242	180.618	17.8212	121.516	17.8204	66.216	17.8258	27.7133	17.8229	302.251
17.8283	240.601	17.8308	180.683	17.8279	121.666	17.8271	66.6962	17.8325	28.0089	17.8296	302.284
17.835	240.649	17.8375	180.753	17.8346	121.828	17.8337	67.2012	17.8392	28.2884	17.8362	302.322
17.8417	240.699	17.8442	180.83	17.8412	122.002	17.8404	67.7286	17.8458	28.5554	17.8429	302.365
17.8483	240.752	17.8508	180.914	17.8479	122.188	17.8471	68.2798	17.8525	28.8177	17.8496	302.384
17.855	240.807	17.8575	181.006	17.8546	122.387	17.8538	68.853	17.8592	29.0828	17.8562	302.398
17.8617	240.862	17.8642	181.107	17.8612	122.598	17.8604	69.4466	17.8658	29.3589	17.8629	302.408
17.8683	240.916	17.8708	181.216	17.8679	122.821	17.8671	70.0598	17.8725	29.6535	17.8696	302.422
17.875	240.972	17.8775	181.33	17.8746	123.058	17.8738	70.6936	17.8792	29.9768	17.8762	302.441
17.8817	241.03	17.8842	181.449	17.8813	123.308	17.8804	71.3473	17.8858	30.3373	17.8829	302.456
17.8883	241.091	17.8908	181.575	17.8879	123.57	17.8871	72.0211	17.8925	30.7436	17.8896	302.484
17.895	241.156	17.8975	181.706	17.8946	123.844	17.8938	72.7168	17.8992	31.2071	17.8962	302.518
17.9017	241.225	17.9042	181.843	17.9013	124.13	17.9004	73.4363	17.9058	31.7397	17.9029	302.556
17.9083	241.294	17.9108	181.986	17.9079	124.43	17.9071	74.1816	17.9125	32.3539	17.9096	302.594
17.915	241.366	17.9175	182.137	17.9146	124.743	17.9138	74.9541	17.9192	33.0591	17.9163	302.637
17.9217	241.439	17.9242	182.298	17.9213	125.069	17.9204	75.7576	17.9258	33.8655	17.9229	302.689
17.9283	241.513	17.9308	182.469	17.9279	125.411	17.9271	76.5958	17.9325	34.7834	17.9296	302.737
17.935	241.588	17.9375	182.647	17.9346	125.769	17.9337	77.4694	17.9392	35.8205	17.9363	302.78
17.9417	241.664	17.9442	182.833	17.9413	126.145	17.9404	78.3802	17.9458	36.9792	17.9429	302.818
17.9483	241.743	17.9508	183.028	17.9479	126.536	17.9471	79.33	17.9525	38.2585	17.9496	302.856
17.955	241.825	17.9575	183.229	17.9546	126.941	17.9537	80.318	17.9592	39.6528	17.9563	302.89
17.9617	241.908	17.9642	183.434	17.9612	127.359	17.9604	81.3385	17.9658	41.1482	17.9629	302.928
17.9683	241.992	17.9708	183.642	17.9679	127.782	17.9671	82.3823	17.9725	42.7227	17.9696	302.971
17.975	242.077	17.9775	183.852	17.9746	128.208	17.9737	83.4394	17.9792	44.3463	17.9763	303.023
17.9817	242.159	17.9842	184.06	17.9812	128.628	17.9804	84.4961	17.9858	45.9819	17.9829	303.076
17.9883	242.237	17.9908	184.263	17.9879	129.036	17.9871	85.5323	17.9925	47.5845	17.9896	303.128
17.995	242.308	17.9975	184.458	17.9946	129.423	17.9937	86.526	17.9992	49.1056	17.9962	303.19
18.0017	242.373	18.0042	184.64	18.0012	129.778	18.0004	87.4534	18.0058	50.4937	18.0029	303.281
18.0083	242.426	18.0108	184.805	18.0079	130.095	18.0071	88.2898	18.0125	51.7006	18.0096	303.405
18.015	242.467	18.0175	184.95	18.0146	130.365	18.0138	89.0113	18.0192	52.681	18.0162	303.557
18.0217	242.494	18.0242	185.072	18.0212	130.582	18.0204	89.5944	18.0258	53.3967	18.0229	303.734
18.0283	242.508	18.0308	185.165	18.0279	130.738	18.0271	90.0193	18.0325	53.8173	18.0296	303.948
18.035	242.508	18.0375	185.229	18.0346	130.83	18.0338	90.2711	18.0392	53.9236	18.0362	304.182
18.0417	242.494	18.0442	185.26	18.0413	130.855	18.0404	90.3407	18.0458	53.7076	18.0429	304.401
18.0483	242.467	18.0508	185.26	18.0479	130.811	18.0471	90.2253	18.0525	53.1697	18.0496	304.616
18.055	242.428	18.0575	185.227	18.0546	130.701	18.0538	89.9258	18.0592	52.321	18.0562	304.821
18.0617	242.376	18.0642	185.162	18.0613	130.526	18.0604	89.449	18.0658	51.1808	18.0629	305.026
18.0683	242.313	18.0708	185.069	18.0679	130.293	18.0671	88.8081	18.0725	49.7799	18.0696	305.212
18.075	242.24	18.0775	184.949	18.0746	130.006	18.0738	88.019	18.0792	48.1515	18.0763	305.383
18.0817	242.158	18.0842	184.806	18.0813	129.675	18.0804	87.1034	18.0858	46.3338	18.0829	305.531
18.0883	242.069	18.0908	184.642	18.0879	129.307	18.0871	86.082	18.0925	44.3659	18.0896	305.641
18.095	241.975	18.0975	184.462	18.0946	128.914	18.0938	84.9782	18.0992	42.2878	18.0963	305.708
18.1017	241.88	18.1042	184.27	18.1013	128.5	18.1004	83.8142	18.1058	40.1349	18.1029	305.732
18.1083	241.784	18.1108	184.068	18.1079	128.073	18.1071	82.6111	18.1125	37.9386	18.1096	305.708
18.115	241.687	18.1175	183.863	18.1146	127.641	18.1137	81.3866	18.1192	35.7294	18.1163	305.631
18.1217	241.589	18.1242	183.656	18.1212	127.209	18.1204	80.1569	18.1258	33.5326	18.1229	305.503
18.1283	241.493	18.1308	183.451	18.1279	126.779	18.1271	78.9376	18.1325	31.3711	18.1296	305.336
18.135	241.399	18.1375	183.249	18.1346	126.357	18.1337	77.7422	18.1392	29.2606	18.1363	305.136
18.1417	241.308	18.1442	183.053	18.1412	125.944	18.1404	76.5782	18.1458	27.2155	18.1429	304.897
18.1483	241.219	18.1508	182.863	18.1479	125.547	18.1471	75.4524	18.1525	25.2461	18.1496	304.635
18.155	241.134	18.1575	182.679	18.1546	125.166	18.1537	74.369	18.1592	23.3626	18.1562	304.363
18.1617	241.053	18.1642	182.501	18.1612	124.801	18.1604	73.3324	18.1658	21.5712	18.1629	304.091
18.1683	240.977	18.1708	182.329	18.1679	124.455	18.1671	72.3434	18.1725	19.876	18.1696	303.805
18.175	240.903	18.1775	182.165	18.1746	124.127	18.1737	71.4045	18.1792	18.2824	18.1762	303.519
18.1817	240.831	18.1842	182.009	18.1812	123.816	18.1804	70.5186	18.1858	16.7942	18.1829	303.238
18.1883	240.762	18.1908	181.86	18.1879	123.522	18.1871	69.6889	18.1925	15.4133	18.1896	302.956
18.195	240.699	18.1975	181.721	18.1946	123.248	18.1938	68.9183	18.1992	14.1406	18.1962	302.675
18.2017	240.641	18.2042	181.592	18.2013	122.993	18.2004	68.2054	18.2058	12.9733	18.2029	302.403
18.2083	240.586	18.2108	181.472	18.2079	122.758	18.2071	67.5507	18.2125	11.9104	18.2096	302.146
18.215	240.535	18.2175	181.36	18.2146	122.541	18.2138	66.9532	18.2192	10.9472	18.2162	301.898
18.2217	240.488	18.2242	181.256	18.2213	122.342	18.2204	66.4111	18.2258	10.0803	18.2229	301.674
18.2283	240.445	18.2308	181.16	18.2279	122.162	18.2271	65.9199	18.2325	9.30357	18.2296	301.464
18.235	240.405	18.2375	181.071	18.2346	121.999	18.2338	65.4774	18.2392	8.61073	18.2362	301.268
18.2417	240.368	18.2442	180.989	18.2413	121.852	18.2404	65.0816	18.2458	7.99561	18.2429	301.087
18.2483	240.334	18.2508	180.915	18.2479	121.721	18.2471	64.7297	18.2525	7.45058	18.2496	300.935
18.255	240.304	18.2575	180.849	18.2546	121.606	18.2538	64.4169	18.2592	6.96993	18.2563	300.796
18.2617	240.278	18.2642	180.79	18.2613	121.505	18.2604	64.1399	18.2658	6.54411	18.2629	300.668
18.2683	240.254	18.2708	180.739	18.2679	121.418	18.2671	63.8948	18.2725	6.16884	18.2696	300.558
18.275	240.232	18.2775	180.693	18.2746	121.341	18.2737	63.6788	18.2792	5.83792	18.2763	300.472
18.2817	240.211	18.2842	180.654	18.2812	121.273	18.2804	63.4881	18.2858	5.54752	18.2829	300.396
18.2883	240.192	18.2908	180.621	18.2879	121.213	18.2871	63.3207	18.2925	5.29051	18.2896	300.319
18.295	240.174	18.2975	180.591	18.2946	121.16	18.2937	63.1738	18.2992	5.06306	18.2963	300.238
18.3017	240.159	18.3042	180.565	18.3012	121.112	18.3004	63.0456	18.3058	4.86374	18.3029	300.167
18.3083	240.146	18.3108	180.54	18.3079	121.069	18.3071	62.933	18.3125	4.68874	18.3096	300.105
18.315	240.135	18.3175	180.518	18.3146	121.029	18.3137	62.8338	18.3192	4.53424	18.3163	300.048
18.3217	240.125	18.3242	180.499	18.3212	120.994	18.3204	62.748	18.3258	4.39787	18.3229	299.995
18.3283	240.116	18.3308	180.482	18.3279	120.963	18.3271	62.6727	18.3325	4.27914	18.3296	299.952
18.335	240.109	18.3375	180.466	18.3346	120.934	18.3337	62.6064	18.3392	4.17519	18.3362	299.914
18.3417	240.103	18.3442	180.452	18.3412	120.908	18.3404	62.5468	18.3458	4.08459	18.3429	299.881
18.3483	240.095	18.3508	180.44	18.3479	120.886	18.3471	62.4958	18.3525	4.00448	18.3496	299.843
18.355	240.087	18.3575	180.428	18.3546	120.868	18.3538	62.4524	18.3592	3.93438	18.3562	299.8
18.3617	240.08	18.3642	180.418	18.3612	120.853	18.3604	62.4142	18.3658	3.87335	18.3629	299.771
18.3683	240.072	18.3708	180.408	18.3679	120.84	18.3671	62.3789	18.3725	3.82185	18.3696	299.747
18.375	240.065	18.3775	180.4	18.3746	120.828	18.3738	62.3479	18.3792	3.77893	18.3762	299.723
18.3817	240.059	18.3842	180.394	18.3813	120.819	18.3804	62.3212	18.3858	3.74365	18.3829	299.685
18.3883	240.054	18.3908	180.39	18.3879	120.812	18.3871	62.2988	18.3925	3.71647	18.3896	299.652
18.395	240.052	18.3975	180.385	18.3946	120.806	18.3938	62.2802	18.3992	3.69644	18.3962	299.614
18.4017	240.051	18.4042	180.381	18.4013	120.802	18.4004	62.265	18.4058	3.68357	18.4029	299.571
18.4083	240.05	18.4108	180.378	18.4079	120.799	18.4071	62.2545	18.4125	3.67737	18.4096	299.528
18.415	240.049	18.4175	180.375	18.4146	120.799	18.4138	62.2478	18.4192	3.67785	18.4163	299.49
18.4217	240.046	18.4242	180.372	18.4213	120.8	18.4204	62.2459	18.4258	3.68643	18.4229	299.461
18.4283	240.043	18.4308	180.367	18.4279	120.801	18.4271	62.2478	18.4325	3.70312	18.4296	299.433
18.435	240.04	18.4375	180.364	18.4346	120.801	18.4337	62.2531	18.4392	3.72887	18.4363	299.404
18.4417	240.037	18.4442	180.363	18.4413	120.803	18.4404	62.2612	18.4458	3.76129	18.4429	299.38
18.4483	240.034	18.4508	180.364	18.4479	120.804	18.4471	62.2707	18.4525	3.79944	18.4496	299.351
18.455	240.031	18.4575	180.364	18.4546	120.806	18.4537	62.2812	18.4592	3.83854	18.4563	299.313
18.4617	240.029	18.4642	180.364	18.4612	120.806	18.4604	62.2903	18.4658	3.87716	18.4629	299.27
18.4683	240.026	18.4708	180.364	18.4679	120.806	18.4671	62.2965	18.4725	3.91054	18.4696	299.237
18.475	240.023	18.4775	180.362	18.4746	120.803	18.4737	62.2988	18.4792	3.93534	18.4763	299.213
18.4817	240.02	18.4842	180.356	18.4812	120.795	18.4804	62.296	18.4858	3.94917	18.4829	299.194
18.4883	240.016	18.4908	180.348	18.4879	120.782	18.4871	62.2864	18.4925	3.94869	18.4896	299.185
18.495	240.008	18.4975	180.339	18.4946	120.765	18.4937	62.2683	18.4992	3.93248	18.4962	299.18
18.5017	239.998	18.5042	180.329	18.5012	120.744	18.5004	62.2388	18.5058	3.89719	18.5029	299.17
18.5083	239.986	18.5108	180.319	18.5079	120.718	18.5071	62.1973	18.5125	3.84092	18.5096	299.151
18.515	239.973	18.5175	180.306	18.5146	120.688	18.5138	62.1443	18.5192	3.76272	18.5162	299.127
18.5217	239.959	18.5242	180.292	18.5212	120.656	18.5204	62.08	18.5258	3.66116	18.5229	299.099
18.5283	239.946	18.5308	180.275	18.5279	120.622	18.5271	62.0046	18.5325	3.53718	18.5296	299.061
18.535	239.934	18.5375	180.254	18.5346	120.585	18.5338	61.9193	18.5392	3.39365	18.5362	299.022
18.5417	239.922	18.5442	180.231	18.5413	120.546	18.5404	61.8258	18.5458	3.23391	18.5429	298.984
18.5483	239.911	18.5508	180.207	18.5479	120.506	18.5471	61.7247	18.5525	3.06034	18.5496	298.956
18.555	239.901	18.5575	180.183	18.5546	120.464	18.5538	61.6174	18.5592	2.87628	18.5562	298.937
18.5617	239.891	18.5642	180.159	18.5613	120.422	18.5604	61.5054	18.5658	2.68459	18.5629	298.918
18.5683	239.88	18.5708	180.134	18.5679	120.378	18.5671	61.3914	18.5725	2.48766	18.5696	298.894
18.575	239.871	18.5775	180.11	18.5746	120.333	18.5738	61.2779	18.5792	2.28786	18.5763	298.879
18.5817	239.861	18.5842	180.086	18.5813	120.289	18.5804	61.1659	18.5858	2.08664	18.5829	298.875
18.5883	239.851	18.5908	180.064	18.5879	120.246	18.5871	61.0572	18.5925	1.88732	18.5896	298.865
18.595	239.84	18.5975	180.042	18.5946	120.203	18.5938	60.9508	18.5992	1.69086	18.5963	298.846
18.6017	239.829	18.6042	180.022	18.6013	120.162	18.6004	60.8469	18.6058	1.49965	18.6029	298.808
18.6083	239.817	18.6108	180.003	18.6079	120.124	18.6071	60.7463	18.6125	1.31512	18.6096	298.779
18.615	239.806	18.6175	179.987	18.6146	120.088	18.6137	60.6499	18.6192	1.13964	18.6163	298.755
18.6217	239.796	18.6242	179.971	18.6212	120.053	18.6204	60.5574	18.6258	0.97275	18.6229	298.736
18.6283	239.788	18.6308	179.956	18.6279	120.021	18.6271	60.4682	18.6325	0.81396	18.6296	298.717
18.635	239.781	18.6375	179.942	18.6346	119.991	18.6337	60.3834	18.6392	0.66376	18.6363	298.713
18.6417	239.773	18.6442	179.928	18.6412	119.963	18.6404	60.3033	18.6458	0.52357	18.6429	298.717
18.6483	239.767	18.6508	179.916	18.6479	119.936	18.6471	60.2279	18.6525	0.39387	18.6496	298.727
18.655	239.763	18.6575	179.902	18.6546	119.91	18.6537	60.1574	18.6592	0.27418	18.6562	298.727
18.6617	239.762	18.6642	179.89	18.6612	119.885	18.6604	60.0906	18.6658	0.16451	18.6629	298.727
18.6683	239.761	18.6708	179.878	18.6679	119.863	18.6671	60.0296	18.6725	0.0658	18.6696	298.741
18.675	239.76	18.6775	179.866	18.6746	119.843	18.6737	59.9738	18.6792	-0.02098	18.6762	298.765
18.6817	239.758	18.6842	179.855	18.6812	119.824	18.6804	59.9247	18.6858	-0.09727	18.6829	298.789
18.6883	239.756	18.6908	179.845	18.6879	119.807	18.6871	59.8794	18.6925	-0.16403	18.6896	298.817
18.695	239.753	18.6975	179.835	18.6946	119.793	18.6938	59.8374	18.6992	-0.22173	18.6962	298.846
18.7017	239.747	18.7042	179.826	18.7013	119.781	18.7004	59.8002	18.7058	-0.26989	18.7029	298.875
18.7083	239.742	18.7108	179.816	18.7079	119.77	18.7071	59.7673	18.7125	-0.31042	18.7096	298.894
18.715	239.738	18.7175	179.807	18.7146	119.759	18.7138	59.7382	18.7192	-0.3438	18.7162	298.894
18.7217	239.735	18.7242	179.798	18.7213	119.749	18.7204	59.7134	18.7258	-0.37289	18.7229	298.884
18.7283	239.734	18.7308	179.79	18.7279	119.739	18.7271	59.6934	18.7325	-0.39673	18.7296	298.875
18.735	239.733	18.7375	179.783	18.7346	119.732	18.7338	59.6762	18.7392	-0.41723	18.7362	298.865
18.7417	239.733	18.7442	179.776	18.7413	119.726	18.7404	59.661	18.7458	-0.43488	18.7429	298.851
18.7483	239.734	18.7508	179.771	18.7479	119.722	18.7471	59.6467	18.7525	-0.44966	18.7496	298.846
18.755	239.735	18.7575	179.767	18.7546	119.718	18.7538	59.6343	18.7592	-0.46301	18.7563	298.851
18.7617	239.736	18.7642	179.764	18.7613	119.717	18.7604	59.6238	18.7658	-0.47207	18.7629	298.851
18.7683	239.735	18.7708	179.762	18.7679	119.716	18.7671	59.6152	18.7725	-0.47779	18.7696	298.846
18.775	239.734	18.7775	179.76	18.7746	119.716	18.7737	59.6095	18.7792	-0.48065	18.7763	298.832
18.7817	239.733	18.7842	179.759	18.7812	119.714	18.7804	59.6066	18.7858	-0.48161	18.7829	298.813
18.7883	239.731	18.7908	179.758	18.7879	119.712	18.7871	59.6066	18.7925	-0.47922	18.7896	298.803
18.795	239.729	18.7975	179.757	18.7946	119.712	18.7937	59.608	18.7992	-0.4735	18.7963	298.789
18.8017	239.726	18.8042	179.756	18.8012	119.712	18.8004	59.6114	18.8058	-0.46539	18.8029	298.77
18.8083	239.724	18.8108	179.755	18.8079	119.711	18.8071	59.6152	18.8125	-0.45681	18.8096	298.76
18.815	239.724	18.8175	179.755	18.8146	119.711	18.8137	59.6195	18.8192	-0.4468	18.8163	298.765
18.8217	239.726	18.8242	179.756	18.8212	119.711	18.8204	59.6247	18.8258	-0.43535	18.8229	298.765
18.8283	239.728	18.8308	179.757	18.8279	119.711	18.8271	59.6309	18.8325	-0.42391	18.8296	298.751
18.835	239.73	18.8375	179.758	18.8346	119.712	18.8337	59.639	18.8392	-0.41294	18.8362	298.746
18.8417	239.732	18.8442	179.76	18.8412	119.714	18.8404	59.6476	18.8458	-0.40197	18.8429	298.76
18.8483	239.733	18.8508	179.761	18.8479	119.717	18.8471	59.6572	18.8525	-0.3891	18.8496	298.789
18.855	239.733	18.8575	179.763	18.8546	119.721	18.8538	59.6681	18.8592	-0.37384	18.8562	298.808
18.8617	239.734	18.8642	179.764	18.8612	119.724	18.8604	59.6805	18.8658	-0.35906	18.8629	298.827
18.8683	239.734	18.8708	179.766	18.8679	119.729	18.8671	59.6939	18.8725	-0.34571	18.8696	298.837
18.875	239.733	18.8775	179.769	18.8746	119.732	18.8738	59.7072	18.8792	-0.33283	18.8762	298.837
18.8817	239.733	18.8842	179.773	18.8813	119.734	18.8804	59.7191	18.8858	-0.32234	18.8829	298.817
18.8883	239.733	18.8908	179.775	18.8879	119.734	18.8871	59.7301	18.8925	-0.31471	18.8896	298.798
18.895	239.733	18.8975	179.779	18.8946	119.734	18.8938	59.7396	18.8992	-0.31137	18.8962	298.784
18.9017	239.732	18.9042	179.782	18.9013	119.735	18.9004	59.7478	18.9058	-0.3109	18.9029	298.775
18.9083	239.732	18.9108	179.784	18.9079	119.737	18.9071	59.7525	18.9125	-0.31328	18.9096	298.775
18.915	239.733	18.9175	179.783	18.9146	119.739	18.9138	59.7544	18.9192	-0.31948	18.9163	298.775
18.9217	239.734	18.9242	179.782	18.9213	119.74	18.9204	59.753	18.9258	-0.32854	18.9229	298.775
18.9283	239.734	18.9308	179.782	18.9279	119.74	18.9271	59.7497	18.9325	-0.33998	18.9296	298.765
18.935	239.735	18.9375	179.782	18.9346	119.738	18.9337	59.7435	18.9392	-0.35334	18.9363	298.736
18.9417	239.734	18.9442	179.782	18.9413	119.735	18.9404	59.7354	18.9458	-0.37003	18.9429	298.693
18.9483	239.733	18.9508	179.782	18.9479	119.731	18.9471	59.7268	18.9525	-0.3891	18.9496	298.655
18.955	239.731	18.9575	179.783	18.9546	119.726	18.9537	59.7172	18.9592	-0.41056	18.9563	298.627
18.9617	239.728	18.9642	179.784	18.9612	119.722	18.9604	59.7072	18.9658	-0.4344	18.9629	298.608
18.9683	239.724	18.9708	179.784	18.9679	119.72	18.9671	59.6958	18.9725	-0.46015	18.9696	298.593
18.975	239.72	18.9775	179.782	18.9746	119.718	18.9737	59.6848	18.9792	-0.48685	18.9763	298.584
18.9817	239.716	18.9842	179.778	18.9812	119.715	18.9804	59.6738	18.9858	-0.51451	18.9829	298.589
18.9883	239.712	18.9908	179.774	18.9879	119.712	18.9871	59.6624	18.9925	-0.54312	18.9896	298.589
18.995	239.71	18.9975	179.77	18.9946	119.709	18.9937	59.65	18.9992	-0.57077	18.9962	298.579
19.0017	239.708	19.0042	179.765	19.0012	119.705	19.0004	59.6362	19.0058	-0.59795	19.0029	298.574

## Sheet: Sheet2
Supplementary Figure 11b
DOX (ug/ml)
0.5	54.657
1	97.077
2	193.74
5	555.903
10	1297.98

## Sheet: Sheet3
Supplementary Figure 11c
time	hmvs	time	Apa 0.5 ug/mL	time	Apa 1 ug/mL	time	Apa 2 ug/mL	time	Apa 5 ug/mL	time	Apa 10 ug/mL
6.00583	280.336	6.00375	210.37	6.00208	140.245	6.00333	70.1221	6.00042	0.08202	6.00292	350.14
6.0125	280.337	6.01042	210.373	6.00875	140.243	6.01	70.1206	6.00708	0.08297	6.00958	350.135
6.01917	280.337	6.01708	210.374	6.01542	140.242	6.01667	70.1206	6.01375	0.08249	6.01625	350.135
6.02583	280.336	6.02375	210.375	6.02208	140.242	6.02333	70.1211	6.02042	0.08106	6.02292	350.149
6.0325	280.334	6.03042	210.374	6.02875	140.242	6.03	70.1221	6.02708	0.07963	6.02958	350.164
6.03917	280.332	6.03708	210.373	6.03542	140.242	6.03667	70.1235	6.03375	0.07868	6.03625	350.164
6.04583	280.33	6.04375	210.373	6.04208	140.242	6.04333	70.1244	6.04042	0.0782	6.04292	350.159
6.0525	280.328	6.05042	210.374	6.04875	140.242	6.05	70.1244	6.04708	0.07915	6.04958	350.154
6.05917	280.327	6.05708	210.376	6.05542	140.241	6.05667	70.1235	6.05375	0.08011	6.05625	350.145
6.06583	280.327	6.06375	210.377	6.06208	140.24	6.06333	70.1221	6.06042	0.08011	6.06292	350.14
6.0725	280.327	6.07042	210.378	6.06875	140.239	6.07	70.1211	6.06708	0.07915	6.06958	350.135
6.07917	280.327	6.07708	210.379	6.07542	140.238	6.07667	70.1211	6.07375	0.0782	6.07625	350.135
6.08583	280.327	6.08375	210.379	6.08208	140.238	6.08333	70.1216	6.08042	0.07629	6.08292	350.135
6.0925	280.327	6.09042	210.377	6.08875	140.239	6.09	70.1226	6.08708	0.07391	6.08958	350.13
6.09917	280.327	6.09708	210.375	6.09542	140.239	6.09667	70.123	6.09375	0.072	6.09625	350.125
6.10583	280.326	6.10375	210.374	6.10208	140.24	6.10333	70.123	6.10042	0.07105	6.10292	350.121
6.1125	280.325	6.11042	210.373	6.10875	140.243	6.11	70.1226	6.10708	0.07153	6.10958	350.111
6.11917	280.323	6.11708	210.373	6.11542	140.245	6.11667	70.1216	6.11375	0.072	6.11625	350.102
6.12583	280.321	6.12375	210.372	6.12208	140.247	6.12333	70.1197	6.12042	0.072	6.12292	350.102
6.1325	280.318	6.13042	210.371	6.12875	140.248	6.13	70.1183	6.12708	0.07153	6.12958	350.102
6.13917	280.316	6.13708	210.37	6.13542	140.248	6.13667	70.1159	6.13375	0.07105	6.13625	350.102
6.14583	280.315	6.14375	210.37	6.14208	140.247	6.14333	70.114	6.14042	0.07105	6.14292	350.111
6.1525	280.315	6.15042	210.369	6.14875	140.245	6.15	70.1121	6.14708	0.0701	6.14958	350.125
6.15917	280.316	6.15708	210.368	6.15542	140.242	6.15667	70.1097	6.15375	0.06914	6.15625	350.135
6.16583	280.316	6.16375	210.367	6.16208	140.241	6.16333	70.1068	6.16042	0.06819	6.16292	350.14
6.1725	280.316	6.17042	210.367	6.16875	140.243	6.17	70.1039	6.16708	0.06723	6.16958	350.145
6.17917	280.316	6.17708	210.367	6.17542	140.245	6.17667	70.102	6.17375	0.06723	6.17625	350.145
6.18583	280.317	6.18375	210.366	6.18208	140.248	6.18333	70.1016	6.18042	0.06676	6.18292	350.145
6.1925	280.318	6.19042	210.366	6.18875	140.251	6.19	70.1011	6.18708	0.06771	6.18958	350.14
6.19917	280.318	6.19708	210.366	6.19542	140.254	6.19667	70.1001	6.19375	0.06866	6.19625	350.135
6.20583	280.318	6.20375	210.365	6.20208	140.256	6.20333	70.1001	6.20042	0.07057	6.20292	350.125
6.2125	280.318	6.21042	210.363	6.20875	140.254	6.21	70.0997	6.20708	0.072	6.20958	350.121
6.21917	280.317	6.21708	210.361	6.21542	140.252	6.21667	70.0992	6.21375	0.07248	6.21625	350.121
6.22583	280.315	6.22375	210.359	6.22208	140.252	6.22333	70.0973	6.22042	0.07248	6.22292	350.116
6.2325	280.313	6.23042	210.356	6.22875	140.252	6.23	70.0958	6.22708	0.072	6.22958	350.116
6.23917	280.312	6.23708	210.353	6.23542	140.253	6.23667	70.0954	6.23375	0.072	6.23625	350.13
6.24583	280.313	6.24375	210.35	6.24208	140.254	6.24333	70.0954	6.24042	0.072	6.24292	350.149
6.2525	280.313	6.25042	210.349	6.24875	140.256	6.25	70.0963	6.24708	0.07153	6.24958	350.164
6.25917	280.312	6.25708	210.349	6.25542	140.259	6.25667	70.0978	6.25375	0.072	6.25625	350.168
6.26583	280.312	6.26375	210.351	6.26208	140.26	6.26333	70.0992	6.26042	0.072	6.26292	350.159
6.2725	280.311	6.27042	210.352	6.26875	140.261	6.27	70.0992	6.26708	0.072	6.26958	350.149
6.27917	280.31	6.27708	210.352	6.27542	140.26	6.27667	70.0978	6.27375	0.07248	6.27625	350.145
6.28583	280.309	6.28375	210.352	6.28208	140.258	6.28333	70.0968	6.28042	0.07343	6.28292	350.145
6.2925	280.308	6.29042	210.352	6.28875	140.255	6.29	70.0963	6.28708	0.07439	6.28958	350.145
6.29917	280.306	6.29708	210.351	6.29542	140.252	6.29667	70.0954	6.29375	0.07486	6.29625	350.154
6.30583	280.305	6.30375	210.35	6.30208	140.249	6.30333	70.0944	6.30042	0.07439	6.30292	350.168
6.3125	280.303	6.31042	210.35	6.30875	140.247	6.31	70.0949	6.30708	0.07391	6.30958	350.173
6.31917	280.301	6.31708	210.349	6.31542	140.244	6.31667	70.0973	6.31375	0.07391	6.31625	350.168
6.32583	280.3	6.32375	210.349	6.32208	140.241	6.32333	70.0997	6.32042	0.07296	6.32292	350.159
6.3325	280.298	6.33042	210.348	6.32875	140.238	6.33	70.1016	6.32708	0.072	6.32958	350.164
6.33917	280.298	6.33708	210.346	6.33542	140.237	6.33667	70.1035	6.33375	0.07105	6.33625	350.168
6.34583	280.298	6.34375	210.344	6.34208	140.237	6.34333	70.1068	6.34042	0.07105	6.34292	350.178
6.3525	280.298	6.35042	210.341	6.34875	140.236	6.35	70.1102	6.34708	0.07105	6.34958	350.192
6.35917	280.298	6.35708	210.339	6.35542	140.236	6.35667	70.1121	6.35375	0.0701	6.35625	350.207
6.36583	280.298	6.36375	210.338	6.36208	140.236	6.36333	70.113	6.36042	0.06866	6.36292	350.211
6.3725	280.298	6.37042	210.337	6.36875	140.236	6.37	70.114	6.36708	0.06771	6.36958	350.211
6.37917	280.298	6.37708	210.336	6.37542	140.234	6.37667	70.1144	6.37375	0.06676	6.37625	350.207
6.38583	280.299	6.38375	210.335	6.38208	140.23	6.38333	70.114	6.38042	0.0658	6.38292	350.197
6.3925	280.3	6.39042	210.336	6.38875	140.227	6.39	70.1135	6.38708	0.06437	6.38958	350.202
6.39917	280.3	6.39708	210.336	6.39542	140.226	6.39667	70.113	6.39375	0.06294	6.39625	350.216
6.40583	280.301	6.40375	210.336	6.40208	140.224	6.40333	70.1125	6.40042	0.06151	6.40292	350.23
6.4125	280.303	6.41042	210.334	6.40875	140.223	6.41	70.1125	6.40708	0.06056	6.40958	350.24
6.41917	280.304	6.41708	210.332	6.41542	140.224	6.41667	70.113	6.41375	0.06008	6.41625	350.245
6.42583	280.304	6.42375	210.331	6.42208	140.225	6.42333	70.1135	6.42042	0.06056	6.42292	350.245
6.4325	280.303	6.43042	210.329	6.42875	140.226	6.43	70.1144	6.42708	0.06151	6.42958	350.235
6.43917	280.301	6.43708	210.328	6.43542	140.226	6.43667	70.1159	6.43375	0.06294	6.43625	350.216
6.44583	280.3	6.44375	210.326	6.44208	140.226	6.44333	70.1178	6.44042	0.06485	6.44292	350.202
6.4525	280.298	6.45042	210.325	6.44875	140.226	6.45	70.1202	6.44708	0.06628	6.44958	350.207
6.45917	280.296	6.45708	210.324	6.45542	140.226	6.45667	70.1216	6.45375	0.06771	6.45625	350.23
6.46583	280.295	6.46375	210.323	6.46208	140.225	6.46333	70.1221	6.46042	0.06771	6.46292	350.254
6.4725	280.294	6.47042	210.323	6.46875	140.224	6.47	70.1226	6.46708	0.06819	6.46958	350.278
6.47917	280.293	6.47708	210.323	6.47542	140.224	6.47667	70.1216	6.47375	0.06819	6.47625	350.297
6.48583	280.292	6.48375	210.323	6.48208	140.225	6.48333	70.1211	6.48042	0.06914	6.48292	350.311
6.4925	280.292	6.49042	210.324	6.48875	140.226	6.49	70.1206	6.48708	0.07057	6.48958	350.307
6.49917	280.293	6.49708	210.325	6.49542	140.228	6.49667	70.1197	6.49375	0.07248	6.49625	350.297
6.50583	280.295	6.50375	210.325	6.50208	140.231	6.50333	70.1192	6.50042	0.07486	6.50292	350.278
6.5125	280.296	6.51042	210.325	6.50875	140.233	6.51	70.1187	6.50708	0.07677	6.50958	350.259
6.51917	280.298	6.51708	210.324	6.51542	140.234	6.51667	70.1183	6.51375	0.07868	6.51625	350.24
6.52583	280.299	6.52375	210.324	6.52208	140.233	6.52333	70.1178	6.52042	0.07963	6.52292	350.221
6.5325	280.299	6.53042	210.324	6.52875	140.232	6.53	70.1168	6.52708	0.08106	6.52958	350.207
6.53917	280.299	6.53708	210.323	6.53542	140.231	6.53667	70.1168	6.53375	0.08297	6.53625	350.202
6.54583	280.298	6.54375	210.323	6.54208	140.23	6.54333	70.1173	6.54042	0.08488	6.54292	350.202
6.5525	280.297	6.55042	210.322	6.54875	140.23	6.55	70.1183	6.54708	0.08678	6.54958	350.207
6.55917	280.297	6.55708	210.322	6.55542	140.232	6.55667	70.1202	6.55375	0.08821	6.55625	350.202
6.56583	280.297	6.56375	210.322	6.56208	140.235	6.56333	70.1211	6.56042	0.08821	6.56292	350.202
6.5725	280.297	6.57042	210.321	6.56875	140.236	6.57	70.1211	6.56708	0.08726	6.56958	350.202
6.57917	280.297	6.57708	210.321	6.57542	140.235	6.57667	70.1202	6.57375	0.08488	6.57625	350.202
6.58583	280.297	6.58375	210.322	6.58208	140.233	6.58333	70.1187	6.58042	0.08345	6.58292	350.192
6.5925	280.298	6.59042	210.325	6.58875	140.231	6.59	70.1168	6.58708	0.08202	6.58958	350.183
6.59917	280.298	6.59708	210.329	6.59542	140.227	6.59667	70.1149	6.59375	0.08011	6.59625	350.178
6.60583	280.298	6.60375	210.332	6.60208	140.226	6.60333	70.113	6.60042	0.07915	6.60292	350.164
6.6125	280.297	6.61042	210.336	6.60875	140.225	6.61	70.1116	6.60708	0.07915	6.60958	350.13
6.61917	280.298	6.61708	210.338	6.61542	140.226	6.61667	70.1116	6.61375	0.08011	6.61625	350.102
6.62583	280.298	6.62375	210.338	6.62208	140.226	6.62333	70.1116	6.62042	0.08106	6.62292	350.083
6.6325	280.299	6.63042	210.337	6.62875	140.228	6.63	70.1125	6.62708	0.08106	6.62958	350.073
6.63917	280.299	6.63708	210.335	6.63542	140.231	6.63667	70.113	6.63375	0.08154	6.63625	350.073
6.64583	280.299	6.64375	210.333	6.64208	140.234	6.64333	70.1125	6.64042	0.08059	6.64292	350.087
6.6525	280.299	6.65042	210.332	6.64875	140.235	6.65	70.1111	6.64708	0.0782	6.64958	350.106
6.65917	280.298	6.65708	210.331	6.65542	140.236	6.65667	70.1092	6.65375	0.07534	6.65625	350.116
6.66583	280.296	6.66375	210.331	6.66208	140.235	6.66333	70.1068	6.66042	0.07248	6.66292	350.111
6.6725	280.294	6.67042	210.332	6.66875	140.235	6.67	70.1049	6.66708	0.0701	6.66958	350.097
6.67917	280.292	6.67708	210.332	6.67542	140.234	6.67667	70.1039	6.67375	0.06866	6.67625	350.083
6.68583	280.291	6.68375	210.332	6.68208	140.232	6.68333	70.1044	6.68042	0.06771	6.68292	350.063
6.6925	280.29	6.69042	210.332	6.68875	140.231	6.69	70.1054	6.68708	0.06771	6.68958	350.049
6.69917	280.291	6.69708	210.332	6.69542	140.231	6.69667	70.1068	6.69375	0.06819	6.69625	350.044
6.70583	280.291	6.70375	210.331	6.70208	140.232	6.70333	70.1078	6.70042	0.06771	6.70292	350.044
6.7125	280.291	6.71042	210.331	6.70875	140.232	6.71	70.1078	6.70708	0.06723	6.70958	350.04
6.71917	280.291	6.71708	210.33	6.71542	140.232	6.71667	70.1073	6.71375	0.06676	6.71625	350.035
6.72583	280.292	6.72375	210.33	6.72208	140.231	6.72333	70.1073	6.72042	0.06723	6.72292	350.03
6.7325	280.292	6.73042	210.33	6.72875	140.23	6.73	70.1078	6.72708	0.06866	6.72958	350.03
6.73917	280.291	6.73708	210.33	6.73542	140.228	6.73667	70.1082	6.73375	0.07057	6.73625	350.021
6.74583	280.291	6.74375	210.33	6.74208	140.226	6.74333	70.1078	6.74042	0.072	6.74292	350.016
6.7525	280.291	6.75042	210.33	6.74875	140.225	6.75	70.1078	6.74708	0.07296	6.74958	350.03
6.75917	280.292	6.75708	210.331	6.75542	140.224	6.75667	70.1073	6.75375	0.07343	6.75625	350.044
6.76583	280.292	6.76375	210.33	6.76208	140.224	6.76333	70.1059	6.76042	0.07343	6.76292	350.054
6.7725	280.291	6.77042	210.33	6.76875	140.224	6.77	70.1044	6.76708	0.072	6.76958	350.059
6.77917	280.29	6.77708	210.33	6.77542	140.225	6.77667	70.1049	6.77375	0.06962	6.77625	350.059
6.78583	280.288	6.78375	210.33	6.78208	140.226	6.78333	70.1063	6.78042	0.06866	6.78292	350.054
6.7925	280.287	6.79042	210.33	6.78875	140.225	6.79	70.1087	6.78708	0.06866	6.78958	350.054
6.79917	280.286	6.79708	210.33	6.79542	140.225	6.79667	70.1102	6.79375	0.06866	6.79625	350.054
6.80583	280.285	6.80375	210.33	6.80208	140.225	6.80333	70.1125	6.80042	0.06914	6.80292	350.059
6.8125	280.286	6.81042	210.331	6.80875	140.225	6.81	70.114	6.80708	0.06914	6.80958	350.078
6.81917	280.287	6.81708	210.332	6.81542	140.225	6.81667	70.1144	6.81375	0.06962	6.81625	350.102
6.82583	280.288	6.82375	210.333	6.82208	140.224	6.82333	70.1144	6.82042	0.06962	6.82292	350.13
6.8325	280.288	6.83042	210.333	6.82875	140.224	6.83	70.1149	6.82708	0.06819	6.82958	350.145
6.83917	280.288	6.83708	210.334	6.83542	140.223	6.83667	70.1149	6.83375	0.06723	6.83625	350.145
6.84583	280.288	6.84375	210.335	6.84208	140.223	6.84333	70.1144	6.84042	0.06723	6.84292	350.13
6.8525	280.288	6.85042	210.333	6.84875	140.222	6.85	70.113	6.84708	0.06723	6.84958	350.106
6.85917	280.288	6.85708	210.33	6.85542	140.221	6.85667	70.1111	6.85375	0.06676	6.85625	350.073
6.86583	280.288	6.86375	210.329	6.86208	140.219	6.86333	70.1092	6.86042	0.06628	6.86292	350.044
6.8725	280.288	6.87042	210.326	6.86875	140.218	6.87	70.1068	6.86708	0.06628	6.86958	350.03
6.87917	280.288	6.87708	210.324	6.87542	140.217	6.87667	70.1044	6.87375	0.06628	6.87625	350.021
6.88583	280.287	6.88375	210.322	6.88208	140.217	6.88333	70.1039	6.88042	0.0658	6.88292	350.035
6.8925	280.284	6.89042	210.321	6.88875	140.217	6.89	70.1049	6.88708	0.0658	6.88958	350.059
6.89917	280.281	6.89708	210.321	6.89542	140.218	6.89667	70.1063	6.89375	0.06628	6.89625	350.092
6.90583	280.28	6.90375	210.321	6.90208	140.219	6.90333	70.1078	6.90042	0.06723	6.90292	350.125
6.9125	280.281	6.91042	210.32	6.90875	140.22	6.91	70.1092	6.90708	0.06866	6.90958	350.145
6.91917	280.281	6.91708	210.319	6.91542	140.22	6.91667	70.1102	6.91375	0.0701	6.91625	350.154
6.92583	280.282	6.92375	210.319	6.92208	140.22	6.92333	70.1111	6.92042	0.072	6.92292	350.149
6.9325	280.283	6.93042	210.319	6.92875	140.219	6.93	70.1121	6.92708	0.07296	6.92958	350.14
6.93917	280.284	6.93708	210.318	6.93542	140.218	6.93667	70.113	6.93375	0.07486	6.93625	350.13
6.94583	280.283	6.94375	210.317	6.94208	140.217	6.94333	70.114	6.94042	0.07629	6.94292	350.121
6.9525	280.281	6.95042	210.316	6.94875	140.216	6.95	70.1149	6.94708	0.07725	6.94958	350.121
6.95917	280.279	6.95708	210.316	6.95542	140.216	6.95667	70.1163	6.95375	0.07772	6.95625	350.14
6.96583	280.278	6.96375	210.314	6.96208	140.216	6.96333	70.1178	6.96042	0.0782	6.96292	350.164
6.9725	280.278	6.97042	210.312	6.96875	140.216	6.97	70.1183	6.96708	0.0782	6.96958	350.192
6.97917	280.279	6.97708	210.311	6.97542	140.216	6.97667	70.1183	6.97375	0.0782	6.97625	350.221
6.98583	280.28	6.98375	210.311	6.98208	140.216	6.98333	70.1178	6.98042	0.07868	6.98292	350.245
6.9925	280.281	6.99042	210.311	6.98875	140.215	6.99	70.1168	6.98708	0.08011	6.98958	350.254
6.99917	280.282	6.99708	210.31	6.99542	140.214	6.99667	70.1154	6.99375	0.08202	6.99625	350.254
7.00583	280.281	7.00375	210.309	7.00208	140.213	7.00333	70.1135	7.00042	0.08297	7.00292	350.249
7.0125	280.279	7.01042	210.309	7.00875	140.212	7.01	70.1116	7.00708	0.08345	7.00958	350.245
7.01917	280.277	7.01708	210.309	7.01542	140.211	7.01667	70.1097	7.01375	0.08345	7.01625	350.23
7.02583	280.275	7.02375	210.307	7.02208	140.209	7.02333	70.1078	7.02042	0.08392	7.02292	350.216
7.0325	280.274	7.03042	210.304	7.02875	140.207	7.03	70.1059	7.02708	0.08345	7.02958	350.207
7.03917	280.273	7.03708	210.302	7.03542	140.207	7.03667	70.1049	7.03375	0.08154	7.03625	350.207
7.04583	280.275	7.04375	210.301	7.04208	140.208	7.04333	70.1044	7.04042	0.08011	7.04292	350.197
7.0525	280.277	7.05042	210.301	7.04875	140.209	7.05	70.1039	7.04708	0.07868	7.04958	350.183
7.05917	280.279	7.05708	210.299	7.05542	140.211	7.05667	70.1039	7.05375	0.07772	7.05625	350.178
7.06583	280.281	7.06375	210.298	7.06208	140.214	7.06333	70.1035	7.06042	0.07677	7.06292	350.178
7.0725	280.282	7.07042	210.297	7.06875	140.216	7.07	70.1025	7.06708	0.07629	7.06958	350.178
7.07917	280.283	7.07708	210.296	7.07542	140.217	7.07667	70.102	7.07375	0.07677	7.07625	350.173
7.08583	280.283	7.08375	210.296	7.08208	140.218	7.08333	70.1011	7.08042	0.07772	7.08292	350.168
7.0925	280.282	7.09042	210.296	7.08875	140.219	7.09	70.0997	7.08708	0.07915	7.08958	350.159
7.09917	280.281	7.09708	210.296	7.09542	140.219	7.09667	70.0992	7.09375	0.08011	7.09625	350.149
7.10583	280.28	7.10375	210.296	7.10208	140.218	7.10333	70.1001	7.10042	0.08059	7.10292	350.135
7.1125	280.278	7.11042	210.297	7.10875	140.217	7.11	70.1025	7.10708	0.07963	7.10958	350.125
7.11917	280.276	7.11708	210.298	7.11542	140.215	7.11667	70.1039	7.11375	0.0782	7.11625	350.121
7.12583	280.277	7.12375	210.297	7.12208	140.213	7.12333	70.1049	7.12042	0.07725	7.12292	350.116
7.1325	280.278	7.13042	210.297	7.12875	140.212	7.13	70.1039	7.12708	0.07629	7.12958	350.116
7.13917	280.28	7.13708	210.297	7.13542	140.212	7.13667	70.103	7.13375	0.07534	7.13625	350.111
7.14583	280.282	7.14375	210.298	7.14208	140.212	7.14333	70.1011	7.14042	0.07439	7.14292	350.102
7.1525	280.284	7.15042	210.298	7.14875	140.213	7.15	70.0982	7.14708	0.07439	7.14958	350.083
7.15917	280.286	7.15708	210.297	7.15542	140.214	7.15667	70.0968	7.15375	0.07486	7.15625	350.078
7.16583	280.286	7.16375	210.297	7.16208	140.215	7.16333	70.0968	7.16042	0.07534	7.16292	350.073
7.1725	280.285	7.17042	210.297	7.16875	140.214	7.17	70.0992	7.16708	0.07486	7.16958	350.083
7.17917	280.284	7.17708	210.297	7.17542	140.212	7.17667	70.1016	7.17375	0.07439	7.17625	350.097
7.18583	280.285	7.18375	210.298	7.18208	140.21	7.18333	70.1035	7.18042	0.07439	7.18292	350.121
7.1925	280.286	7.19042	210.299	7.18875	140.208	7.19	70.1059	7.18708	0.07582	7.18958	350.13
7.19917	280.288	7.19708	210.303	7.19542	140.206	7.19667	70.1078	7.19375	0.07725	7.19625	350.135
7.20583	280.288	7.20375	210.307	7.20208	140.205	7.20333	70.1082	7.20042	0.07868	7.20292	350.13
7.2125	280.288	7.21042	210.309	7.20875	140.202	7.21	70.1073	7.20708	0.07915	7.20958	350.125
7.21917	280.287	7.21708	210.309	7.21542	140.199	7.21667	70.1068	7.21375	0.07915	7.21625	350.121
7.22583	280.286	7.22375	210.309	7.22208	140.197	7.22333	70.1073	7.22042	0.07963	7.22292	350.106
7.2325	280.283	7.23042	210.307	7.22875	140.197	7.23	70.1082	7.22708	0.08059	7.22958	350.097
7.23917	280.281	7.23708	210.305	7.23542	140.197	7.23667	70.1092	7.23375	0.08202	7.23625	350.087
7.24583	280.281	7.24375	210.303	7.24208	140.199	7.24333	70.1106	7.24042	0.08392	7.24292	350.083
7.2525	280.283	7.25042	210.302	7.24875	140.201	7.25	70.1125	7.24708	0.08631	7.24958	350.078
7.25917	280.285	7.25708	210.303	7.25542	140.203	7.25667	70.1144	7.25375	0.08869	7.25625	350.073
7.26583	280.287	7.26375	210.303	7.26208	140.203	7.26333	70.1159	7.26042	0.09012	7.26292	350.063
7.2725	280.288	7.27042	210.304	7.26875	140.201	7.27	70.1163	7.26708	0.08917	7.26958	350.054
7.27917	280.289	7.27708	210.305	7.27542	140.2	7.27667	70.1163	7.27375	0.08774	7.27625	350.044
7.28583	280.29	7.28375	210.305	7.28208	140.2	7.28333	70.1163	7.28042	0.08631	7.28292	350.03
7.2925	280.291	7.29042	210.305	7.28875	140.2	7.29	70.1159	7.28708	0.08535	7.28958	350.016
7.29917	280.291	7.29708	210.305	7.29542	140.201	7.29667	70.1163	7.29375	0.08392	7.29625	350.006
7.30583	280.29	7.30375	210.306	7.30208	140.203	7.30333	70.1168	7.30042	0.08249	7.30292	349.997
7.3125	280.29	7.31042	210.307	7.30875	140.205	7.31	70.1173	7.30708	0.08106	7.30958	349.992
7.31917	280.29	7.31708	210.308	7.31542	140.208	7.31667	70.1173	7.31375	0.07915	7.31625	349.992
7.32583	280.289	7.32375	210.308	7.32208	140.209	7.32333	70.1183	7.32042	0.07725	7.32292	349.997
7.3325	280.288	7.33042	210.308	7.32875	140.209	7.33	70.1192	7.32708	0.07582	7.32958	350.006
7.33917	280.286	7.33708	210.308	7.33542	140.21	7.33667	70.1197	7.33375	0.07439	7.33625	350.011
7.34583	280.286	7.34375	210.307	7.34208	140.21	7.34333	70.1197	7.34042	0.07391	7.34292	350.021
7.3525	280.286	7.35042	210.304	7.34875	140.209	7.35	70.1197	7.34708	0.07439	7.34958	350.04
7.35917	280.285	7.35708	210.302	7.35542	140.207	7.35667	70.1206	7.35375	0.07486	7.35625	350.054
7.36583	280.285	7.36375	210.3	7.36208	140.205	7.36333	70.1211	7.36042	0.07534	7.36292	350.073
7.3725	280.285	7.37042	210.299	7.36875	140.203	7.37	70.1197	7.36708	0.07486	7.36958	350.092
7.37917	280.285	7.37708	210.297	7.37542	140.201	7.37667	70.1178	7.37375	0.07534	7.37625	350.106
7.38583	280.285	7.38375	210.296	7.38208	140.198	7.38333	70.1159	7.38042	0.07677	7.38292	350.121
7.3925	280.283	7.39042	210.295	7.38875	140.197	7.39	70.114	7.38708	0.0782	7.38958	350.135
7.39917	280.282	7.39708	210.294	7.39542	140.196	7.39667	70.1116	7.39375	0.07963	7.39625	350.14
7.40583	280.282	7.40375	210.294	7.40208	140.195	7.40333	70.1082	7.40042	0.08106	7.40292	350.135
7.4125	280.282	7.41042	210.295	7.40875	140.194	7.41	70.1068	7.40708	0.08297	7.40958	350.121
7.41917	280.282	7.41708	210.296	7.41542	140.194	7.41667	70.1063	7.41375	0.08345	7.41625	350.106
7.42583	280.284	7.42375	210.297	7.42208	140.196	7.42333	70.1063	7.42042	0.08345	7.42292	350.097
7.4325	280.286	7.43042	210.295	7.42875	140.199	7.43	70.1068	7.42708	0.08345	7.42958	350.083
7.43917	280.288	7.43708	210.293	7.43542	140.203	7.43667	70.1073	7.43375	0.08345	7.43625	350.083
7.44583	280.289	7.44375	210.291	7.44208	140.205	7.44333	70.1082	7.44042	0.0844	7.44292	350.083
7.4525	280.291	7.45042	210.29	7.44875	140.206	7.45	70.1092	7.44708	0.08535	7.44958	350.078
7.45917	280.293	7.45708	210.288	7.45542	140.205	7.45667	70.1087	7.45375	0.08774	7.45625	350.063
7.46583	280.294	7.46375	210.288	7.46208	140.202	7.46333	70.1073	7.46042	0.08965	7.46292	350.049
7.4725	280.294	7.47042	210.287	7.46875	140.198	7.47	70.1049	7.46708	0.0906	7.46958	350.035
7.47917	280.295	7.47708	210.288	7.47542	140.195	7.47667	70.103	7.47375	0.09155	7.47625	350.03
7.48583	280.296	7.48375	210.288	7.48208	140.193	7.48333	70.1011	7.48042	0.09203	7.48292	350.025
7.4925	280.295	7.49042	210.289	7.48875	140.193	7.49	70.0992	7.48708	0.09298	7.48958	350.04
7.49917	280.294	7.49708	210.289	7.49542	140.193	7.49667	70.0968	7.49375	0.09298	7.49625	350.063
7.50583	280.292	7.50375	210.29	7.50208	140.194	7.50333	70.0954	7.50042	0.09298	7.50292	350.092
7.5125	280.29	7.51042	210.293	7.50875	140.194	7.51	70.0939	7.50708	0.09298	7.50958	350.116
7.51917	280.29	7.51708	210.295	7.51542	140.194	7.51667	70.093	7.51375	0.09346	7.51625	350.13
7.52583	280.291	7.52375	210.297	7.52208	140.193	7.52333	70.0915	7.52042	0.09441	7.52292	350.149
7.5325	280.293	7.53042	210.298	7.52875	140.194	7.53	70.0915	7.52708	0.09489	7.52958	350.164
7.53917	280.295	7.53708	210.299	7.53542	140.195	7.53667	70.093	7.53375	0.09632	7.53625	350.173
7.54583	280.297	7.54375	210.299	7.54208	140.196	7.54333	70.0944	7.54042	0.09823	7.54292	350.178
7.5525	280.299	7.55042	210.298	7.54875	140.197	7.55	70.0963	7.54708	0.09966	7.54958	350.187
7.55917	280.3	7.55708	210.298	7.55542	140.199	7.55667	70.0978	7.55375	0.09966	7.55625	350.197
7.56583	280.3	7.56375	210.298	7.56208	140.201	7.56333	70.0992	7.56042	0.09966	7.56292	350.202
7.5725	280.299	7.57042	210.298	7.56875	140.202	7.57	70.1006	7.56708	0.09966	7.56958	350.197
7.57917	280.299	7.57708	210.297	7.57542	140.204	7.57667	70.1016	7.57375	0.09918	7.57625	350.197
7.58583	280.299	7.58375	210.296	7.58208	140.206	7.58333	70.103	7.58042	0.09727	7.58292	350.202
7.5925	280.298	7.59042	210.296	7.58875	140.209	7.59	70.1044	7.58708	0.09584	7.58958	350.211
7.59917	280.297	7.59708	210.294	7.59542	140.211	7.59667	70.1078	7.59375	0.09489	7.59625	350.226
7.60583	280.296	7.60375	210.293	7.60208	140.213	7.60333	70.1111	7.60042	0.09441	7.60292	350.235
7.6125	280.296	7.61042	210.291	7.60875	140.215	7.61	70.1144	7.60708	0.09346	7.60958	350.254
7.61917	280.295	7.61708	210.29	7.61542	140.216	7.61667	70.1178	7.61375	0.09251	7.61625	350.278
7.62583	280.294	7.62375	210.29	7.62208	140.216	7.62333	70.1197	7.62042	0.09251	7.62292	350.302
7.6325	280.294	7.63042	210.291	7.62875	140.216	7.63	70.1211	7.62708	0.09298	7.62958	350.321
7.63917	280.295	7.63708	210.292	7.63542	140.215	7.63667	70.1216	7.63375	0.09346	7.63625	350.33
7.64583	280.296	7.64375	210.294	7.64208	140.214	7.64333	70.1226	7.64042	0.09394	7.64292	350.35
7.6525	280.297	7.65042	210.296	7.64875	140.214	7.65	70.123	7.64708	0.09394	7.64958	350.369
7.65917	280.298	7.65708	210.297	7.65542	140.214	7.65667	70.1235	7.65375	0.09394	7.65625	350.388
7.66583	280.299	7.66375	210.297	7.66208	140.214	7.66333	70.1226	7.66042	0.09441	7.66292	350.412
7.6725	280.3	7.67042	210.296	7.66875	140.214	7.67	70.1211	7.66708	0.09441	7.66958	350.435
7.67917	280.3	7.67708	210.296	7.67542	140.214	7.67667	70.1192	7.67375	0.09346	7.67625	350.469
7.68583	280.3	7.68375	210.296	7.68208	140.214	7.68333	70.1178	7.68042	0.09251	7.68292	350.497
7.6925	280.301	7.69042	210.296	7.68875	140.214	7.69	70.1159	7.68708	0.09203	7.68958	350.521
7.69917	280.302	7.69708	210.295	7.69542	140.213	7.69667	70.1135	7.69375	0.09155	7.69625	350.545
7.70583	280.302	7.70375	210.295	7.70208	140.212	7.70333	70.1121	7.70042	0.09108	7.70292	350.574
7.7125	280.303	7.71042	210.296	7.70875	140.212	7.71	70.1116	7.70708	0.09108	7.70958	350.598
7.71917	280.303	7.71708	210.295	7.71542	140.211	7.71667	70.1121	7.71375	0.09203	7.71625	350.612
7.72583	280.303	7.72375	210.294	7.72208	140.21	7.72333	70.1121	7.72042	0.09346	7.72292	350.621
7.7325	280.303	7.73042	210.293	7.72875	140.209	7.73	70.1116	7.72708	0.09584	7.72958	350.636
7.73917	280.302	7.73708	210.293	7.73542	140.209	7.73667	70.1121	7.73375	0.09823	7.73625	350.645
7.74583	280.301	7.74375	210.294	7.74208	140.209	7.74333	70.1135	7.74042	0.10157	7.74292	350.65
7.7525	280.301	7.75042	210.295	7.74875	140.211	7.75	70.114	7.74708	0.10347	7.74958	350.655
7.75917	280.3	7.75708	210.296	7.75542	140.211	7.75667	70.113	7.75375	0.1049	7.75625	350.669
7.76583	280.299	7.76375	210.297	7.76208	140.212	7.76333	70.1116	7.76042	0.10538	7.76292	350.693
7.7725	280.298	7.77042	210.298	7.76875	140.211	7.77	70.1116	7.76708	0.10633	7.76958	350.726
7.77917	280.298	7.77708	210.298	7.77542	140.21	7.77667	70.1125	7.77375	0.10729	7.77625	350.755
7.78583	280.298	7.78375	210.296	7.78208	140.208	7.78333	70.1135	7.78042	0.10633	7.78292	350.788
7.7925	280.299	7.79042	210.292	7.78875	140.206	7.79	70.1149	7.78708	0.10538	7.78958	350.822
7.79917	280.3	7.79708	210.289	7.79542	140.204	7.79667	70.1159	7.79375	0.10538	7.79625	350.855
7.80583	280.302	7.80375	210.288	7.80208	140.203	7.80333	70.1173	7.80042	0.10586	7.80292	350.874
7.8125	280.305	7.81042	210.288	7.80875	140.204	7.81	70.1173	7.80708	0.10586	7.80958	350.884
7.81917	280.307	7.81708	210.288	7.81542	140.204	7.81667	70.1168	7.81375	0.10538	7.81625	350.884
7.82583	280.308	7.82375	210.288	7.82208	140.203	7.82333	70.1159	7.82042	0.10681	7.82292	350.888
7.8325	280.308	7.83042	210.29	7.82875	140.202	7.83	70.1154	7.82708	0.10872	7.82958	350.888
7.83917	280.308	7.83708	210.292	7.83542	140.2	7.83667	70.1154	7.83375	0.11015	7.83625	350.893
7.84583	280.308	7.84375	210.293	7.84208	140.196	7.84333	70.1159	7.84042	0.11063	7.84292	350.907
7.8525	280.308	7.85042	210.292	7.84875	140.193	7.85	70.1154	7.84708	0.11015	7.84958	350.917
7.85917	280.308	7.85708	210.292	7.85542	140.19	7.85667	70.1149	7.85375	0.10967	7.85625	350.927
7.86583	280.309	7.86375	210.292	7.86208	140.188	7.86333	70.1159	7.86042	0.11015	7.86292	350.927
7.8725	280.309	7.87042	210.292	7.86875	140.186	7.87	70.1168	7.86708	0.11015	7.86958	350.922
7.87917	280.308	7.87708	210.292	7.87542	140.186	7.87667	70.1178	7.87375	0.10967	7.87625	350.898
7.88583	280.307	7.88375	210.292	7.88208	140.187	7.88333	70.1187	7.88042	0.1092	7.88292	350.865
7.8925	280.306	7.89042	210.293	7.88875	140.188	7.89	70.1206	7.88708	0.11015	7.88958	350.831
7.89917	280.305	7.89708	210.294	7.89542	140.189	7.89667	70.1226	7.89375	0.11015	7.89625	350.793
7.90583	280.304	7.90375	210.296	7.90208	140.189	7.90333	70.123	7.90042	0.11015	7.90292	350.755
7.9125	280.305	7.91042	210.297	7.90875	140.19	7.91	70.1221	7.90708	0.10967	7.90958	350.717
7.91917	280.306	7.91708	210.297	7.91542	140.189	7.91667	70.1216	7.91375	0.10967	7.91625	350.683
7.92583	280.306	7.92375	210.296	7.92208	140.188	7.92333	70.1216	7.92042	0.11063	7.92292	350.65
7.9325	280.307	7.93042	210.296	7.92875	140.187	7.93	70.123	7.92708	0.1111	7.92958	350.612
7.93917	280.308	7.93708	210.295	7.93542	140.186	7.93667	70.124	7.93375	0.11158	7.93625	350.578
7.94583	280.309	7.94375	210.292	7.94208	140.185	7.94333	70.1249	7.94042	0.11158	7.94292	350.54
7.9525	280.31	7.95042	210.29	7.94875	140.184	7.95	70.1268	7.94708	0.1111	7.94958	350.497
7.95917	280.311	7.95708	210.287	7.95542	140.183	7.95667	70.1283	7.95375	0.11063	7.95625	350.45
7.96583	280.312	7.96375	210.285	7.96208	140.183	7.96333	70.1297	7.96042	0.1092	7.96292	350.407
7.9725	280.313	7.97042	210.285	7.96875	140.184	7.97	70.1297	7.96708	0.10729	7.96958	350.369
7.97917	280.314	7.97708	210.284	7.97542	140.186	7.97667	70.1302	7.97375	0.10633	7.97625	350.326
7.98583	280.315	7.98375	210.284	7.98208	140.188	7.98333	70.1311	7.98042	0.10538	7.98292	350.283
7.9925	280.315	7.99042	210.283	7.98875	140.19	7.99	70.1321	7.98708	0.10538	7.98958	350.245
7.99917	280.316	7.99708	210.283	7.99542	140.191	7.99667	70.1326	7.99375	0.10443	7.99625	350.202
8.00583	280.316	8.00375	210.284	8.00208	140.19	8.00333	70.1326	8.00042	0.10347	8.00292	350.164
8.0125	280.316	8.01042	210.284	8.00875	140.189	8.01	70.1321	8.00708	0.103	8.00958	350.121
8.01917	280.316	8.01708	210.284	8.01542	140.188	8.01667	70.1316	8.01375	0.103	8.01625	350.078
8.02583	280.316	8.02375	210.284	8.02208	140.187	8.02333	70.1311	8.02042	0.10252	8.02292	350.04
8.0325	280.315	8.03042	210.285	8.02875	140.188	8.03	70.1311	8.02708	0.10109	8.02958	350.006
8.03917	280.314	8.03708	210.284	8.03542	140.19	8.03667	70.1311	8.03375	0.10061	8.03625	349.982
8.04583	280.312	8.04375	210.282	8.04208	140.19	8.04333	70.1316	8.04042	0.10109	8.04292	349.959
8.0525	280.31	8.05042	210.28	8.04875	140.189	8.05	70.1311	8.04708	0.10204	8.04958	349.935
8.05917	280.309	8.05708	210.278	8.05542	140.188	8.05667	70.1307	8.05375	0.103	8.05625	349.906
8.06583	280.308	8.06375	210.278	8.06208	140.187	8.06333	70.1292	8.06042	0.10395	8.06292	349.892
8.0725	280.308	8.07042	210.278	8.06875	140.186	8.07	70.1283	8.06708	0.10586	8.06958	349.877
8.07917	280.308	8.07708	210.28	8.07542	140.186	8.07667	70.1278	8.07375	0.10729	8.07625	349.868
8.08583	280.308	8.08375	210.281	8.08208	140.187	8.08333	70.1268	8.08042	0.10777	8.08292	349.854
8.0925	280.309	8.09042	210.282	8.08875	140.189	8.09	70.1273	8.08708	0.10729	8.08958	349.844
8.09917	280.31	8.09708	210.283	8.09542	140.19	8.09667	70.1283	8.09375	0.10729	8.09625	349.835
8.10583	280.309	8.10375	210.283	8.10208	140.19	8.10333	70.1297	8.10042	0.10729	8.10292	349.825
8.1125	280.309	8.11042	210.282	8.10875	140.191	8.11	70.1297	8.10708	0.10633	8.10958	349.806
8.11917	280.307	8.11708	210.28	8.11542	140.191	8.11667	70.1292	8.11375	0.10538	8.11625	349.792
8.12583	280.306	8.12375	210.279	8.12208	140.192	8.12333	70.1283	8.12042	0.10586	8.12292	349.782
8.1325	280.303	8.13042	210.28	8.12875	140.192	8.13	70.1268	8.12708	0.10681	8.12958	349.768
8.13917	280.301	8.13708	210.281	8.13542	140.191	8.13667	70.1244	8.13375	0.10729	8.13625	349.754
8.14583	280.299	8.14375	210.282	8.14208	140.191	8.14333	70.123	8.14042	0.10586	8.14292	349.734
8.1525	280.298	8.15042	210.283	8.14875	140.19	8.15	70.123	8.14708	0.10586	8.14958	349.706
8.15917	280.298	8.15708	210.286	8.15542	140.19	8.15667	70.123	8.15375	0.10681	8.15625	349.672
8.16583	280.298	8.16375	210.288	8.16208	140.189	8.16333	70.1235	8.16042	0.10633	8.16292	349.639
8.1725	280.299	8.17042	210.288	8.16875	140.189	8.17	70.1235	8.16708	0.10538	8.16958	349.615
8.17917	280.301	8.17708	210.287	8.17542	140.189	8.17667	70.1235	8.17375	0.10538	8.17625	349.61
8.18583	280.302	8.18375	210.285	8.18208	140.19	8.18333	70.1221	8.18042	0.10681	8.18292	349.61
8.1925	280.304	8.19042	210.283	8.18875	140.189	8.19	70.1197	8.18708	0.10777	8.18958	349.61
8.19917	280.305	8.19708	210.281	8.19542	140.188	8.19667	70.1183	8.19375	0.10824	8.19625	349.615
8.20583	280.305	8.20375	210.279	8.20208	140.189	8.20333	70.1168	8.20042	0.10824	8.20292	349.62
8.2125	280.306	8.21042	210.278	8.20875	140.191	8.21	70.1159	8.20708	0.1092	8.20958	349.62
8.21917	280.307	8.21708	210.278	8.21542	140.192	8.21667	70.1154	8.21375	0.11015	8.21625	349.62
8.22583	280.308	8.22375	210.277	8.22208	140.193	8.22333	70.1154	8.22042	0.11063	8.22292	349.625
8.2325	280.308	8.23042	210.275	8.22875	140.195	8.23	70.1154	8.22708	0.11158	8.22958	349.63
8.23917	280.309	8.23708	210.273	8.23542	140.197	8.23667	70.1144	8.23375	0.11349	8.23625	349.63
8.24583	280.312	8.24375	210.273	8.24208	140.197	8.24333	70.114	8.24042	0.11635	8.24292	349.625
8.2525	280.314	8.25042	210.273	8.24875	140.196	8.25	70.114	8.24708	0.11826	8.24958	349.62
8.25917	280.317	8.25708	210.275	8.25542	140.196	8.25667	70.114	8.25375	0.11921	8.25625	349.61
8.26583	280.319	8.26375	210.278	8.26208	140.196	8.26333	70.114	8.26042	0.11921	8.26292	349.601
8.2725	280.321	8.27042	210.282	8.26875	140.196	8.27	70.1144	8.26708	0.11826	8.26958	349.596
8.27917	280.322	8.27708	210.286	8.27542	140.197	8.27667	70.1154	8.27375	0.1173	8.27625	349.587
8.28583	280.322	8.28375	210.288	8.28208	140.198	8.28333	70.1163	8.28042	0.11683	8.28292	349.582
8.2925	280.321	8.29042	210.288	8.28875	140.2	8.29	70.1163	8.28708	0.1173	8.28958	349.577
8.29917	280.321	8.29708	210.288	8.29542	140.202	8.29667	70.1168	8.29375	0.11826	8.29625	349.563
8.30583	280.322	8.30375	210.288	8.30208	140.203	8.30333	70.1173	8.30042	0.11921	8.30292	349.544
8.3125	280.323	8.31042	210.288	8.30875	140.204	8.31	70.1178	8.30708	0.12064	8.30958	349.52
8.31917	280.324	8.31708	210.288	8.31542	140.203	8.31667	70.1168	8.31375	0.12207	8.31625	349.491
8.32583	280.326	8.32375	210.289	8.32208	140.203	8.32333	70.1149	8.32042	0.1235	8.32292	349.463
8.3325	280.327	8.33042	210.29	8.32875	140.202	8.33	70.1135	8.32708	0.12445	8.32958	349.429
8.33917	280.327	8.33708	210.29	8.33542	140.202	8.33667	70.1125	8.33375	0.12589	8.33625	349.401
8.34583	280.326	8.34375	210.288	8.34208	140.203	8.34333	70.1121	8.34042	0.12827	8.34292	349.377
8.3525	280.324	8.35042	210.286	8.34875	140.204	8.35	70.1121	8.34708	0.13113	8.34958	349.367
8.35917	280.323	8.35708	210.283	8.35542	140.205	8.35667	70.113	8.35375	0.13256	8.35625	349.353
8.36583	280.321	8.36375	210.28	8.36208	140.204	8.36333	70.1149	8.36042	0.13256	8.36292	349.339
8.3725	280.32	8.37042	210.277	8.36875	140.204	8.37	70.1168	8.36708	0.13161	8.36958	349.324
8.37917	280.319	8.37708	210.273	8.37542	140.205	8.37667	70.1173	8.37375	0.1297	8.37625	349.32
8.38583	280.32	8.38375	210.271	8.38208	140.205	8.38333	70.1163	8.38042	0.12827	8.38292	349.315
8.3925	280.322	8.39042	210.27	8.38875	140.205	8.39	70.1159	8.38708	0.12684	8.38958	349.31
8.39917	280.323	8.39708	210.269	8.39542	140.205	8.39667	70.1159	8.39375	0.12589	8.39625	349.305
8.40583	280.324	8.40375	210.268	8.40208	140.205	8.40333	70.1154	8.40042	0.12589	8.40292	349.296
8.4125	280.327	8.41042	210.269	8.40875	140.205	8.41	70.1154	8.40708	0.12684	8.40958	349.296
8.41917	280.33	8.41708	210.27	8.41542	140.205	8.41667	70.1163	8.41375	0.12732	8.41625	349.296
8.42583	280.334	8.42375	210.271	8.42208	140.204	8.42333	70.1187	8.42042	0.12779	8.42292	349.286
8.4325	280.336	8.43042	210.271	8.42875	140.204	8.43	70.1211	8.42708	0.12827	8.42958	349.277
8.43917	280.338	8.43708	210.271	8.43542	140.204	8.43667	70.1226	8.43375	0.12875	8.43625	349.277
8.44583	280.34	8.44375	210.271	8.44208	140.204	8.44333	70.124	8.44042	0.12827	8.44292	349.286
8.4525	280.343	8.45042	210.271	8.44875	140.203	8.45	70.1249	8.44708	0.12779	8.44958	349.286
8.45917	280.344	8.45708	210.272	8.45542	140.203	8.45667	70.1254	8.45375	0.12779	8.45625	349.286
8.46583	280.344	8.46375	210.274	8.46208	140.202	8.46333	70.1254	8.46042	0.12827	8.46292	349.286
8.4725	280.345	8.47042	210.276	8.46875	140.202	8.47	70.1244	8.46708	0.12922	8.46958	349.286
8.47917	280.346	8.47708	210.278	8.47542	140.202	8.47667	70.1244	8.47375	0.13113	8.47625	349.277
8.48583	280.347	8.48375	210.278	8.48208	140.202	8.48333	70.1244	8.48042	0.13399	8.48292	349.272
8.4925	280.347	8.49042	210.277	8.48875	140.203	8.49	70.124	8.48708	0.13733	8.48958	349.277
8.49917	280.348	8.49708	210.276	8.49542	140.204	8.49667	70.124	8.49375	0.14019	8.49625	349.291
8.50583	280.347	8.50375	210.275	8.50208	140.204	8.50333	70.1249	8.50042	0.14353	8.50292	349.305
8.5125	280.347	8.51042	210.273	8.50875	140.205	8.51	70.1268	8.50708	0.14687	8.50958	349.32
8.51917	280.346	8.51708	210.272	8.51542	140.206	8.51667	70.1283	8.51375	0.14877	8.51625	349.339
8.52583	280.345	8.52375	210.27	8.52208	140.206	8.52333	70.1287	8.52042	0.14877	8.52292	349.358
8.5325	280.344	8.53042	210.269	8.52875	140.207	8.53	70.1292	8.52708	0.1483	8.52958	349.372
8.53917	280.343	8.53708	210.268	8.53542	140.208	8.53667	70.1302	8.53375	0.14687	8.53625	349.372
8.54583	280.343	8.54375	210.268	8.54208	140.208	8.54333	70.1302	8.54042	0.14591	8.54292	349.377
8.5525	280.345	8.55042	210.266	8.54875	140.208	8.55	70.1297	8.54708	0.14496	8.54958	349.396
8.55917	280.348	8.55708	210.264	8.55542	140.208	8.55667	70.1292	8.55375	0.14496	8.55625	349.42
8.56583	280.353	8.56375	210.262	8.56208	140.207	8.56333	70.1292	8.56042	0.14591	8.56292	349.439
8.5725	280.357	8.57042	210.261	8.56875	140.206	8.57	70.1297	8.56708	0.14734	8.56958	349.458
8.57917	280.359	8.57708	210.26	8.57542	140.206	8.57667	70.1297	8.57375	0.14877	8.57625	349.477
8.58583	280.36	8.58375	210.26	8.58208	140.206	8.58333	70.1297	8.58042	0.15068	8.58292	349.496
8.5925	280.362	8.59042	210.261	8.58875	140.206	8.59	70.1292	8.58708	0.15259	8.58958	349.501
8.59917	280.363	8.59708	210.263	8.59542	140.206	8.59667	70.1283	8.59375	0.15402	8.59625	349.501
8.60583	280.363	8.60375	210.264	8.60208	140.206	8.60333	70.1278	8.60042	0.15593	8.60292	349.501
8.6125	280.364	8.61042	210.265	8.60875	140.206	8.61	70.1273	8.60708	0.15831	8.60958	349.501
8.61917	280.366	8.61708	210.266	8.61542	140.206	8.61667	70.1273	8.61375	0.16117	8.61625	349.51
8.62583	280.369	8.62375	210.266	8.62208	140.205	8.62333	70.1283	8.62042	0.16212	8.62292	349.529
8.6325	280.37	8.63042	210.266	8.62875	140.204	8.63	70.1297	8.62708	0.16165	8.62958	349.553
8.63917	280.37	8.63708	210.266	8.63542	140.203	8.63667	70.1307	8.63375	0.16117	8.63625	349.572
8.64583	280.371	8.64375	210.266	8.64208	140.203	8.64333	70.1311	8.64042	0.16069	8.64292	349.591
8.6525	280.373	8.65042	210.264	8.64875	140.202	8.65	70.1307	8.64708	0.16022	8.64958	349.606
8.65917	280.375	8.65708	210.261	8.65542	140.202	8.65667	70.1297	8.65375	0.16022	8.65625	349.606
8.66583	280.378	8.66375	210.258	8.66208	140.202	8.66333	70.1273	8.66042	0.16117	8.66292	349.591
8.6725	280.381	8.67042	210.256	8.66875	140.203	8.67	70.1259	8.66708	0.16403	8.66958	349.568
8.67917	280.386	8.67708	210.254	8.67542	140.204	8.67667	70.1264	8.67375	0.16689	8.67625	349.548
8.68583	280.389	8.68375	210.254	8.68208	140.205	8.68333	70.1273	8.68042	0.16928	8.68292	349.529
8.6925	280.391	8.69042	210.256	8.68875	140.206	8.69	70.1297	8.68708	0.17023	8.68958	349.52
8.69917	280.392	8.69708	210.258	8.69542	140.207	8.69667	70.1321	8.69375	0.17071	8.69625	349.51
8.70583	280.393	8.70375	210.26	8.70208	140.21	8.70333	70.134	8.70042	0.17023	8.70292	349.506
8.7125	280.394	8.71042	210.262	8.70875	140.211	8.71	70.1354	8.70708	0.16975	8.70958	349.51
8.71917	280.394	8.71708	210.263	8.71542	140.211	8.71667	70.1354	8.71375	0.1688	8.71625	349.525
8.72583	280.395	8.72375	210.264	8.72208	140.212	8.72333	70.134	8.72042	0.16832	8.72292	349.534
8.7325	280.398	8.73042	210.263	8.72875	140.213	8.73	70.1326	8.72708	0.16975	8.72958	349.534
8.73917	280.401	8.73708	210.262	8.73542	140.213	8.73667	70.1321	8.73375	0.17262	8.73625	349.529
8.74583	280.402	8.74375	210.26	8.74208	140.213	8.74333	70.1321	8.74042	0.17595	8.74292	349.52
8.7525	280.403	8.75042	210.259	8.74875	140.212	8.75	70.1326	8.74708	0.17929	8.74958	349.506
8.75917	280.403	8.75708	210.258	8.75542	140.212	8.75667	70.1335	8.75375	0.1812	8.75625	349.482
8.76583	280.403	8.76375	210.258	8.76208	140.212	8.76333	70.1359	8.76042	0.18358	8.76292	349.453
8.7725	280.402	8.77042	210.258	8.76875	140.21	8.77	70.1388	8.76708	0.18597	8.76958	349.429
8.77917	280.401	8.77708	210.259	8.77542	140.209	8.77667	70.1411	8.77375	0.18835	8.77625	349.42
8.78583	280.401	8.78375	210.26	8.78208	140.208	8.78333	70.1426	8.78042	0.18978	8.78292	349.41
8.7925	280.402	8.79042	210.261	8.78875	140.209	8.79	70.1445	8.78708	0.19073	8.78958	349.391
8.79917	280.404	8.79708	210.263	8.79542	140.211	8.79667	70.1473	8.79375	0.19169	8.79625	349.372
8.80583	280.406	8.80375	210.265	8.80208	140.211	8.80333	70.1492	8.80042	0.19264	8.80292	349.353
8.8125	280.408	8.81042	210.267	8.80875	140.21	8.81	70.1507	8.80708	0.19407	8.80958	349.334
8.81917	280.41	8.81708	210.268	8.81542	140.208	8.81667	70.1521	8.81375	0.19646	8.81625	349.31
8.82583	280.412	8.82375	210.269	8.82208	140.207	8.82333	70.1545	8.82042	0.19979	8.82292	349.286
8.8325	280.413	8.83042	210.269	8.82875	140.206	8.83	70.1564	8.82708	0.20504	8.82958	349.277
8.83917	280.413	8.83708	210.269	8.83542	140.204	8.83667	70.1578	8.83375	0.21076	8.83625	349.267
8.84583	280.413	8.84375	210.269	8.84208	140.202	8.84333	70.1588	8.84042	0.21648	8.84292	349.272
8.8525	280.413	8.85042	210.268	8.84875	140.201	8.85	70.1607	8.84708	0.22268	8.84958	349.281
8.85917	280.413	8.85708	210.269	8.85542	140.2	8.85667	70.1631	8.85375	0.22793	8.85625	349.296
8.86583	280.413	8.86375	210.271	8.86208	140.199	8.86333	70.1645	8.86042	0.23222	8.86292	349.31
8.8725	280.413	8.87042	210.272	8.86875	140.197	8.87	70.1655	8.86708	0.2346	8.86958	349.32
8.87917	280.414	8.87708	210.272	8.87542	140.197	8.87667	70.1674	8.87375	0.23651	8.87625	349.339
8.88583	280.416	8.88375	210.27	8.88208	140.198	8.88333	70.1702	8.88042	0.23937	8.88292	349.343
8.8925	280.418	8.89042	210.267	8.88875	140.199	8.89	70.1726	8.88708	0.24223	8.88958	349.343
8.89917	280.42	8.89708	210.263	8.89542	140.2	8.89667	70.174	8.89375	0.24462	8.89625	349.329
8.90583	280.422	8.90375	210.26	8.90208	140.2	8.90333	70.1764	8.90042	0.24796	8.90292	349.31
8.9125	280.424	8.91042	210.258	8.90875	140.201	8.91	70.1793	8.90708	0.2532	8.90958	349.286
8.91917	280.425	8.91708	210.257	8.91542	140.201	8.91667	70.1826	8.91375	0.2594	8.91625	349.277
8.92583	280.425	8.92375	210.258	8.92208	140.202	8.92333	70.185	8.92042	0.26464	8.92292	349.277
8.9325	280.425	8.93042	210.26	8.92875	140.203	8.93	70.1874	8.92708	0.26941	8.92958	349.281
8.93917	280.425	8.93708	210.262	8.93542	140.204	8.93667	70.1893	8.93375	0.2737	8.93625	349.296
8.94583	280.423	8.94375	210.263	8.94208	140.204	8.94333	70.1922	8.94042	0.27847	8.94292	349.31
8.9525	280.422	8.95042	210.264	8.94875	140.205	8.95	70.195	8.94708	0.28229	8.94958	349.315
8.95917	280.422	8.95708	210.263	8.95542	140.205	8.95667	70.1993	8.95375	0.2861	8.95625	349.305
8.96583	280.422	8.96375	210.263	8.96208	140.204	8.96333	70.2031	8.96042	0.29135	8.96292	349.281
8.9725	280.424	8.97042	210.261	8.96875	140.203	8.97	70.2065	8.96708	0.29659	8.96958	349.258
8.97917	280.426	8.97708	210.26	8.97542	140.202	8.97667	70.2103	8.97375	0.30136	8.97625	349.234
8.98583	280.43	8.98375	210.258	8.98208	140.201	8.98333	70.2141	8.98042	0.30565	8.98292	349.215
8.9925	280.433	8.99042	210.257	8.98875	140.201	8.99	70.2179	8.98708	0.30994	8.98958	349.196
8.99917	280.437	8.99708	210.256	8.99542	140.199	8.99667	70.2212	8.99375	0.31471	8.99625	349.177
9.00583	280.44	9.00375	210.253	9.00208	140.199	9.00333	70.2255	9.00042	0.31853	9.00292	349.167
9.0125	280.442	9.01042	210.251	9.00875	140.199	9.01	70.2308	9.00708	0.3233	9.00958	349.153
9.01917	280.445	9.01708	210.25	9.01542	140.199	9.01667	70.2356	9.01375	0.32997	9.01625	349.143
9.02583	280.449	9.02375	210.248	9.02208	140.199	9.02333	70.2394	9.02042	0.3376	9.02292	349.143
9.0325	280.453	9.03042	210.247	9.02875	140.199	9.03	70.2418	9.02708	0.34475	9.02958	349.148
9.03917	280.456	9.03708	210.246	9.03542	140.198	9.03667	70.2432	9.03375	0.35143	9.03625	349.153
9.04583	280.459	9.04375	210.247	9.04208	140.198	9.04333	70.2441	9.04042	0.35763	9.04292	349.167
9.0525	280.461	9.05042	210.249	9.04875	140.198	9.05	70.2451	9.04708	0.36335	9.04958	349.186
9.05917	280.463	9.05708	210.252	9.05542	140.198	9.05667	70.2465	9.05375	0.36907	9.05625	349.205
9.06583	280.463	9.06375	210.255	9.06208	140.198	9.06333	70.2489	9.06042	0.37432	9.06292	349.215
9.0725	280.465	9.07042	210.257	9.06875	140.201	9.07	70.2532	9.06708	0.38052	9.06958	349.219
9.07917	280.467	9.07708	210.257	9.07542	140.203	9.07667	70.2584	9.07375	0.38815	9.07625	349.224
9.08583	280.47	9.08375	210.256	9.08208	140.205	9.08333	70.2637	9.08042	0.39673	9.08292	349.219
9.0925	280.473	9.09042	210.254	9.08875	140.207	9.09	70.2685	9.08708	0.40627	9.08958	349.21
9.09917	280.476	9.09708	210.252	9.09542	140.208	9.09667	70.2732	9.09375	0.41533	9.09625	349.2
9.10583	280.48	9.10375	210.251	9.10208	140.21	9.10333	70.277	9.10042	0.42486	9.10292	349.196
9.1125	280.481	9.11042	210.249	9.10875	140.211	9.11	70.2809	9.10708	0.43392	9.10958	349.196
9.11917	280.479	9.11708	210.25	9.11542	140.212	9.11667	70.2847	9.11375	0.4425	9.11625	349.2
9.12583	280.476	9.12375	210.25	9.12208	140.213	9.12333	70.2904	9.12042	0.45013	9.12292	349.205
9.1325	280.474	9.13042	210.251	9.12875	140.213	9.13	70.2966	9.12708	0.45729	9.12958	349.205
9.13917	280.471	9.13708	210.252	9.13542	140.215	9.13667	70.3033	9.13375	0.46492	9.13625	349.205
9.14583	280.47	9.14375	210.252	9.14208	140.216	9.14333	70.3095	9.14042	0.47302	9.14292	349.205
9.1525	280.469	9.15042	210.253	9.14875	140.218	9.15	70.3161	9.14708	0.48208	9.14958	349.205
9.15917	280.47	9.15708	210.255	9.15542	140.22	9.15667	70.3238	9.15375	0.49162	9.15625	349.2
9.16583	280.471	9.16375	210.257	9.16208	140.223	9.16333	70.3309	9.16042	0.50259	9.16292	349.2
9.1725	280.473	9.17042	210.26	9.16875	140.226	9.17	70.3381	9.16708	0.51451	9.16958	349.205
9.17917	280.474	9.17708	210.262	9.17542	140.229	9.17667	70.3462	9.17375	0.52738	9.17625	349.21
9.18583	280.476	9.18375	210.264	9.18208	140.231	9.18333	70.3543	9.18042	0.53978	9.18292	349.21
9.1925	280.479	9.19042	210.265	9.18875	140.232	9.19	70.3614	9.18708	0.55313	9.18958	349.224
9.19917	280.481	9.19708	210.266	9.19542	140.234	9.19667	70.3667	9.19375	0.56601	9.19625	349.239
9.20583	280.484	9.20375	210.266	9.20208	140.235	9.20333	70.3705	9.20042	0.57936	9.20292	349.248
9.2125	280.486	9.21042	210.267	9.20875	140.236	9.21	70.3757	9.20708	0.59223	9.20958	349.239
9.21917	280.487	9.21708	210.269	9.21542	140.237	9.21667	70.3824	9.21375	0.60511	9.21625	349.224
9.22583	280.487	9.22375	210.273	9.22208	140.239	9.22333	70.3896	9.22042	0.61941	9.22292	349.205
9.2325	280.487	9.23042	210.278	9.22875	140.24	9.23	70.3977	9.22708	0.63324	9.22958	349.181
9.23917	280.487	9.23708	210.284	9.23542	140.242	9.23667	70.4072	9.23375	0.64802	9.23625	349.148
9.24583	280.488	9.24375	210.288	9.24208	140.245	9.24333	70.4182	9.24042	0.6628	9.24292	349.129
9.2525	280.49	9.25042	210.29	9.24875	140.249	9.25	70.4282	9.24708	0.67902	9.24958	349.129
9.25917	280.493	9.25708	210.293	9.25542	140.255	9.25667	70.4373	9.25375	0.69618	9.25625	349.138
9.26583	280.498	9.26375	210.296	9.26208	140.26	9.26333	70.4463	9.26042	0.7143	9.26292	349.153
9.2725	280.503	9.27042	210.298	9.26875	140.266	9.27	70.4554	9.26708	0.7329	9.26958	349.162
9.27917	280.507	9.27708	210.3	9.27542	140.271	9.27667	70.4654	9.27375	0.75197	9.27625	349.181
9.28583	280.51	9.28375	210.303	9.28208	140.277	9.28333	70.4759	9.28042	0.77152	9.28292	349.205
9.2925	280.513	9.29042	210.307	9.28875	140.281	9.29	70.4878	9.28708	0.79107	9.28958	349.234
9.29917	280.515	9.29708	210.31	9.29542	140.285	9.29667	70.5007	9.29375	0.8111	9.29625	349.248
9.30583	280.519	9.30375	210.312	9.30208	140.288	9.30333	70.515	9.30042	0.83065	9.30292	349.267
9.3125	280.523	9.31042	210.314	9.30875	140.29	9.31	70.5293	9.30708	0.85115	9.30958	349.281
9.31917	280.528	9.31708	210.315	9.31542	140.294	9.31667	70.5431	9.31375	0.87214	9.31625	349.291
9.32583	280.534	9.32375	210.317	9.32208	140.298	9.32333	70.5574	9.32042	0.89359	9.32292	349.286
9.3325	280.539	9.33042	210.319	9.32875	140.301	9.33	70.5722	9.32708	0.916	9.32958	349.286
9.33917	280.545	9.33708	210.322	9.33542	140.305	9.33667	70.586	9.33375	0.93842	9.33625	349.291
9.34583	280.549	9.34375	210.325	9.34208	140.309	9.34333	70.5999	9.34042	0.96178	9.34292	349.305
9.3525	280.553	9.35042	210.329	9.34875	140.314	9.35	70.6146	9.34708	0.98562	9.34958	349.324
9.35917	280.556	9.35708	210.333	9.35542	140.318	9.35667	70.6309	9.35375	1.00994	9.35625	349.348
9.36583	280.56	9.36375	210.337	9.36208	140.322	9.36333	70.6475	9.36042	1.03426	9.36292	349.382
9.3725	280.564	9.37042	210.341	9.36875	140.327	9.37	70.6633	9.36708	1.06001	9.36958	349.42
9.37917	280.567	9.37708	210.346	9.37542	140.332	9.37667	70.6795	9.37375	1.08624	9.37625	349.463
9.38583	280.571	9.38375	210.35	9.38208	140.338	9.38333	70.6957	9.38042	1.11246	9.38292	349.51
9.3925	280.574	9.39042	210.355	9.38875	140.343	9.39	70.7129	9.38708	1.13916	9.38958	349.553
9.39917	280.577	9.39708	210.36	9.39542	140.348	9.39667	70.7305	9.39375	1.16682	9.39625	349.591
9.40583	280.58	9.40375	210.363	9.40208	140.353	9.40333	70.7482	9.40042	1.19591	9.40292	349.63
9.4125	280.583	9.41042	210.367	9.40875	140.357	9.41	70.7663	9.40708	1.22547	9.40958	349.663
9.41917	280.586	9.41708	210.37	9.41542	140.362	9.41667	70.7853	9.41375	1.25551	9.41625	349.696
9.42583	280.589	9.42375	210.373	9.42208	140.366	9.42333	70.8054	9.42042	1.28746	9.42292	349.725
9.4325	280.594	9.43042	210.376	9.42875	140.37	9.43	70.8254	9.42708	1.32084	9.42958	349.754
9.43917	280.598	9.43708	210.379	9.43542	140.373	9.43667	70.845	9.43375	1.35422	9.43625	349.782
9.44583	280.603	9.44375	210.382	9.44208	140.378	9.44333	70.8659	9.44042	1.38855	9.44292	349.816
9.4525	280.608	9.45042	210.385	9.44875	140.384	9.45	70.8884	9.44708	1.42384	9.44958	349.849
9.45917	280.613	9.45708	210.387	9.45542	140.391	9.45667	70.9112	9.45375	1.4596	9.45625	349.882
9.46583	280.617	9.46375	210.389	9.46208	140.399	9.46333	70.9346	9.46042	1.49488	9.46292	349.916
9.4725	280.621	9.47042	210.391	9.46875	140.406	9.47	70.958	9.46708	1.53065	9.46958	349.954
9.47917	280.625	9.47708	210.394	9.47542	140.412	9.47667	70.9804	9.47375	1.56641	9.47625	349.992
9.48583	280.628	9.48375	210.397	9.48208	140.418	9.48333	71.0014	9.48042	1.60313	9.48292	350.016
9.4925	280.633	9.49042	210.401	9.48875	140.422	9.49	71.0223	9.48708	1.64175	9.48958	350.016
9.49917	280.638	9.49708	210.406	9.49542	140.425	9.49667	71.0443	9.49375	1.68085	9.49625	350.011
9.50583	280.643	9.50375	210.411	9.50208	140.429	9.50333	71.0672	9.50042	1.72091	9.50292	349.997
9.5125	280.648	9.51042	210.415	9.50875	140.433	9.51	71.091	9.50708	1.76239	9.50958	349.992
9.51917	280.652	9.51708	210.42	9.51542	140.438	9.51667	71.1158	9.51375	1.80531	9.51625	349.982
9.52583	280.656	9.52375	210.425	9.52208	140.445	9.52333	71.1415	9.52042	1.84917	9.52292	349.978
9.5325	280.659	9.53042	210.429	9.52875	140.452	9.53	71.1683	9.52708	1.89352	9.52958	349.982
9.53917	280.661	9.53708	210.432	9.53542	140.459	9.53667	71.195	9.53375	1.93787	9.53625	349.997
9.54583	280.663	9.54375	210.433	9.54208	140.464	9.54333	71.2212	9.54042	1.98317	9.54292	350.016
9.5525	280.666	9.55042	210.436	9.54875	140.471	9.55	71.2488	9.54708	2.02942	9.54958	350.025
9.55917	280.669	9.55708	210.438	9.55542	140.478	9.55667	71.2779	9.55375	2.0771	9.55625	350.03
9.56583	280.674	9.56375	210.44	9.56208	140.485	9.56333	71.307	9.56042	2.12526	9.56292	350.035
9.5725	280.679	9.57042	210.442	9.56875	140.491	9.57	71.3371	9.56708	2.17485	9.56958	350.035
9.57917	280.685	9.57708	210.444	9.57542	140.499	9.57667	71.3676	9.57375	2.22635	9.57625	350.044
9.58583	280.69	9.58375	210.447	9.58208	140.507	9.58333	71.3981	9.58042	2.27928	9.58292	350.044
9.5925	280.693	9.59042	210.45	9.58875	140.517	9.59	71.4286	9.58708	2.33364	9.58958	350.049
9.59917	280.696	9.59708	210.453	9.59542	140.527	9.59667	71.4596	9.59375	2.388	9.59625	350.059
9.60583	280.698	9.60375	210.457	9.60208	140.537	9.60333	71.4916	9.60042	2.44284	9.60292	350.083
9.6125	280.7	9.61042	210.461	9.60875	140.547	9.61	71.5249	9.60708	2.4991	9.60958	350.106
9.61917	280.703	9.61708	210.465	9.61542	140.556	9.61667	71.5593	9.61375	2.55632	9.61625	350.121
9.62583	280.706	9.62375	210.47	9.62208	140.563	9.62333	71.5941	9.62042	2.61402	9.62292	350.135
9.6325	280.708	9.63042	210.474	9.62875	140.57	9.63	71.6294	9.62708	2.67267	9.62958	350.149
9.63917	280.71	9.63708	210.479	9.63542	140.576	9.63667	71.6661	9.63375	2.73323	9.63625	350.159
9.64583	280.712	9.64375	210.484	9.64208	140.581	9.64333	71.7023	9.64042	2.7957	9.64292	350.159
9.6525	280.714	9.65042	210.491	9.64875	140.589	9.65	71.7386	9.64708	2.85912	9.64958	350.154
9.65917	280.716	9.65708	210.496	9.65542	140.598	9.65667	71.7753	9.65375	2.92301	9.65625	350.159
9.66583	280.718	9.66375	210.502	9.66208	140.608	9.66333	71.8125	9.66042	2.98882	9.66292	350.164
9.6725	280.721	9.67042	210.506	9.66875	140.617	9.67	71.8501	9.66708	3.057	9.66958	350.187
9.67917	280.725	9.67708	210.511	9.67542	140.627	9.67667	71.8883	9.67375	3.12614	9.67625	350.216
9.68583	280.728	9.68375	210.515	9.68208	140.637	9.68333	71.9279	9.68042	3.19529	9.68292	350.245
9.6925	280.731	9.69042	210.521	9.68875	140.646	9.69	71.9689	9.68708	3.26586	9.68958	350.264
9.69917	280.735	9.69708	210.526	9.69542	140.655	9.69667	72.0108	9.69375	3.33834	9.69625	350.278
9.70583	280.74	9.70375	210.533	9.70208	140.664	9.70333	72.0537	9.70042	3.4132	9.70292	350.283
9.7125	280.744	9.71042	210.541	9.70875	140.674	9.71	72.0971	9.70708	3.48902	9.70958	350.273
9.71917	280.747	9.71708	210.549	9.71542	140.684	9.71667	72.1405	9.71375	3.56627	9.71625	350.264
9.72583	280.751	9.72375	210.556	9.72208	140.694	9.72333	72.1849	9.72042	3.6459	9.72292	350.254
9.7325	280.755	9.73042	210.563	9.72875	140.704	9.73	72.2302	9.72708	3.72934	9.72958	350.254
9.73917	280.759	9.73708	210.569	9.73542	140.715	9.73667	72.2759	9.73375	3.81422	9.73625	350.254
9.74583	280.762	9.74375	210.575	9.74208	140.727	9.74333	72.3222	9.74042	3.90053	9.74292	350.259
9.7525	280.765	9.75042	210.581	9.74875	140.74	9.75	72.3694	9.74708	3.98827	9.74958	350.269
9.75917	280.769	9.75708	210.588	9.75542	140.752	9.75667	72.418	9.75375	4.07839	9.75625	350.288
9.76583	280.774	9.76375	210.597	9.76208	140.764	9.76333	72.4676	9.76042	4.16994	9.76292	350.311
9.7725	280.778	9.77042	210.606	9.76875	140.775	9.77	72.5168	9.76708	4.26245	9.76958	350.335
9.77917	280.781	9.77708	210.615	9.77542	140.787	9.77667	72.5659	9.77375	4.35543	9.77625	350.359
9.78583	280.784	9.78375	210.622	9.78208	140.799	9.78333	72.6159	9.78042	4.44984	9.78292	350.369
9.7925	280.789	9.79042	210.629	9.78875	140.811	9.79	72.6679	9.78708	4.54569	9.78958	350.364
9.79917	280.794	9.79708	210.636	9.79542	140.823	9.79667	72.7208	9.79375	4.64201	9.79625	350.35
9.80583	280.799	9.80375	210.643	9.80208	140.837	9.80333	72.7757	9.80042	4.73881	9.80292	350.33
9.8125	280.803	9.81042	210.65	9.80875	140.852	9.81	72.8334	9.80708	4.83704	9.80958	350.307
9.81917	280.807	9.81708	210.659	9.81542	140.867	9.81667	72.893	9.81375	4.93717	9.81625	350.292
9.82583	280.811	9.82375	210.669	9.82208	140.882	9.82333	72.9521	9.82042	5.03826	9.82292	350.288
9.8325	280.814	9.83042	210.678	9.82875	140.897	9.83	73.0112	9.82708	5.14174	9.82958	350.297
9.83917	280.816	9.83708	210.687	9.83542	140.913	9.83667	73.0694	9.83375	5.24759	9.83625	350.292
9.84583	280.818	9.84375	210.694	9.84208	140.929	9.84333	73.1281	9.84042	5.35488	9.84292	350.278
9.8525	280.82	9.85042	210.702	9.84875	140.946	9.85	73.1862	9.84708	5.46312	9.84958	350.264
9.85917	280.823	9.85708	210.709	9.85542	140.963	9.85667	73.2454	9.85375	5.57137	9.85625	350.249
9.86583	280.825	9.86375	210.715	9.86208	140.982	9.86333	73.3054	9.86042	5.68151	9.86292	350.235
9.8725	280.828	9.87042	210.721	9.86875	141.002	9.87	73.3665	9.86708	5.79357	9.86958	350.221
9.87917	280.833	9.87708	210.729	9.87542	141.019	9.87667	73.4285	9.87375	5.90658	9.87625	350.216
9.88583	280.837	9.88375	210.736	9.88208	141.037	9.88333	73.49	9.88042	6.02102	9.88292	350.221
9.8925	280.842	9.89042	210.744	9.88875	141.054	9.89	73.5515	9.88708	6.13832	9.88958	350.23
9.89917	280.846	9.89708	210.753	9.89542	141.072	9.89667	73.6125	9.89375	6.25706	9.89625	350.24
9.90583	280.85	9.90375	210.763	9.90208	141.09	9.90333	73.675	9.90042	6.37722	9.90292	350.245
9.9125	280.854	9.91042	210.773	9.90875	141.108	9.91	73.7384	9.90708	6.49691	9.90958	350.245
9.91917	280.859	9.91708	210.782	9.91542	141.129	9.91667	73.8009	9.91375	6.61802	9.91625	350.249
9.92583	280.864	9.92375	210.79	9.92208	141.15	9.92333	73.8633	9.92042	6.73866	9.92292	350.254
9.9325	280.868	9.93042	210.798	9.92875	141.172	9.93	73.9258	9.92708	6.85978	9.92958	350.269
9.93917	280.874	9.93708	210.806	9.93542	141.192	9.93667	73.9887	9.93375	6.98137	9.93625	350.288
9.94583	280.878	9.94375	210.813	9.94208	141.212	9.94333	74.0522	9.94042	7.10392	9.94292	350.307
9.9525	280.882	9.95042	210.82	9.94875	141.233	9.95	74.1161	9.94708	7.22742	9.94958	350.316
9.95917	280.886	9.95708	210.828	9.95542	141.254	9.95667	74.1804	9.95375	7.34997	9.95625	350.316
9.96583	280.891	9.96375	210.836	9.96208	141.275	9.96333	74.2467	9.96042	7.47347	9.96292	350.316
9.9725	280.896	9.97042	210.844	9.96875	141.297	9.97	74.3135	9.96708	7.59649	9.96958	350.316
9.97917	280.901	9.97708	210.853	9.97542	141.319	9.97667	74.3807	9.97375	7.71904	9.97625	350.316
9.98583	280.906	9.98375	210.861	9.98208	141.343	9.98333	74.447	9.98042	7.84159	9.98292	350.33
9.9925	280.912	9.99042	210.87	9.98875	141.367	9.99	74.5128	9.98708	7.96556	9.98958	350.35
9.99917	280.918	9.99708	210.878	9.99542	141.39	9.99667	74.5786	9.99375	8.09002	9.99625	350.378
10.0058	280.924	10.0038	210.887	10.0021	141.414	10.0033	74.6453	10.0004	8.21543	10.0029	350.407
10.0125	280.927	10.0104	210.895	10.0087	141.438	10.01	74.7126	10.0071	8.34179	10.0096	350.421
10.0192	280.932	10.0171	210.904	10.0154	141.463	10.0167	74.7798	10.0137	8.46863	10.0162	350.426
10.0258	280.938	10.0237	210.913	10.0221	141.487	10.0233	74.848	10.0204	8.59547	10.0229	350.416
10.0325	280.943	10.0304	210.924	10.0288	141.51	10.03	74.9167	10.0271	8.72135	10.0296	350.402
10.0392	280.948	10.0371	210.934	10.0354	141.532	10.0367	74.9863	10.0337	8.84676	10.0363	350.388
10.0458	280.955	10.0437	210.944	10.0421	141.556	10.0433	75.0559	10.0404	8.97217	10.0429	350.373
10.0525	280.962	10.0504	210.956	10.0488	141.581	10.05	75.1265	10.0471	9.09853	10.0496	350.359
10.0592	280.968	10.0571	210.967	10.0554	141.606	10.0567	75.1975	10.0538	9.22632	10.0563	350.34
10.0658	280.973	10.0638	210.978	10.0621	141.631	10.0633	75.2681	10.0604	9.35507	10.0629	350.33
10.0725	280.976	10.0704	210.989	10.0687	141.657	10.07	75.3392	10.0671	9.48334	10.0696	350.326
10.0792	280.979	10.0771	211	10.0754	141.684	10.0767	75.4112	10.0738	9.61256	10.0762	350.335
10.0858	280.982	10.0838	211.012	10.0821	141.711	10.0833	75.4841	10.0804	9.74131	10.0829	350.34
10.0925	280.986	10.0904	211.024	10.0887	141.739	10.09	75.5575	10.0871	9.86862	10.0896	350.335
10.0992	280.99	10.0971	211.037	10.0954	141.766	10.0967	75.631	10.0938	9.99594	10.0962	350.326
10.1058	280.997	10.1037	211.05	10.1021	141.793	10.1033	75.7063	10.1004	10.1247	10.1029	350.321
10.1125	281.003	10.1104	211.061	10.1088	141.822	10.11	75.7831	10.1071	10.2539	10.1096	350.316
10.1192	281.01	10.1171	211.073	10.1154	141.849	10.1167	75.8598	10.1137	10.3836	10.1163	350.316
10.1258	281.016	10.1237	211.083	10.1221	141.877	10.1233	75.9352	10.1204	10.5147	10.1229	350.316
10.1325	281.022	10.1304	211.092	10.1288	141.904	10.13	76.0105	10.1271	10.6463	10.1296	350.316
10.1392	281.028	10.1371	211.101	10.1354	141.931	10.1367	76.0859	10.1337	10.778	10.1363	350.321
10.1458	281.034	10.1438	211.11	10.1421	141.96	10.1433	76.1617	10.1404	10.9096	10.1429	350.316
10.1525	281.039	10.1504	211.12	10.1487	141.989	10.15	76.237	10.1471	11.0426	10.1496	350.307
10.1592	281.044	10.1571	211.132	10.1554	142.018	10.1567	76.3128	10.1538	11.1775	10.1562	350.292
10.1658	281.05	10.1638	211.145	10.1621	142.047	10.1633	76.3915	10.1604	11.3149	10.1629	350.273
10.1725	281.055	10.1704	211.16	10.1687	142.075	10.17	76.4726	10.1671	11.4541	10.1696	350.264
10.1792	281.06	10.1771	211.174	10.1754	142.103	10.1767	76.5541	10.1738	11.5953	10.1762	350.249
10.1858	281.065	10.1837	211.187	10.1821	142.133	10.1833	76.6371	10.1804	11.7378	10.1829	350.235
10.1925	281.07	10.1904	211.2	10.1888	142.163	10.19	76.722	10.1871	11.8818	10.1896	350.211
10.1992	281.075	10.1971	211.212	10.1954	142.195	10.1967	76.8078	10.1937	12.0273	10.1962	350.197
10.2058	281.081	10.2037	211.223	10.2021	142.227	10.2033	76.8941	10.2004	12.1741	10.2029	350.187
10.2125	281.087	10.2104	211.233	10.2088	142.261	10.21	76.9809	10.2071	12.3224	10.2096	350.187
10.2192	281.093	10.2171	211.245	10.2154	142.295	10.2167	77.0691	10.2137	12.4731	10.2163	350.187
10.2258	281.1	10.2238	211.257	10.2221	142.328	10.2233	77.1588	10.2204	12.6257	10.2229	350.197
10.2325	281.107	10.2304	211.27	10.2287	142.36	10.23	77.2498	10.2271	12.7811	10.2296	350.216
10.2392	281.115	10.2371	211.283	10.2354	142.393	10.2367	77.3419	10.2338	12.9385	10.2363	350.235
10.2458	281.123	10.2438	211.297	10.2421	142.426	10.2433	77.4358	10.2404	13.0978	10.2429	350.245
10.2525	281.132	10.2504	211.312	10.2487	142.459	10.25	77.5307	10.2471	13.2599	10.2496	350.249
10.2592	281.14	10.2571	211.327	10.2554	142.492	10.2567	77.6265	10.2538	13.4239	10.2562	350.264
10.2658	281.147	10.2637	211.341	10.2621	142.525	10.2633	77.7228	10.2604	13.5899	10.2629	350.283
10.2725	281.154	10.2704	211.355	10.2688	142.559	10.27	77.8201	10.2671	13.7577	10.2696	350.302
10.2792	281.163	10.2771	211.369	10.2754	142.594	10.2767	77.9193	10.2737	13.9284	10.2762	350.316
10.2858	281.17	10.2837	211.384	10.2821	142.629	10.2833	78.0204	10.2804	14.102	10.2829	350.34
10.2925	281.178	10.2904	211.399	10.2888	142.664	10.29	78.1234	10.2871	14.2789	10.2896	350.369
10.2992	281.185	10.2971	211.414	10.2954	142.699	10.2967	78.2278	10.2937	14.4596	10.2963	350.402
10.3058	281.194	10.3038	211.431	10.3021	142.734	10.3033	78.3346	10.3004	14.6451	10.3029	350.44
10.3125	281.201	10.3104	211.449	10.3087	142.77	10.31	78.4443	10.3071	14.8354	10.3096	350.474
10.3192	281.207	10.3171	211.467	10.3154	142.806	10.3167	78.5559	10.3138	15.028	10.3163	350.516
10.3258	281.214	10.3238	211.484	10.3221	142.841	10.3233	78.668	10.3204	15.223	10.3229	350.564
10.3325	281.22	10.3304	211.503	10.3287	142.879	10.33	78.781	10.3271	15.4214	10.3296	350.607
10.3392	281.226	10.3371	211.52	10.3354	142.917	10.3367	78.8963	10.3338	15.6231	10.3362	350.64
10.3458	281.234	10.3438	211.537	10.3421	142.957	10.3433	79.0141	10.3404	15.8277	10.3429	350.66
10.3525	281.243	10.3504	211.554	10.3488	142.997	10.35	79.1333	10.3471	16.036	10.3496	350.683
10.3592	281.251	10.3571	211.57	10.3554	143.037	10.3567	79.253	10.3537	16.2492	10.3562	350.702
10.3658	281.262	10.3637	211.586	10.3621	143.078	10.3633	79.3746	10.3604	16.4676	10.3629	350.712
10.3725	281.274	10.3704	211.603	10.3688	143.118	10.37	79.4991	10.3671	16.6912	10.3696	350.712
10.3792	281.286	10.3771	211.62	10.3754	143.158	10.3767	79.625	10.3737	16.9187	10.3763	350.712
10.3858	281.297	10.3837	211.638	10.3821	143.197	10.3833	79.7518	10.3804	17.1499	10.3829	350.721
10.3925	281.307	10.3904	211.656	10.3887	143.237	10.39	79.8796	10.3871	17.386	10.3896	350.736
10.3992	281.316	10.3971	211.674	10.3954	143.279	10.3967	80.0083	10.3938	17.6263	10.3963	350.75
10.4058	281.325	10.4038	211.693	10.4021	143.323	10.4033	80.139	10.4004	17.8728	10.4029	350.769
10.4125	281.333	10.4104	211.711	10.4087	143.366	10.41	80.2725	10.4071	18.1246	10.4096	350.793
10.4192	281.341	10.4171	211.729	10.4154	143.409	10.4167	80.4079	10.4138	18.3806	10.4162	350.822
10.4258	281.35	10.4238	211.748	10.4221	143.452	10.4233	80.5448	10.4204	18.6424	10.4229	350.841
10.4325	281.36	10.4304	211.769	10.4288	143.496	10.43	80.6826	10.4271	18.9114	10.4296	350.85
10.4392	281.371	10.4371	211.789	10.4354	143.54	10.4367	80.8218	10.4337	19.186	10.4362	350.86
10.4458	281.381	10.4437	211.809	10.4421	143.584	10.4433	80.9615	10.4404	19.465	10.4429	350.874
10.4525	281.391	10.4504	211.831	10.4488	143.63	10.45	81.0998	10.4471	19.7482	10.4496	350.888
10.4592	281.4	10.4571	211.852	10.4554	143.676	10.4567	81.2395	10.4537	20.0381	10.4563	350.903
10.4658	281.409	10.4637	211.873	10.4621	143.724	10.4633	81.3812	10.4604	20.3333	10.4629	350.922
10.4725	281.416	10.4704	211.892	10.4688	143.771	10.47	81.5256	10.4671	20.6323	10.4696	350.946
10.4792	281.423	10.4771	211.911	10.4754	143.819	10.4767	81.6725	10.4738	20.9351	10.4763	350.96
10.4858	281.43	10.4838	211.931	10.4821	143.866	10.4833	81.8208	10.4804	21.2436	10.4829	350.965
10.4925	281.438	10.4904	211.951	10.4887	143.913	10.49	81.97	10.4871	21.5578	10.4896	350.969
10.4992	281.445	10.4971	211.971	10.4954	143.962	10.4967	82.1183	10.4938	21.8773	10.4962	350.974
10.5058	281.453	10.5038	211.994	10.5021	144.013	10.5033	82.2662	10.5004	22.2015	10.5029	350.979
10.5125	281.46	10.5104	212.018	10.5087	144.065	10.51	82.413	10.5071	22.532	10.5096	350.979
10.5192	281.467	10.5171	212.041	10.5154	144.116	10.5167	82.5599	10.5137	22.8682	10.5162	350.993
10.5258	281.473	10.5237	212.064	10.5221	144.168	10.5233	82.7068	10.5204	23.2096	10.5229	351.012
10.5325	281.479	10.5304	212.087	10.5288	144.22	10.53	82.8546	10.5271	23.5548	10.5296	351.036
10.5392	281.484	10.5371	212.111	10.5354	144.274	10.5367	83.0043	10.5337	23.9048	10.5363	351.055
10.5458	281.489	10.5437	212.135	10.5421	144.328	10.5433	83.154	10.5404	24.2591	10.5429	351.079
10.5525	281.494	10.5504	212.16	10.5488	144.384	10.55	83.3033	10.5471	24.6172	10.5496	351.108
10.5592	281.5	10.5571	212.183	10.5554	144.441	10.5567	83.452	10.5538	24.9796	10.5563	351.141
10.5658	281.506	10.5638	212.207	10.5621	144.5	10.5633	83.6004	10.5604	25.3472	10.5629	351.155
10.5725	281.514	10.5704	212.231	10.5687	144.56	10.57	83.7472	10.5671	25.7196	10.5696	351.155
10.5792	281.523	10.5771	212.256	10.5754	144.622	10.5767	83.8922	10.5738	26.0968	10.5762	351.151
10.5858	281.531	10.5838	212.28	10.5821	144.683	10.5833	84.0357	10.5804	26.4783	10.5829	351.146
10.5925	281.538	10.5904	212.306	10.5887	144.745	10.59	84.1787	10.5871	26.8636	10.5896	351.146
10.5992	281.545	10.5971	212.333	10.5954	144.808	10.5967	84.3204	10.5938	27.2522	10.5962	351.146
10.6058	281.552	10.6037	212.36	10.6021	144.872	10.6033	84.4601	10.6004	27.6432	10.6029	351.155
10.6125	281.556	10.6104	212.386	10.6088	144.935	10.61	84.5988	10.6071	28.0361	10.6096	351.175
10.6192	281.56	10.6171	212.412	10.6154	144.998	10.6167	84.7362	10.6137	28.43	10.6163	351.198
10.6258	281.565	10.6237	212.438	10.6221	145.062	10.6233	84.8711	10.6204	28.8248	10.6229	351.232
10.6325	281.569	10.6304	212.463	10.6288	145.126	10.63	85.0027	10.6271	29.2215	10.6296	351.256
10.6392	281.573	10.6371	212.489	10.6354	145.192	10.6367	85.1324	10.6337	29.6178	10.6363	351.279
10.6458	281.577	10.6438	212.514	10.6421	145.257	10.6433	85.2602	10.6404	30.014	10.6429	351.298
10.6525	281.582	10.6504	212.539	10.6487	145.324	10.65	85.3842	10.6471	30.4108	10.6496	351.313
10.6592	281.587	10.6571	212.563	10.6554	145.393	10.6567	85.5044	10.6538	30.8085	10.6562	351.313
10.6658	281.59	10.6638	212.586	10.6621	145.461	10.6633	85.6202	10.6604	31.2066	10.6629	351.303
10.6725	281.593	10.6704	212.609	10.6687	145.531	10.67	85.7328	10.6671	31.6043	10.6696	351.298
10.6792	281.596	10.6771	212.632	10.6754	145.602	10.6767	85.8415	10.6738	32.002	10.6762	351.289
10.6858	281.599	10.6837	212.656	10.6821	145.675	10.6833	85.9445	10.6804	32.4006	10.6829	351.284
10.6925	281.603	10.6904	212.682	10.6888	145.749	10.69	86.0427	10.6871	32.7992	10.6896	351.294
10.6992	281.606	10.6971	212.71	10.6954	145.824	10.6967	86.1362	10.6937	33.196	10.6962	351.322
10.7058	281.609	10.7037	212.738	10.7021	145.899	10.7033	86.2263	10.7004	33.5908	10.7029	351.365
10.7125	281.612	10.7104	212.765	10.7088	145.976	10.71	86.3117	10.7071	33.9847	10.7096	351.403
10.7192	281.614	10.7171	212.792	10.7154	146.052	10.7167	86.3918	10.7137	34.3766	10.7163	351.437
10.7258	281.615	10.7238	212.818	10.7221	146.129	10.7233	86.4676	10.7204	34.7652	10.7229	351.475
10.7325	281.615	10.7304	212.843	10.7287	146.206	10.73	86.5391	10.7271	35.1501	10.7296	351.508
10.7392	281.615	10.7371	212.869	10.7354	146.284	10.7367	86.6063	10.7338	35.5301	10.7363	351.537
10.7458	281.615	10.7438	212.894	10.7421	146.362	10.7433	86.6683	10.7404	35.9063	10.7429	351.556
10.7525	281.615	10.7504	212.921	10.7487	146.44	10.75	86.726	10.7471	36.2763	10.7496	351.58
10.7592	281.616	10.7571	212.948	10.7554	146.519	10.7567	86.7794	10.7538	36.6378	10.7562	351.604
10.7658	281.617	10.7637	212.975	10.7621	146.599	10.7633	86.8261	10.7604	36.9883	10.7629	351.632
10.7725	281.618	10.7704	213.001	10.7688	146.68	10.77	86.8667	10.7671	37.3273	10.7696	351.651
10.7792	281.619	10.7771	213.024	10.7754	146.758	10.7767	86.902	10.7737	37.6539	10.7762	351.68
10.7858	281.618	10.7837	213.044	10.7821	146.835	10.7833	86.9306	10.7804	37.9653	10.7829	351.713
10.7925	281.616	10.7904	213.062	10.7888	146.91	10.79	86.9516	10.7871	38.259	10.7896	351.761
10.7992	281.613	10.7971	213.079	10.7954	146.982	10.7967	86.9654	10.7937	38.5332	10.7963	351.809
10.8058	281.609	10.8038	213.095	10.8021	147.051	10.8033	86.9711	10.8004	38.7874	10.8029	351.856
10.8125	281.604	10.8104	213.11	10.8087	147.116	10.81	86.9697	10.8071	39.0186	10.8096	351.904
10.8192	281.6	10.8171	213.124	10.8154	147.178	10.8167	86.9601	10.8138	39.2246	10.8163	351.937
10.8258	281.596	10.8238	213.137	10.8221	147.237	10.8233	86.9425	10.8204	39.4039	10.8229	351.957
10.8325	281.594	10.8304	213.15	10.8287	147.292	10.83	86.9172	10.8271	39.5555	10.8296	351.961
10.8392	281.591	10.8371	213.16	10.8354	147.339	10.8367	86.8834	10.8338	39.68	10.8362	351.966
10.8458	281.586	10.8438	213.17	10.8421	147.379	10.8433	86.84	10.8404	39.7744	10.8429	351.971
10.8525	281.581	10.8504	213.176	10.8488	147.411	10.85	86.7856	10.8471	39.8383	10.8496	351.98
10.8592	281.575	10.8571	213.18	10.8554	147.437	10.8567	86.7217	10.8537	39.8712	10.8562	351.985
10.8658	281.568	10.8637	213.183	10.8621	147.455	10.8633	86.6483	10.8604	39.8712	10.8629	352.004
10.8725	281.559	10.8704	213.183	10.8688	147.465	10.87	86.5653	10.8671	39.8369	10.8696	352.028
10.8792	281.549	10.8771	213.18	10.8754	147.468	10.8767	86.4719	10.8737	39.7682	10.8763	352.057
10.8858	281.54	10.8837	213.176	10.8821	147.463	10.8833	86.3713	10.8804	39.6666	10.8829	352.08
10.8925	281.532	10.8904	213.17	10.8887	147.451	10.89	86.2649	10.8871	39.5341	10.8896	352.104
10.8992	281.524	10.8971	213.161	10.8954	147.431	10.8967	86.1533	10.8938	39.3696	10.8963	352.128
10.9058	281.516	10.9038	213.151	10.9021	147.401	10.9033	86.0351	10.9004	39.1726	10.9029	352.152
10.9125	281.508	10.9104	213.138	10.9087	147.365	10.91	85.9106	10.9071	38.9452	10.9096	352.162
10.9192	281.5	10.9171	213.124	10.9154	147.321	10.9167	85.7819	10.9138	38.6891	10.9162	352.157
10.9258	281.491	10.9238	213.108	10.9221	147.272	10.9233	85.6508	10.9204	38.403	10.9229	352.157
10.9325	281.481	10.9304	213.091	10.9288	147.218	10.93	85.5163	10.9271	38.0888	10.9296	352.166
10.9392	281.47	10.9371	213.071	10.9354	147.158	10.9367	85.3775	10.9337	37.7493	10.9362	352.195
10.9458	281.46	10.9437	213.049	10.9421	147.093	10.9433	85.2369	10.9404	37.3869	10.9429	352.233
10.9525	281.451	10.9504	213.026	10.9488	147.024	10.95	85.0962	10.9471	37.005	10.9496	352.271
10.9592	281.443	10.9571	213	10.9554	146.951	10.9567	84.957	10.9537	36.6054	10.9563	352.309
10.9658	281.434	10.9637	212.972	10.9621	146.876	10.9633	84.8191	10.9604	36.191	10.9629	352.343
10.9725	281.424	10.9704	212.941	10.9688	146.797	10.97	84.6833	10.9671	35.7642	10.9696	352.367
10.9792	281.415	10.9771	212.91	10.9754	146.719	10.9767	84.5521	10.9738	35.3274	10.9763	352.39
10.9858	281.406	10.9838	212.879	10.9821	146.64	10.9833	84.4248	10.9804	34.884	10.9829	352.414
10.9925	281.395	10.9904	212.848	10.9887	146.561	10.99	84.3008	10.9871	34.4357	10.9896	352.448
10.9992	281.385	10.9971	212.817	10.9954	146.483	10.9967	84.1807	10.9938	33.9847	10.9962	352.486
11.0058	281.376	11.0038	212.786	11.0021	146.405	11.0033	84.0643	11.0004	33.5341	11.0029	352.519
11.0125	281.368	11.0104	212.757	11.0087	146.327	11.01	83.9527	11.0071	33.0863	11.0096	352.553
11.0192	281.361	11.0171	212.728	11.0154	146.251	11.0167	83.8459	11.0137	32.6424	11.0162	352.581
11.0258	281.356	11.0237	212.699	11.0221	146.176	11.0233	83.7443	11.0204	32.2051	11.0229	352.615
11.0325	281.35	11.0304	212.669	11.0288	146.105	11.03	83.649	11.0271	31.776	11.0296	352.653
11.0392	281.346	11.0371	212.64	11.0354	146.039	11.0367	83.5593	11.0337	31.3573	11.0363	352.691
11.0458	281.341	11.0437	212.613	11.0421	145.974	11.0433	83.4749	11.0404	30.9486	11.0429	352.729
11.0525	281.336	11.0504	212.585	11.0488	145.911	11.05	83.3953	11.0471	30.551	11.0496	352.762
11.0592	281.33	11.0571	212.559	11.0554	145.849	11.0567	83.3204	11.0538	30.1652	11.0563	352.796
11.0658	281.324	11.0638	212.535	11.0621	145.787	11.0633	83.2503	11.0604	29.7914	11.0629	352.829
11.0725	281.319	11.0704	212.513	11.0687	145.726	11.07	83.1855	11.0671	29.4299	11.0696	352.863
11.0792	281.315	11.0771	212.492	11.0754	145.667	11.0767	83.1254	11.0738	29.0813	11.0762	352.901
11.0858	281.31	11.0838	212.47	11.0821	145.611	11.0833	83.0706	11.0804	28.7485	11.0829	352.944
11.0925	281.307	11.0904	212.45	11.0887	145.56	11.09	83.021	11.0871	28.4324	11.0896	352.986
11.0992	281.305	11.0971	212.43	11.0954	145.513	11.0967	82.9762	11.0938	28.1329	11.0962	353.02
11.1058	281.303	11.1037	212.412	11.1021	145.468	11.1033	82.9361	11.1004	27.8482	11.1029	353.053
11.1125	281.301	11.1104	212.396	11.1088	145.426	11.11	82.8994	11.1071	27.5793	11.1096	353.091
11.1192	281.299	11.1171	212.381	11.1154	145.387	11.1167	82.8675	11.1137	27.3271	11.1163	353.134
11.1258	281.297	11.1237	212.368	11.1221	145.348	11.1233	82.8412	11.1204	27.0896	11.1229	353.182
11.1325	281.296	11.1304	212.357	11.1288	145.311	11.13	82.8202	11.1271	26.8669	11.1296	353.234
11.1392	281.293	11.1371	212.346	11.1354	145.278	11.1367	82.805	11.1337	26.659	11.1363	353.287
11.1458	281.29	11.1438	212.337	11.1421	145.247	11.1433	82.7945	11.1404	26.4683	11.1429	353.335
11.1525	281.288	11.1504	212.328	11.1487	145.22	11.15	82.7888	11.1471	26.2937	11.1496	353.382
11.1592	281.287	11.1571	212.323	11.1554	145.196	11.1567	82.7878	11.1538	26.1354	11.1562	353.425
11.1658	281.284	11.1638	212.318	11.1621	145.176	11.1633	82.7916	11.1604	25.9924	11.1629	353.473
11.1725	281.281	11.1704	212.314	11.1687	145.158	11.17	82.7997	11.1671	25.8636	11.1696	353.525
11.1792	281.278	11.1771	212.312	11.1754	145.144	11.1767	82.8117	11.1738	25.7506	11.1762	353.583
11.1858	281.278	11.1837	212.31	11.1821	145.133	11.1833	82.8298	11.1804	25.6524	11.1829	353.64
11.1925	281.28	11.1904	212.309	11.1888	145.126	11.19	82.8551	11.1871	25.5685	11.1896	353.697
11.1992	281.283	11.1971	212.309	11.1954	145.123	11.1967	82.8851	11.1937	25.4993	11.1962	353.749
11.2058	281.287	11.2037	212.31	11.2021	145.122	11.2033	82.9194	11.2004	25.444	11.2029	353.802
11.2125	281.291	11.2104	212.312	11.2088	145.125	11.21	82.959	11.2071	25.4035	11.2096	353.854
11.2192	281.295	11.2171	212.316	11.2154	145.13	11.2167	83.0043	11.2137	25.3758	11.2163	353.912
11.2258	281.298	11.2238	212.321	11.2221	145.137	11.2233	83.0549	11.2204	25.3606	11.2229	353.969
11.2325	281.3	11.2304	212.327	11.2287	145.148	11.23	83.1102	11.2271	25.3568	11.2296	354.031
11.2392	281.302	11.2371	212.335	11.2354	145.163	11.2367	83.1712	11.2338	25.3639	11.2363	354.098
11.2458	281.305	11.2438	212.344	11.2421	145.18	11.2433	83.2389	11.2404	25.3806	11.2429	354.174
11.2525	281.308	11.2504	212.353	11.2487	145.202	11.25	83.3123	11.2471	25.4073	11.2496	354.255
11.2592	281.313	11.2571	212.364	11.2554	145.228	11.2567	83.391	11.2538	25.4445	11.2562	354.341
11.2658	281.319	11.2637	212.376	11.2621	145.257	11.2633	83.4745	11.2604	25.4931	11.2629	354.436
11.2725	281.327	11.2704	212.391	11.2688	145.289	11.27	83.5646	11.2671	25.5537	11.2696	354.531
11.2792	281.336	11.2771	212.408	11.2754	145.324	11.2767	83.6614	11.2737	25.6257	11.2762	354.627
11.2858	281.345	11.2837	212.425	11.2821	145.363	11.2833	83.7649	11.2804	25.7092	11.2829	354.717
11.2925	281.355	11.2904	212.445	11.2888	145.407	11.29	83.8745	11.2871	25.804	11.2896	354.803
11.2992	281.366	11.2971	212.468	11.2954	145.456	11.2967	83.9909	11.2937	25.909	11.2963	354.899
11.3058	281.376	11.3038	212.492	11.3021	145.51	11.3033	84.1158	11.3004	26.0239	11.3029	355.013
11.3125	281.386	11.3104	212.517	11.3087	145.569	11.31	84.2474	11.3071	26.1493	11.3096	355.156
11.3192	281.398	11.3171	212.543	11.3154	145.633	11.3167	84.3867	11.3138	26.2866	11.3163	355.333
11.3258	281.411	11.3238	212.572	11.3221	145.702	11.3233	84.5349	11.3204	26.4373	11.3229	355.557
11.3325	281.427	11.3304	212.604	11.3287	145.774	11.33	84.6956	11.3271	26.6018	11.3296	355.828
11.3392	281.445	11.3371	212.637	11.3354	145.852	11.3367	84.8692	11.3338	26.7816	11.3362	356.148
11.3458	281.465	11.3438	212.673	11.3421	145.936	11.3433	85.0566	11.3404	26.9794	11.3429	356.52
11.3525	281.487	11.3504	212.712	11.3488	146.029	11.35	85.2597	11.3471	27.1993	11.3496	356.944
11.3592	281.511	11.3571	212.756	11.3554	146.133	11.3567	85.4805	11.3537	27.4458	11.3562	357.416
11.3658	281.535	11.3637	212.806	11.3621	146.248	11.3633	85.7223	11.3604	27.7262	11.3629	357.927
11.3725	281.562	11.3704	212.86	11.3688	146.378	11.37	85.9888	11.3671	28.0495	11.3696	358.475
11.3792	281.59	11.3771	212.919	11.3754	146.524	11.3767	86.2854	11.3737	28.4319	11.3763	359.047
11.3858	281.62	11.3837	212.985	11.3821	146.687	11.3833	86.6187	11.3804	28.8935	11.3829	359.615
11.3925	281.652	11.3904	213.058	11.3887	146.871	11.39	86.9978	11.3871	29.4585	11.3896	360.163
11.3992	281.688	11.3971	213.141	11.3954	147.08	11.3967	87.4332	11.3938	30.1561	11.3963	360.687
11.4058	281.729	11.4038	213.236	11.4021	147.318	11.4033	87.9377	11.4004	31.0206	11.4029	361.188
11.4125	281.774	11.4104	213.344	11.4087	147.588	11.41	88.5246	11.4071	32.0907	11.4096	361.665
11.4192	281.825	11.4171	213.469	11.4154	147.896	11.4167	89.2094	11.4138	33.4005	11.4162	362.108
11.4258	281.884	11.4238	213.614	11.4221	148.244	11.4233	90.0038	11.4204	34.9784	11.4229	362.514
11.4325	281.951	11.4304	213.778	11.4288	148.636	11.43	90.9184	11.4271	36.8385	11.4296	362.9
11.4392	282.028	11.4371	213.961	11.4354	149.072	11.4367	91.9588	11.4337	38.9791	11.4362	363.262
11.4458	282.113	11.4437	214.162	11.4421	149.551	11.4433	93.1237	11.4404	41.3794	11.4429	363.596
11.4525	282.209	11.4504	214.382	11.4488	150.067	11.45	94.404	11.4471	43.993	11.4496	363.897
11.4592	282.315	11.4571	214.617	11.4554	150.611	11.4567	95.7797	11.4537	46.752	11.4563	364.159
11.4658	282.429	11.4637	214.862	11.4621	151.172	11.4633	97.2222	11.4604	49.5715	11.4629	364.392
11.4725	282.551	11.4704	215.112	11.4688	151.735	11.47	98.6946	11.4671	52.3567	11.4696	364.588
11.4792	282.678	11.4771	215.361	11.4754	152.282	11.4767	100.154	11.4738	55.0103	11.4763	364.731
11.4858	282.807	11.4838	215.6	11.4821	152.795	11.4833	101.551	11.4804	57.436	11.4829	364.836
11.4925	282.936	11.4904	215.82	11.4887	153.257	11.49	102.838	11.4871	59.5479	11.4896	364.884
11.4992	283.059	11.4971	216.013	11.4954	153.65	11.4967	103.968	11.4938	61.2726	11.4962	364.874
11.5058	283.172	11.5038	216.173	11.5021	153.959	11.5033	104.901	11.5004	62.5534	11.5029	364.803
11.5125	283.27	11.5104	216.295	11.5087	154.172	11.51	105.604	11.5071	63.3492	11.5096	364.664
11.5192	283.351	11.5171	216.372	11.5154	154.28	11.5167	106.052	11.5137	63.6363	11.5162	364.45
11.5258	283.412	11.5237	216.402	11.5221	154.279	11.5233	106.226	11.5204	63.4074	11.5229	364.168
11.5325	283.449	11.5304	216.383	11.5288	154.167	11.53	106.121	11.5271	62.6717	11.5296	363.83
11.5392	283.462	11.5371	216.315	11.5354	153.947	11.5367	105.738	11.5337	61.4543	11.5363	363.429
11.5458	283.451	11.5437	216.198	11.5421	153.625	11.5433	105.086	11.5404	59.793	11.5429	362.986
11.5525	283.416	11.5504	216.035	11.5488	153.209	11.55	104.181	11.5471	57.7378	11.5496	362.499
11.5592	283.356	11.5571	215.832	11.5554	152.708	11.5567	103.046	11.5538	55.3474	11.5563	361.984
11.5658	283.272	11.5638	215.593	11.5621	152.133	11.5633	101.711	11.5604	52.6838	11.5629	361.417
11.5725	283.166	11.5704	215.324	11.5687	151.498	11.57	100.208	11.5671	49.8123	11.5696	360.811
11.5792	283.044	11.5771	215.032	11.5754	150.817	11.5767	98.5726	11.5738	46.7959	11.5762	360.163
11.5858	282.906	11.5838	214.724	11.5821	150.105	11.5833	96.8421	11.5804	43.6969	11.5829	359.495
11.5925	282.755	11.5904	214.406	11.5887	149.376	11.59	95.0535	11.5871	40.5698	11.5896	358.799
11.5992	282.594	11.5971	214.086	11.5954	148.646	11.5967	93.2396	11.5938	37.4637	11.5962	358.098
11.6058	282.429	11.6037	213.767	11.6021	147.927	11.6033	91.431	11.6004	34.4219	11.6029	357.407
11.6125	282.262	11.6104	213.455	11.6088	147.232	11.61	89.6552	11.6071	31.4813	11.6096	356.739
11.6192	282.096	11.6171	213.156	11.6154	146.567	11.6167	87.9362	11.6137	28.6694	11.6163	356.095
11.6258	281.934	11.6237	212.873	11.6221	145.941	11.6233	86.2916	11.6204	26.0077	11.6229	355.466
11.6325	281.78	11.6304	212.608	11.6288	145.358	11.63	84.7357	11.6271	23.5095	11.6296	354.875
11.6392	281.635	11.6371	212.363	11.6354	144.82	11.6367	83.2785	11.6337	21.1854	11.6363	354.326
11.6458	281.5	11.6438	212.139	11.6421	144.33	11.6433	81.9281	11.6404	19.0401	11.6429	353.811
11.6525	281.376	11.6504	211.937	11.6487	143.887	11.65	80.6873	11.6471	17.0741	11.6496	353.33
11.6592	281.262	11.6571	211.755	11.6554	143.489	11.6567	79.5558	11.6538	15.2836	11.6562	352.882
11.6658	281.159	11.6638	211.593	11.6621	143.133	11.6633	78.5316	11.6604	13.6647	11.6629	352.495
11.6725	281.067	11.6704	211.45	11.6687	142.818	11.67	77.6103	11.6671	12.2089	11.6696	352.157
11.6792	280.986	11.6771	211.325	11.6754	142.54	11.6767	76.7868	11.6738	10.9072	11.6762	351.852
11.6858	280.916	11.6837	211.216	11.6821	142.295	11.6833	76.0544	11.6804	9.74751	11.6829	351.575
11.6925	280.854	11.6904	211.122	11.6888	142.082	11.69	75.4059	11.6871	8.71992	11.6896	351.341
11.6992	280.799	11.6971	211.038	11.6954	141.898	11.6967	74.8337	11.6937	7.81155	11.6962	351.146
11.7058	280.752	11.7037	210.966	11.7021	141.737	11.7033	74.3306	11.7004	7.01094	11.7029	350.974
11.7125	280.71	11.7104	210.902	11.7088	141.597	11.71	73.8886	11.7071	6.30617	11.7096	350.812
11.7192	280.674	11.7171	210.846	11.7154	141.474	11.7167	73.5	11.7137	5.68485	11.7163	350.66
11.7258	280.64	11.7238	210.796	11.7221	141.366	11.7233	73.1586	11.7204	5.13744	11.7229	350.526
11.7325	280.611	11.7304	210.753	11.7287	141.27	11.73	72.8591	11.7271	4.65393	11.7296	350.412
11.7392	280.587	11.7371	210.715	11.7354	141.185	11.7367	72.5959	11.7338	4.22668	11.7363	350.302
11.7458	280.566	11.7438	210.681	11.7421	141.108	11.7433	72.3642	11.7404	3.84855	11.7429	350.192
11.7525	280.547	11.7504	210.65	11.7487	141.04	11.75	72.1601	11.7471	3.51238	11.7496	350.092
11.7592	280.529	11.7571	210.623	11.7554	140.979	11.7567	71.9798	11.7538	3.21484	11.7562	350.001
11.7658	280.514	11.7637	210.599	11.7621	140.925	11.7633	71.8206	11.7604	2.95019	11.7629	349.93
11.7725	280.5	11.7704	210.579	11.7688	140.875	11.77	71.678	11.7671	2.7132	11.7696	349.873
11.7792	280.486	11.7771	210.561	11.7754	140.831	11.7767	71.5502	11.7737	2.49958	11.7762	349.835
11.7858	280.474	11.7837	210.545	11.7821	140.793	11.7833	71.4339	11.7804	2.30646	11.7829	349.816
11.7925	280.463	11.7904	210.531	11.7888	140.759	11.79	71.3285	11.7871	2.13194	11.7896	349.816
11.7992	280.453	11.7971	210.518	11.7954	140.728	11.7967	71.2336	11.7937	1.97315	11.7963	349.816
11.8058	280.442	11.8038	210.505	11.8021	140.7	11.8033	71.1473	11.8004	1.82915	11.8029	349.816
11.8125	280.434	11.8104	210.492	11.8087	140.676	11.81	71.0681	11.8071	1.69754	11.8096	349.806
11.8192	280.427	11.8171	210.48	11.8154	140.653	11.8167	70.9956	11.8138	1.57833	11.8163	349.782
11.8258	280.421	11.8238	210.47	11.8221	140.631	11.8233	70.9303	11.8204	1.47009	11.8229	349.749
11.8325	280.417	11.8304	210.461	11.8287	140.61	11.83	70.8721	11.8271	1.37043	11.8296	349.711
11.8392	280.414	11.8371	210.453	11.8354	140.592	11.8367	70.8187	11.8338	1.27888	11.8362	349.672
11.8458	280.412	11.8438	210.445	11.8421	140.575	11.8433	70.7691	11.8404	1.19591	11.8429	349.649
11.8525	280.41	11.8504	210.439	11.8488	140.558	11.85	70.7229	11.8471	1.12057	11.8496	349.63
11.8592	280.408	11.8571	210.432	11.8554	140.544	11.8567	70.6804	11.8537	1.05095	11.8562	349.61
11.8658	280.404	11.8637	210.426	11.8621	140.531	11.8633	70.6418	11.8604	0.98705	11.8629	349.596
11.8725	280.4	11.8704	210.421	11.8688	140.52	11.87	70.6065	11.8671	0.92793	11.8696	349.591
11.8792	280.393	11.8771	210.417	11.8754	140.509	11.8767	70.5746	11.8737	0.87404	11.8763	349.587
11.8858	280.387	11.8837	210.414	11.8821	140.499	11.8833	70.5455	11.8804	0.82397	11.8829	349.577
11.8925	280.381	11.8904	210.411	11.8887	140.489	11.89	70.5183	11.8871	0.77724	11.8896	349.568
11.8992	280.377	11.8971	210.406	11.8954	140.48	11.8967	70.494	11.8938	0.73576	11.8963	349.568
11.9058	280.374	11.9038	210.401	11.9021	140.472	11.9033	70.4725	11.9004	0.69857	11.9029	349.577
11.9125	280.372	11.9104	210.397	11.9087	140.463	11.91	70.4525	11.9071	0.66566	11.9096	349.591
11.9192	280.372	11.9171	210.394	11.9154	140.455	11.9167	70.4349	11.9138	0.63562	11.9162	349.601
11.9258	280.373	11.9238	210.391	11.9221	140.447	11.9233	70.4182	11.9204	0.60654	11.9229	349.601
11.9325	280.373	11.9304	210.389	11.9288	140.44	11.93	70.4044	11.9271	0.57888	11.9296	349.606
11.9392	280.372	11.9371	210.388	11.9354	140.433	11.9367	70.3915	11.9337	0.55408	11.9362	349.601
11.9458	280.371	11.9437	210.388	11.9421	140.428	11.9433	70.3796	11.9404	0.52977	11.9429	349.591
11.9525	280.37	11.9504	210.387	11.9488	140.423	11.95	70.3686	11.9471	0.5064	11.9496	349.582
11.9592	280.369	11.9571	210.385	11.9554	140.421	11.9567	70.3591	11.9537	0.48542	11.9563	349.587
11.9658	280.368	11.9637	210.384	11.9621	140.418	11.9633	70.3509	11.9604	0.46682	11.9629	349.601
11.9725	280.368	11.9704	210.383	11.9688	140.415	11.97	70.3438	11.9671	0.44966	11.9696	349.625
11.9792	280.368	11.9771	210.381	11.9754	140.413	11.9767	70.3357	11.9738	0.43297	11.9763	349.653
11.9858	280.368	11.9838	210.379	11.9821	140.412	11.9833	70.3276	11.9804	0.41676	11.9829	349.682
11.9925	280.368	11.9904	210.378	11.9887	140.413	11.99	70.3185	11.9871	0.40245	11.9896	349.696
11.9992	280.368	11.9971	210.379	11.9954	140.412	11.9967	70.3104	11.9938	0.3891	11.9962	349.696
12.0058	280.367	12.0038	210.38	12.0021	140.412	12.0033	70.3037	12.0004	0.3767	12.0029	349.692
12.0125	280.365	12.0104	210.381	12.0087	140.413	12.01	70.298	12.0071	0.36526	12.0096	349.692
12.0192	280.364	12.0171	210.381	12.0154	140.413	12.0167	70.2933	12.0137	0.35524	12.0162	349.682
12.0258	280.363	12.0237	210.381	12.0221	140.412	12.0233	70.289	12.0204	0.34714	12.0229	349.677
12.0325	280.363	12.0304	210.381	12.0288	140.412	12.03	70.2856	12.0271	0.33998	12.0296	349.668
12.0392	280.362	12.0371	210.381	12.0354	140.411	12.0367	70.2818	12.0337	0.33283	12.0363	349.663
12.0458	280.361	12.0437	210.381	12.0421	140.41	12.0433	70.278	12.0404	0.3252	12.0429	349.649
12.0525	280.361	12.0504	210.38	12.0488	140.409	12.05	70.2737	12.0471	0.31757	12.0496	349.625
12.0592	280.36	12.0571	210.38	12.0554	140.409	12.0567	70.2704	12.0538	0.31042	12.0563	349.606
12.0658	280.36	12.0638	210.381	12.0621	140.409	12.0633	70.2665	12.0604	0.30327	12.0629	349.596
12.0725	280.36	12.0704	210.381	12.0687	140.409	12.07	70.2623	12.0671	0.29612	12.0696	349.582
12.0792	280.359	12.0771	210.38	12.0754	140.41	12.0767	70.257	12.0738	0.28896	12.0762	349.582
12.0858	280.359	12.0838	210.38	12.0821	140.41	12.0833	70.2518	12.0804	0.28372	12.0829	349.577
12.0925	280.357	12.0904	210.382	12.0887	140.41	12.09	70.2475	12.0871	0.27847	12.0896	349.563
12.0992	280.356	12.0971	210.383	12.0954	140.41	12.0967	70.2437	12.0938	0.27323	12.0962	349.534
12.1058	280.356	12.1037	210.384	12.1021	140.41	12.1033	70.2394	12.1004	0.26798	12.1029	349.506
12.1125	280.358	12.1104	210.384	12.1088	140.409	12.11	70.236	12.1071	0.26321	12.1096	349.477
12.1192	280.36	12.1171	210.385	12.1154	140.408	12.1167	70.2341	12.1137	0.25892	12.1163	349.453
12.1258	280.362	12.1237	210.384	12.1221	140.406	12.1233	70.2322	12.1204	0.25558	12.1229	349.439
12.1325	280.363	12.1304	210.382	12.1288	140.405	12.13	70.2303	12.1271	0.2532	12.1296	349.444
12.1392	280.364	12.1371	210.381	12.1354	140.405	12.1367	70.2279	12.1337	0.25225	12.1363	349.467
12.1458	280.365	12.1438	210.382	12.1421	140.406	12.1433	70.2265	12.1404	0.25272	12.1429	349.496
12.1525	280.366	12.1504	210.383	12.1487	140.406	12.15	70.226	12.1471	0.25272	12.1496	349.51
12.1592	280.365	12.1571	210.384	12.1554	140.406	12.1567	70.2255	12.1538	0.25272	12.1562	349.529
12.1658	280.365	12.1638	210.385	12.1621	140.407	12.1633	70.2246	12.1604	0.25177	12.1629	349.544
12.1725	280.365	12.1704	210.385	12.1687	140.408	12.17	70.2246	12.1671	0.25034	12.1696	349.539
12.1792	280.367	12.1771	210.387	12.1754	140.409	12.1767	70.2255	12.1738	0.24843	12.1762	349.52
12.1858	280.367	12.1837	210.388	12.1821	140.41	12.1833	70.2265	12.1804	0.24605	12.1829	349.501
12.1925	280.367	12.1904	210.388	12.1888	140.411	12.19	70.2265	12.1871	0.24462	12.1896	349.501
12.1992	280.366	12.1971	210.39	12.1954	140.411	12.1967	70.2265	12.1937	0.24366	12.1962	349.515
12.2058	280.365	12.2037	210.391	12.2021	140.411	12.2033	70.227	12.2004	0.24271	12.2029	349.529
12.2125	280.363	12.2104	210.393	12.2088	140.41	12.21	70.227	12.2071	0.24223	12.2096	349.548
12.2192	280.36	12.2171	210.395	12.2154	140.407	12.2167	70.2251	12.2137	0.24176	12.2163	349.577
12.2258	280.358	12.2238	210.396	12.2221	140.403	12.2233	70.2232	12.2204	0.24176	12.2229	349.606
12.2325	280.358	12.2304	210.396	12.2287	140.399	12.23	70.2222	12.2271	0.24223	12.2296	349.615
12.2392	280.359	12.2371	210.397	12.2354	140.395	12.2367	70.2222	12.2338	0.24366	12.2363	349.615
12.2458	280.36	12.2438	210.397	12.2421	140.393	12.2433	70.2212	12.2404	0.24509	12.2429	349.61
12.2525	280.362	12.2504	210.397	12.2487	140.392	12.25	70.2208	12.2471	0.24509	12.2496	349.61
12.2592	280.364	12.2571	210.398	12.2554	140.392	12.2567	70.2212	12.2538	0.24414	12.2562	349.625
12.2658	280.365	12.2637	210.398	12.2621	140.393	12.2633	70.2222	12.2604	0.24223	12.2629	349.644
12.2725	280.365	12.2704	210.399	12.2688	140.394	12.27	70.2227	12.2671	0.23937	12.2696	349.653
12.2792	280.364	12.2771	210.4	12.2754	140.394	12.2767	70.2217	12.2737	0.23603	12.2762	349.653
12.2858	280.362	12.2837	210.401	12.2821	140.394	12.2833	70.2203	12.2804	0.23365	12.2829	349.649
12.2925	280.361	12.2904	210.402	12.2888	140.393	12.29	70.2189	12.2871	0.2327	12.2896	349.634
12.2992	280.36	12.2971	210.402	12.2954	140.392	12.2967	70.2174	12.2937	0.23174	12.2963	349.62
12.3058	280.358	12.3038	210.403	12.3021	140.391	12.3033	70.2155	12.3004	0.23079	12.3029	349.601
12.3125	280.358	12.3104	210.402	12.3087	140.389	12.31	70.2146	12.3071	0.23031	12.3096	349.587
12.3192	280.359	12.3171	210.402	12.3154	140.388	12.3167	70.2136	12.3138	0.22936	12.3163	349.577
12.3258	280.36	12.3238	210.402	12.3221	140.387	12.3233	70.2136	12.3204	0.22745	12.3229	349.572
12.3325	280.362	12.3304	210.403	12.3287	140.386	12.33	70.2131	12.3271	0.22459	12.3296	349.577
12.3392	280.363	12.3371	210.404	12.3354	140.385	12.3367	70.2131	12.3338	0.22173	12.3362	349.577
12.3458	280.365	12.3438	210.405	12.3421	140.386	12.3433	70.2136	12.3404	0.2203	12.3429	349.582
12.3525	280.365	12.3504	210.406	12.3488	140.386	12.35	70.2136	12.3471	0.21935	12.3496	349.582
12.3592	280.365	12.3571	210.406	12.3554	140.387	12.3567	70.2146	12.3537	0.21839	12.3562	349.587
12.3658	280.364	12.3637	210.405	12.3621	140.388	12.3633	70.2165	12.3604	0.21839	12.3629	349.591
12.3725	280.363	12.3704	210.403	12.3688	140.39	12.37	70.2189	12.3671	0.21982	12.3696	349.591
12.3792	280.365	12.3771	210.402	12.3754	140.391	12.3767	70.2203	12.3737	0.22173	12.3763	349.577
12.3858	280.366	12.3837	210.4	12.3821	140.392	12.3833	70.2203	12.3804	0.22364	12.3829	349.558
12.3925	280.368	12.3904	210.398	12.3887	140.392	12.39	70.2208	12.3871	0.22459	12.3896	349.548
12.3992	280.37	12.3971	210.395	12.3954	140.391	12.3967	70.2203	12.3938	0.22411	12.3963	349.558
12.4058	280.374	12.4038	210.395	12.4021	140.39	12.4033	70.2189	12.4004	0.22316	12.4029	349.568
12.4125	280.377	12.4104	210.395	12.4087	140.388	12.41	70.2174	12.4071	0.22173	12.4096	349.577
12.4192	280.377	12.4171	210.395	12.4154	140.387	12.4167	70.217	12.4138	0.2203	12.4162	349.596
12.4258	280.377	12.4238	210.395	12.4221	140.386	12.4233	70.2174	12.4204	0.21982	12.4229	349.615
12.4325	280.377	12.4304	210.394	12.4288	140.387	12.43	70.2174	12.4271	0.21982	12.4296	349.63
12.4392	280.377	12.4371	210.394	12.4354	140.388	12.4367	70.217	12.4337	0.22078	12.4362	349.63
12.4458	280.376	12.4437	210.393	12.4421	140.388	12.4433	70.2155	12.4404	0.22221	12.4429	349.615
12.4525	280.375	12.4504	210.392	12.4488	140.388	12.45	70.2141	12.4471	0.22316	12.4496	349.591
12.4592	280.375	12.4571	210.391	12.4554	140.389	12.4567	70.2127	12.4537	0.22268	12.4563	349.572
12.4658	280.375	12.4637	210.392	12.4621	140.389	12.4633	70.2112	12.4604	0.22125	12.4629	349.553
12.4725	280.375	12.4704	210.393	12.4688	140.39	12.47	70.2103	12.4671	0.21935	12.4696	349.539
12.4792	280.374	12.4771	210.395	12.4754	140.389	12.4767	70.2098	12.4738	0.21791	12.4763	349.525
12.4858	280.374	12.4838	210.395	12.4821	140.388	12.4833	70.2108	12.4804	0.21696	12.4829	349.52
12.4925	280.374	12.4904	210.395	12.4887	140.386	12.49	70.2127	12.4871	0.21601	12.4896	349.525
12.4992	280.375	12.4971	210.395	12.4954	140.384	12.4967	70.2141	12.4938	0.21553	12.4962	349.539
12.5058	280.376	12.5038	210.394	12.5021	140.381	12.5033	70.2146	12.5004	0.21458	12.5029	349.548
12.5125	280.378	12.5104	210.393	12.5087	140.38	12.51	70.216	12.5071	0.21315	12.5096	349.558
12.5192	280.379	12.5171	210.392	12.5154	140.381	12.5167	70.2179	12.5137	0.21124	12.5162	349.563
12.5258	280.381	12.5237	210.392	12.5221	140.382	12.5233	70.2194	12.5204	0.20933	12.5229	349.568
12.5325	280.382	12.5304	210.393	12.5288	140.383	12.53	70.2203	12.5271	0.2079	12.5296	349.568
12.5392	280.381	12.5371	210.394	12.5354	140.385	12.5367	70.2203	12.5337	0.20695	12.5363	349.572
12.5458	280.381	12.5437	210.394	12.5421	140.386	12.5433	70.2208	12.5404	0.20695	12.5429	349.577
12.5525	280.379	12.5504	210.395	12.5488	140.386	12.55	70.2203	12.5471	0.20695	12.5496	349.596
12.5592	280.378	12.5571	210.395	12.5554	140.385	12.5567	70.2184	12.5538	0.2079	12.5563	349.62
12.5658	280.378	12.5638	210.395	12.5621	140.385	12.5633	70.216	12.5604	0.20838	12.5629	349.639
12.5725	280.378	12.5704	210.395	12.5687	140.385	12.57	70.2141	12.5671	0.20838	12.5696	349.649
12.5792	280.379	12.5771	210.395	12.5754	140.387	12.5767	70.2131	12.5738	0.20742	12.5762	349.663
12.5858	280.38	12.5838	210.395	12.5821	140.388	12.5833	70.2131	12.5804	0.20599	12.5829	349.668
12.5925	280.381	12.5904	210.396	12.5887	140.39	12.59	70.2131	12.5871	0.20504	12.5896	349.668
12.5992	280.382	12.5971	210.397	12.5954	140.392	12.5967	70.2136	12.5938	0.20361	12.5962	349.672
12.6058	280.382	12.6037	210.399	12.6021	140.395	12.6033	70.2136	12.6004	0.20266	12.6029	349.682
12.6125	280.382	12.6104	210.401	12.6088	140.398	12.61	70.2141	12.6071	0.20266	12.6096	349.692
12.6192	280.383	12.6171	210.403	12.6154	140.4	12.6167	70.2146	12.6137	0.20313	12.6163	349.696
12.6258	280.383	12.6237	210.404	12.6221	140.402	12.6233	70.2146	12.6204	0.20409	12.6229	349.701
12.6325	280.381	12.6304	210.406	12.6288	140.404	12.63	70.2141	12.6271	0.20456	12.6296	349.701
12.6392	280.379	12.6371	210.408	12.6354	140.404	12.6367	70.2146	12.6337	0.20552	12.6363	349.701
12.6458	280.377	12.6438	210.41	12.6421	140.404	12.6433	70.2146	12.6404	0.20599	12.6429	349.711
12.6525	280.375	12.6504	210.41	12.6487	140.403	12.65	70.2146	12.6471	0.20647	12.6496	349.73
12.6592	280.373	12.6571	210.411	12.6554	140.402	12.6567	70.2136	12.6538	0.20695	12.6562	349.749
12.6658	280.372	12.6638	210.411	12.6621	140.401	12.6633	70.2141	12.6604	0.20647	12.6629	349.763
12.6725	280.371	12.6704	210.411	12.6687	140.399	12.67	70.2151	12.6671	0.20647	12.6696	349.773
12.6792	280.37	12.6771	210.411	12.6754	140.398	12.6767	70.217	12.6738	0.20742	12.6762	349.777
12.6858	280.368	12.6837	210.409	12.6821	140.399	12.6833	70.2184	12.6804	0.2079	12.6829	349.787
12.6925	280.366	12.6904	210.408	12.6888	140.4	12.69	70.2203	12.6871	0.20885	12.6896	349.792
12.6992	280.363	12.6971	210.408	12.6954	140.402	12.6967	70.2222	12.6937	0.20933	12.6962	349.806
12.7058	280.36	12.7037	210.409	12.7021	140.403	12.7033	70.2236	12.7004	0.20981	12.7029	349.82
12.7125	280.36	12.7104	210.411	12.7088	140.403	12.71	70.2246	12.7071	0.21124	12.7096	349.844
12.7192	280.36	12.7171	210.412	12.7154	140.401	12.7167	70.2255	12.7137	0.21362	12.7163	349.873
12.7258	280.361	12.7238	210.413	12.7221	140.399	12.7233	70.2255	12.7204	0.21601	12.7229	349.887
12.7325	280.362	12.7304	210.413	12.7287	140.395	12.73	70.2251	12.7271	0.21744	12.7296	349.887
12.7392	280.364	12.7371	210.412	12.7354	140.393	12.7367	70.2246	12.7338	0.21839	12.7363	349.887
12.7458	280.366	12.7438	210.41	12.7421	140.393	12.7433	70.2241	12.7404	0.21935	12.7429	349.887
12.7525	280.368	12.7504	210.407	12.7487	140.394	12.75	70.2227	12.7471	0.2203	12.7496	349.882
12.7592	280.37	12.7571	210.405	12.7554	140.395	12.7567	70.2217	12.7538	0.2203	12.7562	349.873
12.7658	280.371	12.7637	210.404	12.7621	140.397	12.7633	70.2217	12.7604	0.21935	12.7629	349.868
12.7725	280.372	12.7704	210.403	12.7688	140.398	12.77	70.2222	12.7671	0.21887	12.7696	349.877
12.7792	280.373	12.7771	210.402	12.7754	140.398	12.7767	70.2222	12.7737	0.21839	12.7762	349.887
12.7858	280.374	12.7837	210.401	12.7821	140.397	12.7833	70.2232	12.7804	0.21839	12.7829	349.887
12.7925	280.374	12.7904	210.402	12.7888	140.395	12.79	70.2246	12.7871	0.21744	12.7896	349.882
12.7992	280.373	12.7971	210.402	12.7954	140.394	12.7967	70.226	12.7937	0.21553	12.7963	349.868
12.8058	280.371	12.8038	210.401	12.8021	140.393	12.8033	70.2275	12.8004	0.2141	12.8029	349.863
12.8125	280.37	12.8104	210.401	12.8087	140.393	12.81	70.2289	12.8071	0.21267	12.8096	349.863
12.8192	280.368	12.8171	210.401	12.8154	140.393	12.8167	70.2303	12.8138	0.21267	12.8163	349.854
12.8258	280.368	12.8238	210.401	12.8221	140.392	12.8233	70.2313	12.8204	0.21172	12.8229	349.849
12.8325	280.368	12.8304	210.4	12.8287	140.392	12.83	70.2313	12.8271	0.21076	12.8296	349.849
12.8392	280.37	12.8371	210.399	12.8354	140.392	12.8367	70.2313	12.8338	0.20981	12.8362	349.849
12.8458	280.372	12.8438	210.4	12.8421	140.392	12.8433	70.2298	12.8404	0.20885	12.8429	349.839
12.8525	280.376	12.8504	210.4	12.8488	140.393	12.85	70.2284	12.8471	0.20742	12.8496	349.82
12.8592	280.379	12.8571	210.401	12.8554	140.394	12.8567	70.2265	12.8537	0.20647	12.8562	349.796
12.8658	280.379	12.8637	210.401	12.8621	140.397	12.8633	70.2251	12.8604	0.20552	12.8629	349.777
12.8725	280.378	12.8704	210.402	12.8688	140.4	12.87	70.2241	12.8671	0.20504	12.8696	349.749
12.8792	280.377	12.8771	210.402	12.8754	140.402	12.8767	70.2232	12.8737	0.20599	12.8763	349.72
12.8858	280.375	12.8837	210.403	12.8821	140.404	12.8833	70.2227	12.8804	0.20742	12.8829	349.696
12.8925	280.372	12.8904	210.404	12.8887	140.404	12.89	70.2227	12.8871	0.21029	12.8896	349.682
12.8992	280.37	12.8971	210.405	12.8954	140.404	12.8967	70.2232	12.8938	0.21219	12.8963	349.672
12.9058	280.37	12.9038	210.406	12.9021	140.403	12.9033	70.2236	12.9004	0.21362	12.9029	349.668
12.9125	280.373	12.9104	210.406	12.9087	140.401	12.91	70.2232	12.9071	0.2141	12.9096	349.672
12.9192	280.375	12.9171	210.405	12.9154	140.4	12.9167	70.2217	12.9138	0.2141	12.9162	349.682
12.9258	280.377	12.9238	210.404	12.9221	140.399	12.9233	70.2212	12.9204	0.21362	12.9229	349.692
12.9325	280.378	12.9304	210.402	12.9288	140.398	12.93	70.2208	12.9271	0.21219	12.9296	349.692
12.9392	280.378	12.9371	210.4	12.9354	140.396	12.9367	70.2189	12.9337	0.21029	12.9362	349.692
12.9458	280.377	12.9437	210.399	12.9421	140.395	12.9433	70.217	12.9404	0.20885	12.9429	349.687
12.9525	280.375	12.9504	210.398	12.9488	140.393	12.95	70.2165	12.9471	0.2079	12.9496	349.682
12.9592	280.372	12.9571	210.398	12.9554	140.391	12.9567	70.2165	12.9537	0.20838	12.9563	349.687
12.9658	280.37	12.9637	210.4	12.9621	140.388	12.9633	70.217	12.9604	0.20885	12.9629	349.692
12.9725	280.369	12.9704	210.401	12.9688	140.386	12.97	70.217	12.9671	0.20933	12.9696	349.706
12.9792	280.368	12.9771	210.401	12.9754	140.386	12.9767	70.2174	12.9738	0.20981	12.9763	349.711
12.9858	280.367	12.9838	210.402	12.9821	140.387	12.9833	70.2189	12.9804	0.20981	12.9829	349.72
12.9925	280.367	12.9904	210.403	12.9887	140.389	12.99	70.2198	12.9871	0.21029	12.9896	349.73
12.9992	280.368	12.9971	210.405	12.9954	140.391	12.9967	70.2203	12.9938	0.20885	12.9962	349.734
13.0058	280.368	13.0038	210.406	13.0021	140.393	13.0033	70.2198	13.0004	0.20742	13.0029	349.734
13.0125	280.367	13.0104	210.408	13.0087	140.396	13.01	70.2184	13.0071	0.20647	13.0096	349.734
13.0192	280.367	13.0171	210.409	13.0154	140.398	13.0167	70.2179	13.0137	0.20599	13.0162	349.73
13.0258	280.365	13.0237	210.41	13.0221	140.399	13.0233	70.2184	13.0204	0.20599	13.0229	349.715
13.0325	280.364	13.0304	210.41	13.0288	140.401	13.03	70.2189	13.0271	0.20504	13.0296	349.701
13.0392	280.361	13.0371	210.41	13.0354	140.403	13.0367	70.2203	13.0337	0.20409	13.0363	349.696
13.0458	280.36	13.0437	210.409	13.0421	140.403	13.0433	70.2222	13.0404	0.20409	13.0429	349.687
13.0525	280.36	13.0504	210.408	13.0488	140.403	13.05	70.2251	13.0471	0.20504	13.0496	349.692
13.0592	280.36	13.0571	210.408	13.0554	140.402	13.0567	70.2275	13.0538	0.20552	13.0563	349.701
13.0658	280.359	13.0638	210.409	13.0621	140.4	13.0633	70.2284	13.0604	0.20647	13.0629	349.72
13.0725	280.359	13.0704	210.411	13.0687	140.397	13.07	70.2284	13.0671	0.2079	13.0696	349.739
13.0792	280.358	13.0771	210.412	13.0754	140.393	13.0767	70.2284	13.0738	0.20981	13.0762	349.749
13.0858	280.357	13.0838	210.415	13.0821	140.391	13.0833	70.2284	13.0804	0.21076	13.0829	349.754
13.0925	280.356	13.0904	210.416	13.0887	140.391	13.09	70.2289	13.0871	0.21076	13.0896	349.754
13.0992	280.356	13.0971	210.417	13.0954	140.391	13.0967	70.2298	13.0938	0.21029	13.0962	349.754
13.1058	280.355	13.1037	210.419	13.1021	140.392	13.1033	70.2317	13.1004	0.20885	13.1029	349.754
13.1125	280.355	13.1104	210.42	13.1088	140.393	13.11	70.2341	13.1071	0.20695	13.1096	349.749
13.1192	280.356	13.1171	210.42	13.1154	140.395	13.1167	70.236	13.1137	0.20313	13.1163	349.744
13.1258	280.357	13.1237	210.418	13.1221	140.396	13.1233	70.2379	13.1204	0.19979	13.1229	349.734
13.1325	280.359	13.1304	210.418	13.1288	140.396	13.13	70.2399	13.1271	0.19741	13.1296	349.725
13.1392	280.36	13.1371	210.417	13.1354	140.395	13.1367	70.2403	13.1337	0.19598	13.1363	349.711
13.1458	280.36	13.1438	210.417	13.1421	140.394	13.1433	70.2403	13.1404	0.19455	13.1429	349.701
13.1525	280.361	13.1504	210.417	13.1487	140.394	13.15	70.2403	13.1471	0.19407	13.1496	349.696
13.1592	280.362	13.1571	210.418	13.1554	140.396	13.1567	70.2408	13.1538	0.19407	13.1562	349.701
13.1658	280.363	13.1638	210.42	13.1621	140.397	13.1633	70.2418	13.1604	0.1936	13.1629	349.715
13.1725	280.363	13.1704	210.422	13.1687	140.398	13.17	70.2432	13.1671	0.19169	13.1696	349.73
13.1792	280.364	13.1771	210.423	13.1754	140.399	13.1767	70.2441	13.1738	0.18883	13.1762	349.744
13.1858	280.367	13.1837	210.422	13.1821	140.4	13.1833	70.2451	13.1804	0.18692	13.1829	349.763
13.1925	280.369	13.1904	210.42	13.1888	140.4	13.19	70.2451	13.1871	0.18549	13.1896	349.782
13.1992	280.37	13.1971	210.417	13.1954	140.399	13.1967	70.2446	13.1937	0.18406	13.1962	349.796
13.2058	280.37	13.2037	210.414	13.2021	140.398	13.2033	70.2432	13.2004	0.18406	13.2029	349.792
13.2125	280.37	13.2104	210.413	13.2088	140.398	13.21	70.2418	13.2071	0.18454	13.2096	349.787
13.2192	280.37	13.2171	210.413	13.2154	140.398	13.2167	70.2408	13.2137	0.18454	13.2163	349.777
13.2258	280.37	13.2238	210.414	13.2221	140.398	13.2233	70.2418	13.2204	0.18406	13.2229	349.773
13.2325	280.368	13.2304	210.415	13.2287	140.398	13.23	70.2427	13.2271	0.18311	13.2296	349.768
13.2392	280.367	13.2371	210.418	13.2354	140.399	13.2367	70.2432	13.2338	0.18167	13.2363	349.773
13.2458	280.368	13.2438	210.42	13.2421	140.399	13.2433	70.2441	13.2404	0.18072	13.2429	349.777
13.2525	280.368	13.2504	210.42	13.2487	140.399	13.25	70.2456	13.2471	0.17881	13.2496	349.787
13.2592	280.369	13.2571	210.42	13.2554	140.4	13.2567	70.2465	13.2538	0.17738	13.2562	349.796
13.2658	280.368	13.2637	210.42	13.2621	140.402	13.2633	70.247	13.2604	0.17643	13.2629	349.792
13.2725	280.367	13.2704	210.421	13.2688	140.404	13.27	70.2465	13.2671	0.17691	13.2696	349.777
13.2792	280.367	13.2771	210.421	13.2754	140.408	13.2767	70.247	13.2737	0.17881	13.2762	349.763
13.2858	280.366	13.2837	210.42	13.2821	140.411	13.2833	70.2475	13.2804	0.18024	13.2829	349.754
13.2925	280.365	13.2904	210.42	13.2888	140.412	13.29	70.2475	13.2871	0.1812	13.2896	349.749
13.2992	280.364	13.2971	210.419	13.2954	140.412	13.2967	70.2465	13.2937	0.1812	13.2963	349.749
13.3058	280.363	13.3038	210.418	13.3021	140.412	13.3033	70.2465	13.3004	0.18072	13.3029	349.758
13.3125	280.364	13.3104	210.418	13.3087	140.411	13.31	70.2475	13.3071	0.17929	13.3096	349.763
13.3192	280.365	13.3171	210.419	13.3154	140.41	13.3167	70.248	13.3138	0.17738	13.3163	349.773
13.3258	280.365	13.3238	210.42	13.3221	140.409	13.3233	70.2475	13.3204	0.175	13.3229	349.782
13.3325	280.365	13.3304	210.421	13.3287	140.408	13.33	70.246	13.3271	0.17309	13.3296	349.787
13.3392	280.366	13.3371	210.421	13.3354	140.407	13.3367	70.2451	13.3338	0.17262	13.3362	349.787
13.3458	280.367	13.3438	210.422	13.3421	140.406	13.3433	70.2437	13.3404	0.17262	13.3429	349.782
13.3525	280.369	13.3504	210.422	13.3488	140.406	13.35	70.2422	13.3471	0.17166	13.3496	349.782
13.3592	280.37	13.3571	210.421	13.3554	140.405	13.3567	70.2403	13.3537	0.17071	13.3562	349.787
13.3658	280.371	13.3637	210.42	13.3621	140.404	13.3633	70.2399	13.3604	0.16928	13.3629	349.787
13.3725	280.373	13.3704	210.42	13.3688	140.403	13.37	70.2403	13.3671	0.16785	13.3696	349.782
13.3792	280.374	13.3771	210.42	13.3754	140.404	13.3767	70.2399	13.3737	0.16689	13.3763	349.782
13.3858	280.374	13.3837	210.421	13.3821	140.406	13.3833	70.2389	13.3804	0.16737	13.3829	349.782
13.3925	280.372	13.3904	210.422	13.3887	140.407	13.39	70.2375	13.3871	0.16975	13.3896	349.782
13.3992	280.37	13.3971	210.423	13.3954	140.408	13.3967	70.2365	13.3938	0.17214	13.3963	349.782
13.4058	280.369	13.4038	210.424	13.4021	140.407	13.4033	70.237	13.4004	0.175	13.4029	349.782
13.4125	280.367	13.4104	210.423	13.4087	140.408	13.41	70.2379	13.4071	0.17738	13.4096	349.792
13.4192	280.367	13.4171	210.422	13.4154	140.408	13.4167	70.2408	13.4138	0.18072	13.4162	349.806
13.4258	280.368	13.4238	210.422	13.4221	140.41	13.4233	70.2427	13.4204	0.18215	13.4229	349.816
13.4325	280.369	13.4304	210.423	13.4288	140.41	13.43	70.2441	13.4271	0.18215	13.4296	349.816
13.4392	280.371	13.4371	210.424	13.4354	140.412	13.4367	70.2441	13.4337	0.18215	13.4362	349.811
13.4458	280.372	13.4437	210.425	13.4421	140.413	13.4433	70.2432	13.4404	0.18215	13.4429	349.806
13.4525	280.374	13.4504	210.426	13.4488	140.415	13.45	70.2432	13.4471	0.18215	13.4496	349.801
13.4592	280.376	13.4571	210.428	13.4554	140.416	13.4567	70.2427	13.4537	0.1812	13.4563	349.792
13.4658	280.377	13.4637	210.428	13.4621	140.414	13.4633	70.2432	13.4604	0.17929	13.4629	349.787
13.4725	280.379	13.4704	210.426	13.4688	140.413	13.47	70.2446	13.4671	0.17786	13.4696	349.787
13.4792	280.38	13.4771	210.424	13.4754	140.413	13.4767	70.2465	13.4738	0.17548	13.4763	349.787
13.4858	280.381	13.4838	210.423	13.4821	140.413	13.4833	70.248	13.4804	0.17357	13.4829	349.777
13.4925	280.381	13.4904	210.422	13.4887	140.413	13.49	70.2484	13.4871	0.17214	13.4896	349.763
13.4992	280.381	13.4971	210.422	13.4954	140.414	13.4967	70.2484	13.4938	0.17118	13.4962	349.758
13.5058	280.381	13.5038	210.423	13.5021	140.417	13.5033	70.2489	13.5004	0.17166	13.5029	349.754
13.5125	280.381	13.5104	210.425	13.5087	140.42	13.51	70.2484	13.5071	0.17309	13.5096	349.734
13.5192	280.38	13.5171	210.426	13.5154	140.422	13.5167	70.247	13.5137	0.17452	13.5162	349.711
13.5258	280.38	13.5237	210.427	13.5221	140.422	13.5233	70.2456	13.5204	0.175	13.5229	349.696
13.5325	280.38	13.5304	210.428	13.5288	140.422	13.53	70.2441	13.5271	0.175	13.5296	349.692
13.5392	280.381	13.5371	210.429	13.5354	140.421	13.5367	70.2432	13.5337	0.17452	13.5363	349.682
13.5458	280.383	13.5437	210.429	13.5421	140.42	13.5433	70.2432	13.5404	0.17405	13.5429	349.672
13.5525	280.386	13.5504	210.429	13.5488	140.418	13.55	70.2437	13.5471	0.17262	13.5496	349.672
13.5592	280.387	13.5571	210.428	13.5554	140.417	13.5567	70.2451	13.5538	0.17214	13.5563	349.687
13.5658	280.389	13.5638	210.426	13.5621	140.417	13.5633	70.2475	13.5604	0.17214	13.5629	349.696
13.5725	280.39	13.5704	210.424	13.5687	140.418	13.57	70.2489	13.5671	0.17309	13.5696	349.696
13.5792	280.39	13.5771	210.422	13.5754	140.419	13.5767	70.2503	13.5738	0.17405	13.5762	349.696
13.5858	280.389	13.5838	210.422	13.5821	140.421	13.5833	70.2513	13.5804	0.17548	13.5829	349.701
13.5925	280.389	13.5904	210.422	13.5887	140.423	13.59	70.2523	13.5871	0.17691	13.5896	349.711
13.5992	280.39	13.5971	210.421	13.5954	140.426	13.5967	70.2532	13.5938	0.17738	13.5962	349.725
13.6058	280.391	13.6037	210.42	13.6021	140.428	13.6033	70.2537	13.6004	0.17738	13.6029	349.739
13.6125	280.391	13.6104	210.418	13.6088	140.428	13.61	70.2537	13.6071	0.17691	13.6096	349.754
13.6192	280.391	13.6171	210.417	13.6154	140.427	13.6167	70.2527	13.6137	0.17595	13.6163	349.768
13.6258	280.391	13.6237	210.414	13.6221	140.425	13.6233	70.2518	13.6204	0.17405	13.6229	349.777
13.6325	280.39	13.6304	210.413	13.6288	140.423	13.63	70.2513	13.6271	0.17214	13.6296	349.777
13.6392	280.388	13.6371	210.414	13.6354	140.422	13.6367	70.2513	13.6337	0.17071	13.6363	349.773
13.6458	280.386	13.6438	210.418	13.6421	140.423	13.6433	70.2527	13.6404	0.17023	13.6429	349.754
13.6525	280.384	13.6504	210.423	13.6487	140.424	13.65	70.2546	13.6471	0.17023	13.6496	349.734
13.6592	280.383	13.6571	210.427	13.6554	140.425	13.6567	70.2575	13.6538	0.17071	13.6562	349.725
13.6658	280.382	13.6638	210.429	13.6621	140.426	13.6633	70.2594	13.6604	0.17166	13.6629	349.725
13.6725	280.382	13.6704	210.429	13.6687	140.427	13.67	70.2608	13.6671	0.17262	13.6696	349.734
13.6792	280.382	13.6771	210.429	13.6754	140.428	13.6767	70.2608	13.6738	0.17309	13.6762	349.744
13.6858	280.383	13.6837	210.428	13.6821	140.429	13.6833	70.2594	13.6804	0.17309	13.6829	349.763
13.6925	280.384	13.6904	210.426	13.6888	140.431	13.69	70.258	13.6871	0.17262	13.6896	349.782
13.6992	280.384	13.6971	210.424	13.6954	140.432	13.6967	70.2565	13.6937	0.17118	13.6962	349.782
13.7058	280.384	13.7037	210.424	13.7021	140.432	13.7033	70.2565	13.7004	0.17071	13.7029	349.777
13.7125	280.383	13.7104	210.426	13.7088	140.432	13.71	70.257	13.7071	0.17071	13.7096	349.777
13.7192	280.384	13.7171	210.428	13.7154	140.431	13.7167	70.258	13.7137	0.17023	13.7163	349.773
13.7258	280.384	13.7238	210.43	13.7221	140.43	13.7233	70.2584	13.7204	0.17023	13.7229	349.763
13.7325	280.386	13.7304	210.431	13.7287	140.428	13.73	70.2599	13.7271	0.17166	13.7296	349.754
13.7392	280.388	13.7371	210.432	13.7354	140.427	13.7367	70.2618	13.7338	0.17357	13.7363	349.754
13.7458	280.389	13.7438	210.432	13.7421	140.426	13.7433	70.2627	13.7404	0.175	13.7429	349.758
13.7525	280.389	13.7504	210.432	13.7487	140.426	13.75	70.2642	13.7471	0.17595	13.7496	349.763
13.7592	280.388	13.7571	210.431	13.7554	140.426	13.7567	70.2656	13.7538	0.17691	13.7562	349.777
13.7658	280.387	13.7637	210.43	13.7621	140.427	13.7633	70.268	13.7604	0.17834	13.7629	349.787
13.7725	280.387	13.7704	210.429	13.7688	140.427	13.77	70.2689	13.7671	0.17929	13.7696	349.796
13.7792	280.386	13.7771	210.428	13.7754	140.428	13.7767	70.2689	13.7737	0.17977	13.7762	349.806
13.7858	280.386	13.7837	210.428	13.7821	140.43	13.7833	70.2689	13.7804	0.18024	13.7829	349.811
13.7925	280.387	13.7904	210.43	13.7888	140.432	13.79	70.2694	13.7871	0.1812	13.7896	349.811
13.7992	280.39	13.7971	210.432	13.7954	140.433	13.7967	70.2699	13.7937	0.18215	13.7963	349.796
13.8058	280.392	13.8038	210.436	13.8021	140.434	13.8033	70.2704	13.8004	0.18215	13.8029	349.777
13.8125	280.394	13.8104	210.44	13.8087	140.434	13.81	70.2708	13.8071	0.18215	13.8096	349.768
13.8192	280.394	13.8171	210.441	13.8154	140.433	13.8167	70.2708	13.8138	0.18167	13.8163	349.773
13.8258	280.394	13.8238	210.442	13.8221	140.433	13.8233	70.2704	13.8204	0.1812	13.8229	349.787
13.8325	280.394	13.8304	210.441	13.8287	140.432	13.83	70.2704	13.8271	0.18072	13.8296	349.792
13.8392	280.394	13.8371	210.44	13.8354	140.43	13.8367	70.2718	13.8338	0.18072	13.8362	349.806
13.8458	280.394	13.8438	210.438	13.8421	140.429	13.8433	70.2728	13.8404	0.18072	13.8429	349.82
13.8525	280.393	13.8504	210.436	13.8488	140.429	13.85	70.2728	13.8471	0.1812	13.8496	349.83
13.8592	280.394	13.8571	210.435	13.8554	140.431	13.8567	70.2723	13.8537	0.18263	13.8562	349.825
13.8658	280.396	13.8637	210.434	13.8621	140.432	13.8633	70.2713	13.8604	0.18454	13.8629	349.811
13.8725	280.397	13.8704	210.435	13.8688	140.435	13.87	70.2704	13.8671	0.18644	13.8696	349.801
13.8792	280.399	13.8771	210.437	13.8754	140.438	13.8767	70.2694	13.8737	0.18883	13.8763	349.782
13.8858	280.4	13.8837	210.438	13.8821	140.441	13.8833	70.2694	13.8804	0.19169	13.8829	349.777
13.8925	280.401	13.8904	210.44	13.8887	140.443	13.89	70.2713	13.8871	0.19407	13.8896	349.782
13.8992	280.402	13.8971	210.442	13.8954	140.444	13.8967	70.2742	13.8938	0.1955	13.8963	349.792
13.9058	280.401	13.9038	210.442	13.9021	140.444	13.9033	70.277	13.9004	0.19598	13.9029	349.801
13.9125	280.399	13.9104	210.442	13.9087	140.445	13.91	70.2789	13.9071	0.1955	13.9096	349.811
13.9192	280.397	13.9171	210.441	13.9154	140.445	13.9167	70.2789	13.9138	0.1936	13.9162	349.82
13.9258	280.396	13.9238	210.44	13.9221	140.445	13.9233	70.2785	13.9204	0.19121	13.9229	349.83
13.9325	280.395	13.9304	210.441	13.9288	140.444	13.93	70.2785	13.9271	0.19026	13.9296	349.839
13.9392	280.395	13.9371	210.441	13.9354	140.442	13.9367	70.278	13.9337	0.18978	13.9362	349.854
13.9458	280.399	13.9437	210.442	13.9421	140.441	13.9433	70.2785	13.9404	0.1893	13.9429	349.873
13.9525	280.403	13.9504	210.443	13.9488	140.44	13.95	70.2789	13.9471	0.18883	13.9496	349.901
13.9592	280.407	13.9571	210.444	13.9554	140.439	13.9567	70.2799	13.9537	0.1893	13.9563	349.93
13.9658	280.41	13.9637	210.444	13.9621	140.439	13.9633	70.2809	13.9604	0.18883	13.9629	349.959
13.9725	280.412	13.9704	210.442	13.9688	140.44	13.97	70.2809	13.9671	0.18835	13.9696	349.982
13.9792	280.414	13.9771	210.441	13.9754	140.44	13.9767	70.2818	13.9738	0.1874	13.9763	349.992
13.9858	280.415	13.9838	210.44	13.9821	140.44	13.9833	70.2823	13.9804	0.18644	13.9829	349.987
13.9925	280.414	13.9904	210.441	13.9887	140.438	13.99	70.2823	13.9871	0.18644	13.9896	349.987
13.9992	280.413	13.9971	210.441	13.9954	140.436	13.9967	70.2818	13.9938	0.18644	13.9962	349.987
14.0058	280.413	14.0038	210.442	14.0021	140.434	14.0033	70.2809	14.0004	0.18692	14.0029	349.987
14.0125	280.413	14.0104	210.444	14.0087	140.432	14.01	70.2799	14.0071	0.18692	14.0096	349.987
14.0192	280.413	14.0171	210.445	14.0154	140.432	14.0167	70.277	14.0137	0.18692	14.0162	349.997
14.0258	280.412	14.0237	210.447	14.0221	140.431	14.0233	70.2747	14.0204	0.18597	14.0229	350.021
14.0325	280.411	14.0304	210.447	14.0288	140.429	14.03	70.2737	14.0271	0.18597	14.0296	350.044
14.0392	280.411	14.0371	210.448	14.0354	140.427	14.0367	70.2747	14.0337	0.18597	14.0363	350.063
14.0458	280.411	14.0437	210.449	14.0421	140.424	14.0433	70.2766	14.0404	0.18692	14.0429	350.078
14.0525	280.412	14.0504	210.451	14.0488	140.423	14.05	70.278	14.0471	0.1874	14.0496	350.087
14.0592	280.414	14.0571	210.453	14.0554	140.422	14.0567	70.2789	14.0538	0.18835	14.0563	350.092
14.0658	280.415	14.0638	210.454	14.0621	140.422	14.0633	70.2804	14.0604	0.18883	14.0629	350.092
14.0725	280.415	14.0704	210.456	14.0687	140.423	14.07	70.2813	14.0671	0.18883	14.0696	350.087
14.0792	280.415	14.0771	210.457	14.0754	140.426	14.0767	70.2813	14.0738	0.18883	14.0762	350.083
14.0858	280.415	14.0838	210.457	14.0821	140.429	14.0833	70.2809	14.0804	0.18835	14.0829	350.078
14.0925	280.416	14.0904	210.457	14.0887	140.431	14.09	70.2799	14.0871	0.18883	14.0896	350.063
14.0992	280.416	14.0971	210.458	14.0954	140.431	14.0967	70.2804	14.0938	0.19073	14.0962	350.059
14.1058	280.418	14.1037	210.46	14.1021	140.43	14.1033	70.2813	14.1004	0.19312	14.1029	350.054
14.1125	280.421	14.1104	210.461	14.1088	140.428	14.11	70.2828	14.1071	0.1955	14.1096	350.049
14.1192	280.425	14.1171	210.461	14.1154	140.425	14.1167	70.2842	14.1137	0.19741	14.1163	350.044
14.1258	280.428	14.1237	210.462	14.1221	140.424	14.1233	70.2861	14.1204	0.19789	14.1229	350.03
14.1325	280.43	14.1304	210.462	14.1288	140.423	14.13	70.288	14.1271	0.19789	14.1296	350.016
14.1392	280.43	14.1371	210.462	14.1354	140.423	14.1367	70.2899	14.1337	0.19693	14.1363	349.987
14.1458	280.43	14.1438	210.463	14.1421	140.424	14.1433	70.2913	14.1404	0.19693	14.1429	349.944
14.1525	280.43	14.1504	210.464	14.1487	140.426	14.15	70.2923	14.1471	0.19646	14.1496	349.901
14.1592	280.429	14.1571	210.466	14.1554	140.427	14.1567	70.2923	14.1538	0.19646	14.1562	349.873
14.1658	280.427	14.1638	210.468	14.1621	140.427	14.1633	70.2918	14.1604	0.19789	14.1629	349.863
14.1725	280.426	14.1704	210.47	14.1687	140.425	14.17	70.2913	14.1671	0.19932	14.1696	349.858
14.1792	280.425	14.1771	210.472	14.1754	140.422	14.1767	70.2909	14.1738	0.19979	14.1762	349.854
14.1858	280.424	14.1837	210.471	14.1821	140.42	14.1833	70.2904	14.1804	0.19979	14.1829	349.858
14.1925	280.423	14.1904	210.468	14.1888	140.417	14.19	70.2894	14.1871	0.19932	14.1896	349.863
14.1992	280.421	14.1971	210.465	14.1954	140.416	14.1967	70.288	14.1937	0.19979	14.1962	349.868
14.2058	280.42	14.2037	210.463	14.2021	140.416	14.2033	70.2861	14.2004	0.19884	14.2029	349.868
14.2125	280.419	14.2104	210.461	14.2088	140.416	14.21	70.2847	14.2071	0.19836	14.2096	349.868
14.2192	280.419	14.2171	210.461	14.2154	140.415	14.2167	70.2828	14.2137	0.19789	14.2163	349.868
14.2258	280.42	14.2238	210.462	14.2221	140.415	14.2233	70.2818	14.2204	0.19741	14.2229	349.877
14.2325	280.421	14.2304	210.465	14.2287	140.416	14.23	70.2818	14.2271	0.19646	14.2296	349.892
14.2392	280.422	14.2371	210.469	14.2354	140.417	14.2367	70.2832	14.2338	0.19455	14.2363	349.901
14.2458	280.422	14.2438	210.472	14.2421	140.417	14.2433	70.2847	14.2404	0.19264	14.2429	349.911
14.2525	280.422	14.2504	210.473	14.2487	140.418	14.25	70.2866	14.2471	0.19073	14.2496	349.925
14.2592	280.422	14.2571	210.474	14.2554	140.42	14.2567	70.2875	14.2538	0.1893	14.2562	349.944
14.2658	280.422	14.2637	210.473	14.2621	140.422	14.2633	70.288	14.2604	0.18883	14.2629	349.963
14.2725	280.423	14.2704	210.471	14.2688	140.424	14.27	70.2885	14.2671	0.18883	14.2696	349.968
14.2792	280.425	14.2771	210.468	14.2754	140.424	14.2767	70.2875	14.2737	0.1893	14.2762	349.978
14.2858	280.426	14.2837	210.465	14.2821	140.425	14.2833	70.2875	14.2804	0.19073	14.2829	349.987
14.2925	280.428	14.2904	210.462	14.2888	140.425	14.29	70.2871	14.2871	0.19217	14.2896	350.001
14.2992	280.43	14.2971	210.458	14.2954	140.426	14.2967	70.2866	14.2937	0.1936	14.2963	350.011
14.3058	280.432	14.3038	210.454	14.3021	140.427	14.3033	70.2861	14.3004	0.19455	14.3029	350.016
14.3125	280.435	14.3104	210.452	14.3087	140.428	14.31	70.2861	14.3071	0.19598	14.3096	350.03
14.3192	280.438	14.3171	210.451	14.3154	140.429	14.3167	70.2861	14.3138	0.19693	14.3163	350.049
14.3258	280.44	14.3238	210.452	14.3221	140.43	14.3233	70.2856	14.3204	0.19693	14.3229	350.059
14.3325	280.442	14.3304	210.453	14.3287	140.431	14.33	70.2861	14.3271	0.19598	14.3296	350.054
14.3392	280.442	14.3371	210.454	14.3354	140.432	14.3367	70.2871	14.3338	0.1955	14.3362	350.044
14.3458	280.441	14.3438	210.455	14.3421	140.432	14.3433	70.289	14.3404	0.19598	14.3429	350.035
14.3525	280.44	14.3504	210.455	14.3488	140.432	14.35	70.2904	14.3471	0.19646	14.3496	350.016
14.3592	280.439	14.3571	210.454	14.3554	140.433	14.3567	70.2928	14.3537	0.19789	14.3562	349.992
14.3658	280.438	14.3637	210.453	14.3621	140.435	14.3633	70.2952	14.3604	0.19979	14.3629	349.992
14.3725	280.438	14.3704	210.452	14.3688	140.435	14.37	70.2976	14.3671	0.20218	14.3696	350.011
14.3792	280.44	14.3771	210.45	14.3754	140.434	14.3767	70.2994	14.3737	0.20361	14.3763	350.044
14.3858	280.441	14.3837	210.449	14.3821	140.433	14.3833	70.2999	14.3804	0.20361	14.3829	350.068
14.3925	280.442	14.3904	210.448	14.3887	140.432	14.39	70.2994	14.3871	0.2017	14.3896	350.087
14.3992	280.441	14.3971	210.447	14.3954	140.431	14.3967	70.2994	14.3938	0.19932	14.3963	350.097
14.4058	280.441	14.4038	210.447	14.4021	140.432	14.4033	70.2994	14.4004	0.19693	14.4029	350.102
14.4125	280.442	14.4104	210.447	14.4087	140.433	14.41	70.2985	14.4071	0.1955	14.4096	350.102
14.4192	280.445	14.4171	210.447	14.4154	140.436	14.4167	70.2976	14.4138	0.19455	14.4162	350.102
14.4258	280.447	14.4238	210.447	14.4221	140.439	14.4233	70.2961	14.4204	0.1955	14.4229	350.092
14.4325	280.448	14.4304	210.448	14.4288	140.442	14.43	70.2956	14.4271	0.19646	14.4296	350.092
14.4392	280.45	14.4371	210.45	14.4354	140.442	14.4367	70.2956	14.4337	0.19789	14.4362	350.102
14.4458	280.452	14.4437	210.452	14.4421	140.443	14.4433	70.2956	14.4404	0.19789	14.4429	350.106
14.4525	280.451	14.4504	210.453	14.4488	140.444	14.45	70.2956	14.4471	0.19836	14.4496	350.111
14.4592	280.447	14.4571	210.456	14.4554	140.443	14.4567	70.2966	14.4537	0.19884	14.4563	350.116
14.4658	280.444	14.4637	210.459	14.4621	140.442	14.4633	70.298	14.4604	0.19884	14.4629	350.135
14.4725	280.442	14.4704	210.46	14.4688	140.441	14.47	70.2999	14.4671	0.19836	14.4696	350.149
14.4792	280.441	14.4771	210.46	14.4754	140.44	14.4767	70.3014	14.4738	0.19884	14.4763	350.159
14.4858	280.441	14.4838	210.459	14.4821	140.44	14.4833	70.3009	14.4804	0.19884	14.4829	350.168
14.4925	280.443	14.4904	210.457	14.4887	140.441	14.49	70.3014	14.4871	0.19932	14.4896	350.173
14.4992	280.447	14.4971	210.455	14.4954	140.442	14.4967	70.3018	14.4938	0.19932	14.4962	350.173
14.5058	280.452	14.5038	210.455	14.5021	140.443	14.5033	70.3018	14.5004	0.19932	14.5029	350.173
14.5125	280.455	14.5104	210.455	14.5087	140.443	14.51	70.3023	14.5071	0.19979	14.5096	350.178
14.5192	280.457	14.5171	210.456	14.5154	140.442	14.5167	70.3037	14.5137	0.19884	14.5162	350.187
14.5258	280.459	14.5237	210.458	14.5221	140.441	14.5233	70.3066	14.5204	0.19789	14.5229	350.202
14.5325	280.46	14.5304	210.46	14.5288	140.438	14.53	70.3099	14.5271	0.19598	14.5296	350.211
14.5392	280.46	14.5371	210.461	14.5354	140.437	14.5367	70.3119	14.5337	0.19407	14.5363	350.216
14.5458	280.46	14.5437	210.46	14.5421	140.437	14.5433	70.3133	14.5404	0.19264	14.5429	350.216
14.5525	280.459	14.5504	210.458	14.5488	140.44	14.55	70.3138	14.5471	0.19169	14.5496	350.226
14.5592	280.458	14.5571	210.455	14.5554	140.442	14.5567	70.3128	14.5538	0.19169	14.5563	350.23
14.5658	280.456	14.5638	210.453	14.5621	140.444	14.5633	70.3109	14.5604	0.19264	14.5629	350.23
14.5725	280.454	14.5704	210.452	14.5687	140.444	14.57	70.309	14.5671	0.19455	14.5696	350.23
14.5792	280.454	14.5771	210.451	14.5754	140.444	14.5767	70.3071	14.5738	0.1955	14.5762	350.23
14.5858	280.453	14.5838	210.451	14.5821	140.442	14.5833	70.3056	14.5804	0.19598	14.5829	350.24
14.5925	280.454	14.5904	210.452	14.5887	140.44	14.59	70.3061	14.5871	0.1955	14.5896	350.249
14.5992	280.454	14.5971	210.453	14.5954	140.438	14.5967	70.3076	14.5938	0.19455	14.5962	350.249
14.6058	280.454	14.6037	210.453	14.6021	140.437	14.6033	70.309	14.6004	0.19312	14.6029	350.249
14.6125	280.456	14.6104	210.453	14.6088	140.439	14.61	70.3095	14.6071	0.19169	14.6096	350.249
14.6192	280.458	14.6171	210.454	14.6154	140.44	14.6167	70.3104	14.6137	0.18978	14.6163	350.249
14.6258	280.461	14.6237	210.455	14.6221	140.44	14.6233	70.3109	14.6204	0.1893	14.6229	350.245
14.6325	280.463	14.6304	210.455	14.6288	140.44	14.63	70.3109	14.6271	0.19026	14.6296	350.245
14.6392	280.464	14.6371	210.456	14.6354	140.441	14.6367	70.3109	14.6337	0.19312	14.6363	350.245
14.6458	280.465	14.6438	210.456	14.6421	140.441	14.6433	70.3109	14.6404	0.19598	14.6429	350.249
14.6525	280.464	14.6504	210.456	14.6487	140.439	14.65	70.3128	14.6471	0.19741	14.6496	350.259
14.6592	280.462	14.6571	210.456	14.6554	140.439	14.6567	70.3142	14.6538	0.19836	14.6562	350.269
14.6658	280.46	14.6638	210.455	14.6621	140.441	14.6633	70.3152	14.6604	0.19884	14.6629	350.269
14.6725	280.458	14.6704	210.456	14.6687	140.442	14.67	70.3157	14.6671	0.19741	14.6696	350.259
14.6792	280.459	14.6771	210.457	14.6754	140.443	14.6767	70.3157	14.6738	0.1955	14.6762	350.249
14.6858	280.461	14.6837	210.459	14.6821	140.444	14.6833	70.3157	14.6804	0.1936	14.6829	350.235
14.6925	280.463	14.6904	210.46	14.6888	140.445	14.69	70.3142	14.6871	0.1936	14.6896	350.221
14.6992	280.465	14.6971	210.46	14.6954	140.446	14.6967	70.3128	14.6937	0.1936	14.6962	350.221
14.7058	280.468	14.7037	210.461	14.7021	140.445	14.7033	70.3123	14.7004	0.1936	14.7029	350.235
14.7125	280.469	14.7104	210.46	14.7088	140.445	14.71	70.3123	14.7071	0.19312	14.7096	350.264
14.7192	280.47	14.7171	210.459	14.7154	140.445	14.7167	70.3123	14.7137	0.19264	14.7163	350.297
14.7258	280.47	14.7238	210.459	14.7221	140.446	14.7233	70.3128	14.7204	0.18978	14.7229	350.326
14.7325	280.47	14.7304	210.459	14.7287	140.447	14.73	70.3142	14.7271	0.18644	14.7296	350.34
14.7392	280.47	14.7371	210.461	14.7354	140.447	14.7367	70.3157	14.7338	0.18406	14.7363	350.34
14.7458	280.469	14.7438	210.463	14.7421	140.447	14.7433	70.3152	14.7404	0.18311	14.7429	350.335
14.7525	280.469	14.7504	210.465	14.7487	140.447	14.75	70.3142	14.7471	0.18358	14.7496	350.33
14.7592	280.471	14.7571	210.466	14.7554	140.448	14.7567	70.3138	14.7538	0.18549	14.7562	350.316
14.7658	280.474	14.7637	210.466	14.7621	140.448	14.7633	70.3142	14.7604	0.18835	14.7629	350.311
14.7725	280.475	14.7704	210.467	14.7688	140.447	14.77	70.3157	14.7671	0.19026	14.7696	350.302
14.7792	280.477	14.7771	210.468	14.7754	140.446	14.7767	70.3171	14.7737	0.19217	14.7762	350.297
14.7858	280.478	14.7837	210.468	14.7821	140.446	14.7833	70.32	14.7804	0.19407	14.7829	350.292
14.7925	280.478	14.7904	210.467	14.7888	140.447	14.79	70.3219	14.7871	0.19646	14.7896	350.288
14.7992	280.479	14.7971	210.466	14.7954	140.447	14.7967	70.3233	14.7937	0.19789	14.7963	350.297
14.8058	280.479	14.8038	210.465	14.8021	140.447	14.8033	70.3228	14.8004	0.19979	14.8029	350.302
14.8125	280.479	14.8104	210.463	14.8087	140.447	14.81	70.3214	14.8071	0.2017	14.8096	350.326
14.8192	280.481	14.8171	210.461	14.8154	140.447	14.8167	70.319	14.8138	0.20218	14.8163	350.354
14.8258	280.484	14.8238	210.458	14.8221	140.446	14.8233	70.3161	14.8204	0.20123	14.8229	350.378
14.8325	280.486	14.8304	210.457	14.8287	140.443	14.83	70.3142	14.8271	0.19932	14.8296	350.397
14.8392	280.487	14.8371	210.457	14.8354	140.442	14.8367	70.3133	14.8338	0.19741	14.8362	350.407
14.8458	280.487	14.8438	210.458	14.8421	140.442	14.8433	70.3123	14.8404	0.19598	14.8429	350.416
14.8525	280.487	14.8504	210.459	14.8488	140.442	14.85	70.3114	14.8471	0.19646	14.8496	350.431
14.8592	280.486	14.8571	210.461	14.8554	140.441	14.8567	70.3114	14.8537	0.19741	14.8562	350.445
14.8658	280.485	14.8637	210.461	14.8621	140.441	14.8633	70.3123	14.8604	0.19884	14.8629	350.464
14.8725	280.484	14.8704	210.46	14.8688	140.443	14.87	70.3138	14.8671	0.19979	14.8696	350.474
14.8792	280.485	14.8771	210.457	14.8754	140.444	14.8767	70.3147	14.8737	0.20075	14.8763	350.488
14.8858	280.486	14.8837	210.454	14.8821	140.444	14.8833	70.3157	14.8804	0.2017	14.8829	350.502
14.8925	280.487	14.8904	210.452	14.8887	140.443	14.89	70.3166	14.8871	0.20361	14.8896	350.516
14.8992	280.486	14.8971	210.449	14.8954	140.443	14.8967	70.3185	14.8938	0.20456	14.8963	350.526
14.9058	280.485	14.9038	210.447	14.9021	140.442	14.9033	70.319	14.9004	0.20504	14.9029	350.531
14.9125	280.484	14.9104	210.448	14.9087	140.439	14.91	70.319	14.9071	0.20504	14.9096	350.526
14.9192	280.483	14.9171	210.449	14.9154	140.435	14.9167	70.3185	14.9138	0.20456	14.9162	350.521
14.9258	280.481	14.9238	210.45	14.9221	140.434	14.9233	70.318	14.9204	0.20266	14.9229	350.521
14.9325	280.48	14.9304	210.451	14.9288	140.434	14.93	70.3176	14.9271	0.20027	14.9296	350.531
14.9392	280.479	14.9371	210.452	14.9354	140.434	14.9367	70.3171	14.9337	0.19884	14.9362	350.54
14.9458	280.478	14.9437	210.453	14.9421	140.434	14.9433	70.3176	14.9404	0.19836	14.9429	350.555
14.9525	280.477	14.9504	210.453	14.9488	140.435	14.95	70.3176	14.9471	0.19884	14.9496	350.588
14.9592	280.476	14.9571	210.453	14.9554	140.435	14.9567	70.3176	14.9537	0.20027	14.9563	350.626
14.9658	280.477	14.9637	210.453	14.9621	140.434	14.9633	70.3166	14.9604	0.20266	14.9629	350.655
14.9725	280.477	14.9704	210.453	14.9688	140.432	14.97	70.3161	14.9671	0.20552	14.9696	350.669
14.9792	280.479	14.9771	210.453	14.9754	140.431	14.9767	70.3152	14.9738	0.20695	14.9763	350.674
14.9858	280.48	14.9838	210.453	14.9821	140.43	14.9833	70.3142	14.9804	0.20742	14.9829	350.674
14.9925	280.483	14.9904	210.454	14.9887	140.43	14.99	70.3133	14.9871	0.20742	14.9896	350.669
14.9992	280.484	14.9971	210.457	14.9954	140.43	14.9967	70.3133	14.9938	0.2079	14.9962	350.66
15.0058	280.485	15.0038	210.459	15.0021	140.431	15.0033	70.3138	15.0004	0.20742	15.0029	350.64
15.0125	280.485	15.0104	210.461	15.0087	140.432	15.01	70.3142	15.0071	0.20647	15.0096	350.631
15.0192	280.485	15.0171	210.462	15.0154	140.432	15.0167	70.3152	15.0137	0.20552	15.0162	350.626
15.0258	280.485	15.0237	210.463	15.0221	140.432	15.0233	70.3176	15.0204	0.20504	15.0229	350.621
15.0325	280.485	15.0304	210.464	15.0288	140.431	15.03	70.3209	15.0271	0.20552	15.0296	350.607
15.0392	280.485	15.0371	210.463	15.0354	140.431	15.0367	70.3233	15.0337	0.20552	15.0363	350.598
15.0458	280.485	15.0437	210.463	15.0421	140.43	15.0433	70.3257	15.0404	0.20456	15.0429	350.598
15.0525	280.485	15.0504	210.462	15.0488	140.429	15.05	70.3276	15.0471	0.20361	15.0496	350.602
15.0592	280.487	15.0571	210.463	15.0554	140.428	15.0567	70.3285	15.0538	0.20361	15.0563	350.612
15.0658	280.488	15.0638	210.462	15.0621	140.428	15.0633	70.3281	15.0604	0.20313	15.0629	350.631
15.0725	280.49	15.0704	210.461	15.0687	140.429	15.07	70.3262	15.0671	0.20218	15.0696	350.655
15.0792	280.491	15.0771	210.46	15.0754	140.43	15.0767	70.3247	15.0738	0.2017	15.0762	350.674
15.0858	280.492	15.0838	210.461	15.0821	140.43	15.0833	70.3233	15.0804	0.20266	15.0829	350.683
15.0925	280.493	15.0904	210.463	15.0887	140.43	15.09	70.3214	15.0871	0.20409	15.0896	350.688
15.0992	280.493	15.0971	210.465	15.0954	140.43	15.0967	70.319	15.0938	0.20409	15.0962	350.688
15.1058	280.492	15.1037	210.467	15.1021	140.429	15.1033	70.3171	15.1004	0.20456	15.1029	350.683
15.1125	280.491	15.1104	210.469	15.1088	140.428	15.11	70.3161	15.1071	0.20409	15.1096	350.683
15.1192	280.493	15.1171	210.471	15.1154	140.427	15.1167	70.3152	15.1137	0.20361	15.1163	350.693
15.1258	280.494	15.1237	210.472	15.1221	140.425	15.1233	70.3142	15.1204	0.20218	15.1229	350.717
15.1325	280.496	15.1304	210.472	15.1288	140.424	15.13	70.3133	15.1271	0.20123	15.1296	350.736
15.1392	280.498	15.1371	210.473	15.1354	140.424	15.1367	70.3133	15.1337	0.2017	15.1363	350.755
15.1458	280.501	15.1438	210.474	15.1421	140.425	15.1433	70.3147	15.1404	0.20218	15.1429	350.769
15.1525	280.504	15.1504	210.475	15.1487	140.425	15.15	70.3161	15.1471	0.20266	15.1496	350.774
15.1592	280.505	15.1571	210.475	15.1554	140.426	15.1567	70.3176	15.1538	0.20266	15.1562	350.764
15.1658	280.505	15.1638	210.475	15.1621	140.427	15.1633	70.3185	15.1604	0.20361	15.1629	350.755
15.1725	280.506	15.1704	210.474	15.1687	140.43	15.17	70.32	15.1671	0.20504	15.1696	350.755
15.1792	280.506	15.1771	210.472	15.1754	140.432	15.1767	70.3214	15.1738	0.20552	15.1762	350.769
15.1858	280.505	15.1837	210.47	15.1821	140.435	15.1833	70.3214	15.1804	0.20599	15.1829	350.793
15.1925	280.504	15.1904	210.47	15.1888	140.439	15.19	70.3209	15.1871	0.20695	15.1896	350.817
15.1992	280.504	15.1971	210.47	15.1954	140.442	15.1967	70.3204	15.1937	0.20742	15.1962	350.841
15.2058	280.504	15.2037	210.47	15.2021	140.445	15.2033	70.3204	15.2004	0.20695	15.2029	350.86
15.2125	280.505	15.2104	210.47	15.2088	140.446	15.21	70.3219	15.2071	0.20599	15.2096	350.874
15.2192	280.508	15.2171	210.471	15.2154	140.446	15.2167	70.3223	15.2137	0.20504	15.2163	350.874
15.2258	280.511	15.2238	210.472	15.2221	140.444	15.2233	70.3228	15.2204	0.20504	15.2229	350.879
15.2325	280.515	15.2304	210.472	15.2287	140.442	15.23	70.3238	15.2271	0.20456	15.2296	350.879
15.2392	280.518	15.2371	210.472	15.2354	140.441	15.2367	70.3247	15.2338	0.20456	15.2363	350.879
15.2458	280.52	15.2438	210.472	15.2421	140.44	15.2433	70.3252	15.2404	0.20504	15.2429	350.874
15.2525	280.521	15.2504	210.473	15.2487	140.44	15.25	70.3262	15.2471	0.20504	15.2496	350.869
15.2592	280.521	15.2571	210.473	15.2554	140.441	15.2567	70.3281	15.2538	0.20552	15.2562	350.869
15.2658	280.519	15.2637	210.473	15.2621	140.441	15.2633	70.329	15.2604	0.20552	15.2629	350.865
15.2725	280.517	15.2704	210.473	15.2688	140.442	15.27	70.3295	15.2671	0.20599	15.2696	350.865
15.2792	280.516	15.2771	210.473	15.2754	140.444	15.2767	70.3295	15.2737	0.20647	15.2762	350.879
15.2858	280.515	15.2837	210.474	15.2821	140.445	15.2833	70.3281	15.2804	0.20695	15.2829	350.888
15.2925	280.515	15.2904	210.474	15.2888	140.447	15.29	70.3252	15.2871	0.2079	15.2896	350.893
15.2992	280.515	15.2971	210.472	15.2954	140.448	15.2967	70.3209	15.2937	0.20885	15.2963	350.898
15.3058	280.515	15.3038	210.47	15.3021	140.449	15.3033	70.3171	15.3004	0.20981	15.3029	350.912
15.3125	280.515	15.3104	210.468	15.3087	140.45	15.31	70.3147	15.3071	0.20933	15.3096	350.936
15.3192	280.516	15.3171	210.468	15.3154	140.45	15.3167	70.3138	15.3138	0.2079	15.3163	350.955
15.3258	280.516	15.3238	210.469	15.3221	140.448	15.3233	70.3138	15.3204	0.20599	15.3229	350.965
15.3325	280.516	15.3304	210.47	15.3287	140.446	15.33	70.3147	15.3271	0.20361	15.3296	350.974
15.3392	280.516	15.3371	210.471	15.3354	140.445	15.3367	70.3161	15.3338	0.20075	15.3362	350.984
15.3458	280.515	15.3438	210.472	15.3421	140.444	15.3433	70.3176	15.3404	0.19741	15.3429	350.989
15.3525	280.515	15.3504	210.473	15.3488	140.444	15.35	70.3185	15.3471	0.19503	15.3496	350.998
15.3592	280.514	15.3571	210.473	15.3554	140.444	15.3567	70.3185	15.3537	0.19407	15.3562	351.017
15.3658	280.513	15.3637	210.473	15.3621	140.446	15.3633	70.3176	15.3604	0.1936	15.3629	351.046
15.3725	280.512	15.3704	210.473	15.3688	140.449	15.37	70.3171	15.3671	0.19407	15.3696	351.065
15.3792	280.512	15.3771	210.473	15.3754	140.452	15.3767	70.3176	15.3737	0.19598	15.3763	351.074
15.3858	280.511	15.3837	210.473	15.3821	140.453	15.3833	70.3185	15.3804	0.19789	15.3829	351.079
15.3925	280.509	15.3904	210.473	15.3887	140.453	15.39	70.32	15.3871	0.19884	15.3896	351.07
15.3992	280.508	15.3971	210.474	15.3954	140.453	15.3967	70.3223	15.3938	0.19884	15.3963	351.046
15.4058	280.507	15.4038	210.476	15.4021	140.453	15.4033	70.3252	15.4004	0.19836	15.4029	351.027
15.4125	280.505	15.4104	210.478	15.4087	140.451	15.41	70.3276	15.4071	0.19693	15.4096	351.031
15.4192	280.504	15.4171	210.479	15.4154	140.45	15.4167	70.3285	15.4138	0.19503	15.4162	351.041
15.4258	280.505	15.4238	210.481	15.4221	140.45	15.4233	70.3276	15.4204	0.19503	15.4229	351.055
15.4325	280.507	15.4304	210.482	15.4288	140.45	15.43	70.3271	15.4271	0.1955	15.4296	351.065
15.4392	280.509	15.4371	210.482	15.4354	140.45	15.4367	70.3266	15.4337	0.19693	15.4362	351.079
15.4458	280.51	15.4437	210.482	15.4421	140.45	15.4433	70.3262	15.4404	0.19789	15.4429	351.089
15.4525	280.512	15.4504	210.482	15.4488	140.451	15.45	70.3257	15.4471	0.19836	15.4496	351.089
15.4592	280.513	15.4571	210.482	15.4554	140.452	15.4567	70.3266	15.4537	0.19884	15.4563	351.084
15.4658	280.513	15.4637	210.483	15.4621	140.452	15.4633	70.3285	15.4604	0.19789	15.4629	351.079
15.4725	280.512	15.4704	210.482	15.4688	140.452	15.47	70.33	15.4671	0.19598	15.4696	351.074
15.4792	280.51	15.4771	210.481	15.4754	140.453	15.4767	70.3304	15.4738	0.19455	15.4763	351.084
15.4858	280.509	15.4838	210.477	15.4821	140.454	15.4833	70.33	15.4804	0.19407	15.4829	351.093
15.4925	280.508	15.4904	210.474	15.4887	140.455	15.49	70.329	15.4871	0.1936	15.4896	351.103
15.4992	280.506	15.4971	210.471	15.4954	140.456	15.4967	70.3281	15.4938	0.1936	15.4962	351.117
15.5058	280.505	15.5038	210.47	15.5021	140.457	15.5033	70.3266	15.5004	0.19503	15.5029	351.132
15.5125	280.504	15.5104	210.469	15.5087	140.458	15.51	70.3252	15.5071	0.19693	15.5096	351.146
15.5192	280.504	15.5171	210.47	15.5154	140.458	15.5167	70.3238	15.5137	0.19932	15.5162	351.151
15.5258	280.505	15.5237	210.471	15.5221	140.456	15.5233	70.3233	15.5204	0.2017	15.5229	351.16
15.5325	280.506	15.5304	210.473	15.5288	140.454	15.53	70.3228	15.5271	0.20361	15.5296	351.17
15.5392	280.505	15.5371	210.474	15.5354	140.453	15.5367	70.3233	15.5337	0.20599	15.5363	351.184
15.5458	280.504	15.5437	210.474	15.5421	140.452	15.5433	70.3238	15.5404	0.20742	15.5429	351.203
15.5525	280.504	15.5504	210.474	15.5488	140.45	15.55	70.3243	15.5471	0.20742	15.5496	351.222
15.5592	280.504	15.5571	210.474	15.5554	140.449	15.5567	70.3247	15.5538	0.20599	15.5563	351.256
15.5658	280.503	15.5638	210.474	15.5621	140.449	15.5633	70.3252	15.5604	0.20409	15.5629	351.294
15.5725	280.503	15.5704	210.473	15.5687	140.45	15.57	70.3257	15.5671	0.20313	15.5696	351.318
15.5792	280.503	15.5771	210.473	15.5754	140.449	15.5767	70.3252	15.5738	0.20123	15.5762	351.327
15.5858	280.505	15.5838	210.474	15.5821	140.448	15.5833	70.3243	15.5804	0.19979	15.5829	351.322
15.5925	280.506	15.5904	210.474	15.5887	140.447	15.59	70.3233	15.5871	0.19932	15.5896	351.313
15.5992	280.507	15.5971	210.474	15.5954	140.447	15.5967	70.3233	15.5938	0.20075	15.5962	351.294
15.6058	280.508	15.6037	210.474	15.6021	140.445	15.6033	70.3238	15.6004	0.20313	15.6029	351.265
15.6125	280.508	15.6104	210.476	15.6088	140.442	15.61	70.3238	15.6071	0.20409	15.6096	351.246
15.6192	280.509	15.6171	210.478	15.6154	140.439	15.6167	70.3228	15.6137	0.20504	15.6163	351.241
15.6258	280.509	15.6237	210.479	15.6221	140.438	15.6233	70.3233	15.6204	0.20552	15.6229	351.26
15.6325	280.51	15.6304	210.48	15.6288	140.436	15.63	70.3247	15.6271	0.20599	15.6296	351.289
15.6392	280.512	15.6371	210.481	15.6354	140.435	15.6367	70.3252	15.6337	0.20552	15.6363	351.308
15.6458	280.514	15.6438	210.481	15.6421	140.435	15.6433	70.3247	15.6404	0.20409	15.6429	351.313
15.6525	280.516	15.6504	210.481	15.6487	140.435	15.65	70.3247	15.6471	0.20409	15.6496	351.318
15.6592	280.518	15.6571	210.481	15.6554	140.436	15.6567	70.3252	15.6538	0.20456	15.6562	351.322
15.6658	280.518	15.6638	210.481	15.6621	140.436	15.6633	70.3252	15.6604	0.20552	15.6629	351.322
15.6725	280.517	15.6704	210.482	15.6687	140.435	15.67	70.3252	15.6671	0.20647	15.6696	351.322
15.6792	280.514	15.6771	210.483	15.6754	140.433	15.6767	70.3257	15.6738	0.20695	15.6762	351.327
15.6858	280.512	15.6837	210.485	15.6821	140.432	15.6833	70.3271	15.6804	0.20695	15.6829	351.346
15.6925	280.51	15.6904	210.487	15.6888	140.431	15.69	70.329	15.6871	0.20742	15.6896	351.365
15.6992	280.508	15.6971	210.488	15.6954	140.43	15.6967	70.3314	15.6937	0.20838	15.6962	351.384
15.7058	280.508	15.7037	210.488	15.7021	140.43	15.7033	70.3324	15.7004	0.2079	15.7029	351.399
15.7125	280.508	15.7104	210.487	15.7088	140.429	15.71	70.3309	15.7071	0.2079	15.7096	351.403
15.7192	280.508	15.7171	210.486	15.7154	140.429	15.7167	70.329	15.7137	0.2079	15.7163	351.399
15.7258	280.51	15.7238	210.486	15.7221	140.428	15.7233	70.3271	15.7204	0.20885	15.7229	351.394
15.7325	280.511	15.7304	210.486	15.7287	140.428	15.73	70.3257	15.7271	0.20885	15.7296	351.399
15.7392	280.511	15.7371	210.487	15.7354	140.427	15.7367	70.3243	15.7338	0.20933	15.7363	351.408
15.7458	280.51	15.7438	210.487	15.7421	140.427	15.7433	70.3228	15.7404	0.20981	15.7429	351.408
15.7525	280.509	15.7504	210.488	15.7487	140.427	15.75	70.3223	15.7471	0.20981	15.7496	351.413
15.7592	280.508	15.7571	210.489	15.7554	140.425	15.7567	70.3223	15.7538	0.20933	15.7562	351.422
15.7658	280.506	15.7637	210.49	15.7621	140.424	15.7633	70.3223	15.7604	0.20885	15.7629	351.437
15.7725	280.505	15.7704	210.49	15.7688	140.423	15.77	70.3233	15.7671	0.20838	15.7696	351.446
15.7792	280.504	15.7771	210.488	15.7754	140.423	15.7767	70.3247	15.7737	0.20838	15.7762	351.437
15.7858	280.505	15.7837	210.486	15.7821	140.423	15.7833	70.3266	15.7804	0.20885	15.7829	351.432
15.7925	280.505	15.7904	210.486	15.7888	140.423	15.79	70.329	15.7871	0.21029	15.7896	351.437
15.7992	280.505	15.7971	210.486	15.7954	140.424	15.7967	70.3309	15.7937	0.21172	15.7963	351.446
15.8058	280.504	15.8038	210.485	15.8021	140.426	15.8033	70.3333	15.8004	0.21267	15.8029	351.461
15.8125	280.504	15.8104	210.485	15.8087	140.427	15.81	70.3343	15.8071	0.21315	15.8096	351.475
15.8192	280.505	15.8171	210.486	15.8154	140.428	15.8167	70.3352	15.8138	0.21267	15.8163	351.489
15.8258	280.506	15.8238	210.487	15.8221	140.428	15.8233	70.3362	15.8204	0.21219	15.8229	351.499
15.8325	280.507	15.8304	210.489	15.8287	140.429	15.83	70.3385	15.8271	0.21267	15.8296	351.504
15.8392	280.508	15.8371	210.489	15.8354	140.429	15.8367	70.3419	15.8338	0.2141	15.8362	351.499
15.8458	280.509	15.8438	210.489	15.8421	140.429	15.8433	70.3457	15.8404	0.21648	15.8429	351.484
15.8525	280.51	15.8504	210.489	15.8488	140.43	15.85	70.35	15.8471	0.21982	15.8496	351.484
15.8592	280.51	15.8571	210.488	15.8554	140.43	15.8567	70.3538	15.8537	0.22411	15.8562	351.494
15.8658	280.511	15.8637	210.488	15.8621	140.431	15.8633	70.3581	15.8604	0.22888	15.8629	351.508
15.8725	280.511	15.8704	210.487	15.8688	140.432	15.87	70.3624	15.8671	0.23365	15.8696	351.527
15.8792	280.511	15.8771	210.486	15.8754	140.432	15.8767	70.3657	15.8737	0.23794	15.8763	351.561
15.8858	280.511	15.8837	210.486	15.8821	140.432	15.8833	70.3686	15.8804	0.24176	15.8829	351.594
15.8925	280.51	15.8904	210.485	15.8887	140.432	15.89	70.371	15.8871	0.24509	15.8896	351.604
15.8992	280.509	15.8971	210.484	15.8954	140.433	15.8967	70.3734	15.8938	0.24796	15.8963	351.594
15.9058	280.506	15.9038	210.482	15.9021	140.433	15.9033	70.3757	15.9004	0.25082	15.9029	351.589
15.9125	280.504	15.9104	210.479	15.9087	140.433	15.91	70.3772	15.9071	0.25225	15.9096	351.58
15.9192	280.502	15.9171	210.478	15.9154	140.434	15.9167	70.3772	15.9138	0.25272	15.9162	351.575
15.9258	280.502	15.9238	210.478	15.9221	140.436	15.9233	70.3777	15.9204	0.25368	15.9229	351.565
15.9325	280.501	15.9304	210.478	15.9288	140.438	15.93	70.38	15.9271	0.25511	15.9296	351.565
15.9392	280.501	15.9371	210.479	15.9354	140.44	15.9367	70.3829	15.9337	0.25797	15.9362	351.57
15.9458	280.501	15.9437	210.48	15.9421	140.442	15.9433	70.3858	15.9404	0.26035	15.9429	351.575
15.9525	280.502	15.9504	210.48	15.9488	140.444	15.95	70.3886	15.9471	0.26274	15.9496	351.575
15.9592	280.502	15.9571	210.481	15.9554	140.445	15.9567	70.392	15.9537	0.26512	15.9563	351.575
15.9658	280.502	15.9637	210.48	15.9621	140.446	15.9633	70.3939	15.9604	0.26655	15.9629	351.561
15.9725	280.503	15.9704	210.48	15.9688	140.447	15.97	70.3939	15.9671	0.2656	15.9696	351.551
15.9792	280.503	15.9771	210.48	15.9754	140.448	15.9767	70.3924	15.9738	0.26369	15.9763	351.551
15.9858	280.503	15.9838	210.481	15.9821	140.448	15.9833	70.3915	15.9804	0.26178	15.9829	351.556
15.9925	280.503	15.9904	210.481	15.9887	140.447	15.99	70.3915	15.9871	0.26131	15.9896	351.561
15.9992	280.502	15.9971	210.48	15.9954	140.446	15.9967	70.392	15.9938	0.26131	15.9962	351.565

## Sheet: Sheet4
Supplementary Figure 11d
Apa (ug/ml)
0.5	42.79
1	237.649
2	548.198
5	1524.33
10	2949.08
