# Supplementary material for: In situ generation of micrometer-sized tumor cell-derived vesicles as autologous cancer vaccines for boosting systemic immune responses
Source: Nat Commun. 2022 Nov 1;13:6534. doi: 10.1038/s41467-022-33831-7 (PMC9626595; doi:10.1038/s41467-022-33831-7)
Supplement: Supplementary file 8 — Source Data [file 41467_2022_33831_MOESM8_ESM.zip › Source data/Supplementary Figure 13/Supplementary Figure 13.xlsx]

## Sheet: Sheet1
Supplementary Figure 13b
B16F10			MCF-7			MCF-7 ADR
diameter (μm)	frequency (%)		diameter (μm)	frequency (%)		diameter (μm)	frequency (%)
0.4	0		0.3	0		1.7	16.5
1.2	33.9		0.9	13.5		3.1	22.8
2	24.8		1.5	34.9		4.5	18.1
2.8	17.4		2.1	23		5.9	13.1
3.6	10.6		2.7	14.3		7.3	12.6
4.4	6		3.3	10.3		8.7	7.9
5.2	2.3		3.9	1.2		10.1	5
6	1.8		4.5	2.4		11.5	2.4
6.8	2.3		5.1	0.4		12.9	1
7.6	0.9		5.7	0		14.3	0.5
