# Supplementary material for: In situ generation of micrometer-sized tumor cell-derived vesicles as autologous cancer vaccines for boosting systemic immune responses
Source: Nat Commun. 2022 Nov 1;13:6534. doi: 10.1038/s41467-022-33831-7 (PMC9626595; doi:10.1038/s41467-022-33831-7)
Supplement: Supplementary file 8 — Source Data [file 41467_2022_33831_MOESM8_ESM.zip › Source data/Supplementary Figure 17/Supplementary Figure 17.xlsx]

## Sheet: Sheet1
Supplementary Figure 17a

## Sheet: Sheet2
Supplementary Figure 17b
	CD44	caspase-3	cleaved caspase-3
4T1 cells	0.27239	1.06551	0.43271
cytoplasm	0	0	0
cell membrane	1.05909	0.37368	0.20013
HMVs	1.07585	0.10631	0.12001
