# Supplementary material for: In situ generation of micrometer-sized tumor cell-derived vesicles as autologous cancer vaccines for boosting systemic immune responses
Source: Nat Commun. 2022 Nov 1;13:6534. doi: 10.1038/s41467-022-33831-7 (PMC9626595; doi:10.1038/s41467-022-33831-7)
Supplement: Supplementary file 8 — Source Data [file 41467_2022_33831_MOESM8_ESM.zip › Source data/Supplementary Figure 29/Supplementary Figure 29.xlsx]

## Sheet: Sheet1
Supplementary Figure 29b
	HDDA concentration (μg/mL)
PBS	0.9	1.8	3.6	7.2	14.5	H2O
10.6364	10.2159	10.2159	9.04797	9.46844	12.0069	100.073
8.50291	8.70536	9.31271	9.06354	8.92338	12.0224	99.5743
9.40615	9.18812	8.90781	10.5897	9.17255	11.4618	100.353
