# Supplementary material for: In situ generation of micrometer-sized tumor cell-derived vesicles as autologous cancer vaccines for boosting systemic immune responses
Source: Nat Commun. 2022 Nov 1;13:6534. doi: 10.1038/s41467-022-33831-7 (PMC9626595; doi:10.1038/s41467-022-33831-7)
Supplement: Supplementary file 8 — Source Data [file 41467_2022_33831_MOESM8_ESM.zip › Source data/Supplementary Figure 28/Supplementary Figure 28.xlsx]

## Sheet: Sheet1
Supplementary Figure 28
		TNF-a
IL-4	Control	DOX + Apa	HDA	HDD	HDDA
71.5417	66.2232	162.049	136.864	285.006	325.387
64.6885	84.1738	161.877	153.152	288.482	301.851
57.7448	75.6908	146.027	138.58	281.3	307.239
60.8272	74.176	165.191	159.859	270.108	298.336
		IL-1b
IL-4	Control	DOX + Apa	HDA	HDD	HDDA
1.27957	6.97319	9.95807	10.6824	12.8688	18.2788
1.65462	6.89083	12.1659	12.6999	11.1572	16.2718
1.49381	9.37466	8.01903	11.633	11.2411	16.6433
2.89146	7.55057	10.9616	9.34691	7.85358	14.3659
		TGF-b
IL-4	Control	DOX + Apa	HDA	HDD	HDDA
80.6866	66.9019	81.9674	74.1662	60.9306	22.9601
148.16	74.2939	67.1564	48.5334	52.0681	13.0173
181.523	108.261	37.8396	84.2748	28.1995	20.7188
146.841	102.434	45.6344	69.448	35.5821	27.8248
