# Supplementary material for: In situ generation of micrometer-sized tumor cell-derived vesicles as autologous cancer vaccines for boosting systemic immune responses
Source: Nat Commun. 2022 Nov 1;13:6534. doi: 10.1038/s41467-022-33831-7 (PMC9626595; doi:10.1038/s41467-022-33831-7)
Supplement: Supplementary file 8 — Source Data [file 41467_2022_33831_MOESM8_ESM.zip › Source data/Supplementary Figure 31/Supplementary Figure 31.xlsx]

## Sheet: Sheet1
Supplementary Figure 31b
12 h	24 h	2 d	3 d	7 d
mean	mean	mean	mean	mean
11510	10065	9836	10230	8105
39680	67850	39930	81400	29590
15750	17520	11320	18860	13420
32550	36160	11430	12720	16130
25150	27280	52390	33700	34120
152330	149400	145620	43650	29120
