# Supplementary material for: In situ generation of micrometer-sized tumor cell-derived vesicles as autologous cancer vaccines for boosting systemic immune responses
Source: Nat Commun. 2022 Nov 1;13:6534. doi: 10.1038/s41467-022-33831-7 (PMC9626595; doi:10.1038/s41467-022-33831-7)
Supplement: Supplementary file 8 — Source Data [file 41467_2022_33831_MOESM8_ESM.zip › Source data/Supplementary Figure 36/Supplementary Figure 36.xlsx]

## Sheet: Sheet1
Supplementary Figure 36c
	control	DOX	HDA	HDD	HDDA
CD11c+ cells in F4/80+ cells (%)	35.84	24.38	51.57	38.48	63.98
	33.57	26.37	46.74	40.89	65.23
	36.35	26	51.98	39.21	63.47

## Sheet: Sheet2
Supplementary Figure 36d
	control	DOX	HDA	HDD	HDDA
CD86+MHC II+ cells in CD11c+ cells (%)	13.88	14.01	11.98	17.08	21.18
	10.1	12.13	9.45	14.23	19.23
	15.12	15.23	13.26	17.86	22.54
