# Supplementary material for: In situ generation of micrometer-sized tumor cell-derived vesicles as autologous cancer vaccines for boosting systemic immune responses
Source: Nat Commun. 2022 Nov 1;13:6534. doi: 10.1038/s41467-022-33831-7 (PMC9626595; doi:10.1038/s41467-022-33831-7)
Supplement: Supplementary file 8 — Source Data [file 41467_2022_33831_MOESM8_ESM.zip › Source data/Supplementary Figure 41/Supplementary Figure 41.xlsx]

## Sheet: Sheet1
Supplementary Figure 41b
	control	DOX	HDA	HDD	HDDA
CD11c+ cells in F4/80+ cells (%)	16.43	18.6	33.26	34.89	41.13
	15.37	17.35	28.58	32.69	42.47
	17.1	18.94	34.95	36.25	41.89
	control	DOX	HDA	HDD	HDDA
CD86+MHC II+ cells in CD11c+ cells (%)	24.19	34.38	39.03	41.08	47.1
	20.12	27.13	33.1	42.33	47.9
	26.1	37.23	40.8	41.09	45.8
	control	DOX	HDA	HDD	HDDA
CD4+cells in CD3+ cells (%)	19.4	16	19.8	22.92	25
	16.35	19.2	21.23	24.21	27.3
	21.12	18.56	19.9	23.2	27.1
	control	DOX	HDA	HDD	HDDA
CD8+cells in CD3+ cells (%)	4.06	5.96	6.7	7.92	9.15
	3.24	6.56	8.43	8.21	11.2
	4.88	6.35	5.7	7.3	9
