# Supplementary material for: In situ generation of micrometer-sized tumor cell-derived vesicles as autologous cancer vaccines for boosting systemic immune responses
Source: Nat Commun. 2022 Nov 1;13:6534. doi: 10.1038/s41467-022-33831-7 (PMC9626595; doi:10.1038/s41467-022-33831-7)
Supplement: Supplementary file 8 — Source Data [file 41467_2022_33831_MOESM8_ESM.zip › Source data/Supplementary Figure 44/Supplementary Figure 44.xlsx]

## Sheet: Sheet1
Supplementary Figure 44
	c						HDDA
WBC (109/L)	1.6	1.5	1.4	1.1	1	0.9	1.5	1.4	2.1	2	2.8	2.5
RBC (1012/L)	9.91	9.14	9.23	9.1	8.99	9.05	8.28	8.26	8.86	9.05	9.25	9.23
PLT (109/L)	380	351	358	166	184	180	378	297	281	296	938	827
HGB (g/L)	103	99	95	98	95	96	91	91	93	95	93	93
MCV (fL)	67	57	57	58	58	58	60	60	58	58	56	56
MCH (pg)	10.49	10.88	10.42	10.9	10.72	10.73	11.06	11.01	10.52	10.64	10.2	10.8
MCHC (g/L)	155	190	181	186	183	183	182	182	180	182	179	180
