# Supplementary material for: In situ generation of micrometer-sized tumor cell-derived vesicles as autologous cancer vaccines for boosting systemic immune responses
Source: Nat Commun. 2022 Nov 1;13:6534. doi: 10.1038/s41467-022-33831-7 (PMC9626595; doi:10.1038/s41467-022-33831-7)
Supplement: Supplementary file 8 — Source Data [file 41467_2022_33831_MOESM8_ESM.zip › Source data/Supplementary Figure 45/Supplementary Figure 45.xlsx]

## Sheet: Sheet1
Supplementary Figure 45
	c			HDDA
ALT (U/L)	1.18	1.11	0.28	1.3	0.44	0.3
AST (U/L)	1.05	0.5	0.19	1.16	0.55	0.15
TB (μmol/L)	0.37	0.17	0.77	0.11	0.08	0.01
DB (μmol/L)	0.11	0.2	0.01	0.16	2.05	0.15
TP (g/L)	3.63	2.56	3.48	4.68	3.11	3.19
ALB (g/L)	5.41	5.31	4.2	6.14	3.25	6.43
Urea (mmol/L)	0.02	0	0.01	0.06	0	0
Crea (μmol/L)	2.34	2.71	0.64	0.99	1.16	2.34
ALP (U/L)	0.87	6.99	0.58	31.82	0.51	0.37
