# Supplementary material for: In situ generation of micrometer-sized tumor cell-derived vesicles as autologous cancer vaccines for boosting systemic immune responses
Source: Nat Commun. 2022 Nov 1;13:6534. doi: 10.1038/s41467-022-33831-7 (PMC9626595; doi:10.1038/s41467-022-33831-7)
Supplement: Supplementary file 8 — Source Data [file 41467_2022_33831_MOESM8_ESM.zip › Source data/Supplementary Figure 52/Supplementary Figure 52.xlsx]

## Sheet: Sheet1
Supplementary Figure 52a
	control		DOX		HDA		HDD		HDDA
day	mean	SD	mean	SD	mean	SD	mean	SD	mean	SD
8	15.8989	0.38247	16.9111	1.13902	16.31	0.68764	16.0578	0.96126	15.948	0.69081
10	16.3911	0.62148	17.58	1.03529	16.6289	0.71336	16.4067	1.06485	16.293	0.89587
12	16.3711	0.54428	17.2267	1.35261	16.8078	0.78506	16.3056	1.00995	16.051	0.89646
14	16.6422	0.66245	16.9967	1.06391	16.9356	0.76146	16.2711	1.00901	16.093	0.88867
16	17.3878	0.72675	17.7311	1.27817	17.6289	0.77591	16.8667	1.06384	16.415	1.26819
18	17.3789	0.77467	17.5022	0.91949	17.6056	0.72341	16.6233	1.06706	16.649	1.24629
20	17.1556	0.83392	17.6633	1.1127	17.5289	0.6814	16.5433	1.20639	16.751	1.30851
22	17.62	0.82067	17.87	1.19985	18.18	0.7657	16.9644	1.14117	17.358	1.1842
24	17.5433	0.81025	17.8611	1.32124	18.32	0.59996	16.8244	1.16133	17.147	1.19963
26	17.5178	0.76126	17.8356	1.23768	18.3333	0.7817	16.9011	1.05103	17.423	0.99437
28	17.7967	0.90541	18.0489	0.95736	18.4544	0.68797	17.24	1.04776	17.501	1.12956
30	18.3233	0.91793	18.5056	1.03948	18.8489	0.7926	17.3111	1.20131	17.737	1.06583

## Sheet: Sheet2
Supplementary Figure 52b
	8	10	12	14	16	18	20	22	24	26	28	30
DOX	0.0164	0.01279	0.11564	0.39411	0.46673	0.73741	0.2432	0.5526	0.53289	0.48777	0.48711	0.66814
HDA	0.19777	0.44433	0.15379	0.41573	0.49406	0.45178	0.27012	0.15295	0.03417	0.06262	0.12225	0.22306
HDD	0.59301	0.96369	0.84736	0.24272	0.16794	0.04951	0.12109	0.11432	0.02532	0.10318	0.08973	0.01913
HDDA	0.69579	0.9403	0.4764	0.17058	0.04156	0.20029	0.73614	0.97923	0.60875	0.72475	0.8629	0.17012
