# Supplementary material for: In situ generation of micrometer-sized tumor cell-derived vesicles as autologous cancer vaccines for boosting systemic immune responses
Source: Nat Commun. 2022 Nov 1;13:6534. doi: 10.1038/s41467-022-33831-7 (PMC9626595; doi:10.1038/s41467-022-33831-7)
Supplement: Supplementary file 8 — Source Data [file 41467_2022_33831_MOESM8_ESM.zip › Source data/Supplementary Figure 51/Supplementary Figure 51.xlsx]

## Sheet: Sheet1
Supplementary Figure 51
	Control				HDDA
WBC	0.5	0	0	0	0	0	0	0
KET	0.5	0.5	0	1	0.5	0.5	0.5	0.5
NIT	0	0	0	0	0	0	0	0
URO	1	1	1	1	1	1	1	1
BIL	1	1	0	1	1	1	1	1
PRO	1	0.5	1	1	1	1	0.5	1
GLU	0	0	0	0	0	0	0	0
pH	0	0	0	0	0	0	0	0
BLD	0	0	0	0	0	0	0	0
