# Supplementary material for: In situ generation of micrometer-sized tumor cell-derived vesicles as autologous cancer vaccines for boosting systemic immune responses
Source: Nat Commun. 2022 Nov 1;13:6534. doi: 10.1038/s41467-022-33831-7 (PMC9626595; doi:10.1038/s41467-022-33831-7)
Supplement: Supplementary file 8 — Source Data [file 41467_2022_33831_MOESM8_ESM.zip › Source data/Supplementary Figure 54/Supplementary Figure 54.xlsx]

## Sheet: Sheet1
Supplementary Figure 54b
control	control-1			control-2			control-3			control-4
day	length	width	volume	length	width	volume	length	width	volume	length	width	volume
0	0	0	0	0	0	0	0	0	0	0	0	0
6	6	6	108	5	5	62.5	7	6	126	6	5	75
8	7	6	126	6	5	75	7.5	7	183.75	7	6	126
10	8	8	256	7	7	171.5	9	8	288	8	7	196
12	10	8	320	8	7	196	9	8	288	9	8	288
14	11	9	445.5	8	7	196	12	9	486	10	8	320
16	12	9	486	8	8	256	13	10	650	10	10	500
18	12	10	600	10	8	320	15	11	907.5	12	10	600
20	14	12	1008	12	10	600	15	12	1080	12	12	864
22	15	13	1267.5	13	12	936	17	15	1912.5	14	12	1008
24	15	15	1687.5	14	13	1183				15	13	1267.5
26				14	13	1183				15	15	1687.5
28				15	15	1687.5
30
"Soni" sample	"Soni" sample-1			"Soni" sample-2			"Soni" sample-3			"Soni" sample-4
day	length	width	volume	length	width	volume	length	width	volume	length	width	volume
0	0	0	0	0	0	0	0	0	0	0	0	0
6	6	5	75	5	5	62.5	4	4	32	6	5	75
8	7	7	171.5	6	6	108	4	4	32	7	7	171.5
10	7	6	126	8	8	256	5	5	62.5	9	7	220.5
12	9	7	220.5	9	8	288	6	6	108	11	8	352
14	10	7	245	10	8	320	8	8	256	12	8	384
16	10	9	405	12	9	486	9	7	220.5	12	10	600
18	10	10	500	12	10	600	9	8	288	13	10	650
20	12	10	600	13	10	650	12	8	384	14	9	567
22	13	10	650	14	11	847	13	9	526.5	16	13	1352
24	14	11	847	15	11	907.5	12	11	726	16	13	1352
26	14	12	1008	15	12	1080	12	12	864	17	14	1666
28	15	15	1687.5	16	14	1568	12	12	864
30							14	12	1008
HMVs	HMVs-1			HMVs-2			HMVs-3			HMVs-4
day	length	width	volume	length	width	volume	length	width	volume	length	width	volume
0	0	0	0	0	0	0	0	0	0	0	0	0
6	5	4	40	4	4	32	5	4	40	4	4	32
8	5	4	40	4	4	32	5	5	62.5	5	4	40
10	5	5	62.5	4	4	32	5	5	62.5	6	5	75
12	7	6	126	4	4	32	7	6	126	7	5	87.5
14	8	7	196	5	5	62.5	7	7	171.5	7	6	126
16	9	6	162	7	6	126	7	7	171.5	7	6	126
18	11	7	269.5	7	7	171.5	7	7	171.5	6	6	108
20	12	7	294	8	7	196	7	7	171.5	6	6	108
22	13	7	318.5	9	9	364.5	7	7	171.5	6	6	108
24	12	8	384	10	8	320	7	6	126	6	5	75
26	12	9	486	10	9	405	6	6	108	6	5	75
28	13	10	650	12	9	486	7	7	171.5	6	6	108
30	13	10	650	12	9	486	7	7	171.5	6	6	108

## Sheet: Sheet2
Supplementary Figure 54c
day	Control		"Soni" sample		HMVs
	mean	SD	mean	SD	mean	SD
0	0	0	0	0	0	0
6	92.875	29.2585	61.125	20.2911	36	4.6188
8	127.688	44.4397	120.75	66.308	43.625	13.1363
10	227.875	53.5418	166.25	88.2841	58	18.3076
12	273	53.5039	242.125	104.298	92.875	44.4567
14	361.875	131.235	301.25	64.3189	139	58.67
16	473	162.6	427.875	159.722	146.375	23.8446
18	606.875	239.977	509.5	160.294	180.125	66.68
20	888	211.962	550.25	115.967	192.375	77.2349
22	1281	444.42	843.875	363.554	240.625	120.799
24	1578.5	455.349	958.125	273.21	226.25	148.998
26			1154.5	352.626	268.5	207.478
28			1410.12	370.768	353.875	257.463
30					353.875	257.463

## Sheet: Sheet3
Supplementary Figure 54d
day	Control		"Soni" sample		HMVs
	mean	SD	mean	SD	mean	SD
6	20.1025	0.912008	19.3475	1.15405	18.77	1.00969
8	19.69	1.12098	19.975	1.18958	19.325	1.62969
10	20.205	0.912962	20.1425	0.886693	19.555	1.63712
12	20.38	1.0673	20.0925	0.538044	19.38	1.2212
14	20.32	0.800541	20.72	0.882761	19.785	1.883
16	20.9225	0.967208	20.95	0.947312	20.2	1.51941
18	19.915	1.47451	21.2825	0.729218	20.645	1.48859
20	21.4	0.895879	21.9425	0.878915	21.1425	1.31081
22	21.2475	1.10225	21.9175	0.802844	21.2875	1.55047
24	21.9	1.02421	23.12	0.802164	22.1575	1.36961
26	21.7225	1.05664	22.8175	1.17315	22.37	1.45403
28	21.6433	1.46507	22.0975	1.12725	22.565	1.13638
