# Supplementary material for: In situ generation of micrometer-sized tumor cell-derived vesicles as autologous cancer vaccines for boosting systemic immune responses
Source: Nat Commun. 2022 Nov 1;13:6534. doi: 10.1038/s41467-022-33831-7 (PMC9626595; doi:10.1038/s41467-022-33831-7)
Supplement: Supplementary file 8 — Source Data [file 41467_2022_33831_MOESM8_ESM.zip › Source data/Supplementary Figure 60/Supplementary Figure 60.xlsx]

## Sheet: Sheet1
Supplementary Figure 60b
CD86+CD80+ cells in CD11c+ cells (%)	control	anti-PD-1	DOX	DOX + anti-PD-1	HDA	HDA + anti-PD-1	HDD	HDD + anti-PD-1	HDDA	HDDA + anti-PD-1
	2.79	7.1	5.96	10.87	4.46	8.39	13.21	15.22	14.27	15.17
	2.1	5.8	4.37	7.45	3.24	9.43	14.2	12.1	17.2	18.3
	3.45	8.88	7.1	11.98	5.34	6.9	12.3	16.2	12.1	15.9
CD4+cells in CD3+ cells (%)	control	anti-PD-1	DOX	DOX + anti-PD-1	HDA	HDA + anti-PD-1	HDD	HDD + anti-PD-1	HDDA	HDDA + anti-PD-1
	1.3	0.19	3.97	2.88	1.56	1.63	6.37	4.67	5.24	8.59
	2.5	0.45	1.69	3.5	2.5	2.9	3.9	6.9	4.8	6.9
	0.9	0.37	3.2	3.2	1.2	1.3	5.8	5.8	6.2	9.3
CD8+cells in CD3+ cells (%)	control	anti-PD-1	DOX	DOX + anti-PD-1	HDA	HDA + anti-PD-1	HDD	HDD + anti-PD-1	HDDA	HDDA + anti-PD-1
	0.85	0.29	2.41	4.88	1.22	2.55	4.81	5.55	5.35	5.7
	0.5	0.9	3.4	2.87	1.45	1.69	3.28	4.98	4.58	6.1
	1.2	0.7	2.38	4.02	1.02	2.93	4.9	6.24	6.02	5.3
