# Supplementary material for: In situ generation of micrometer-sized tumor cell-derived vesicles as autologous cancer vaccines for boosting systemic immune responses
Source: Nat Commun. 2022 Nov 1;13:6534. doi: 10.1038/s41467-022-33831-7 (PMC9626595; doi:10.1038/s41467-022-33831-7)
Supplement: Supplementary file 8 — Source Data [file 41467_2022_33831_MOESM8_ESM.zip › Source data/Supplementary Figure 61/Supplementary Figure 61.xlsx]

## Sheet: Sheet1
Supplementary Figure 61
IL-1β	control	anti-PD-1	DOX	DOX + anti-PD-1	HDA	HDA + anti-PD-1	HDD	HDD + anti-PD-1	HDDA	HDDA + anti-PD-1
	6.77	16.05	7.97	25.48	5.9	11.1	12.86	32.96	26.22	48.92
	10.37	13.21	7.97	30.69	6.59	10.75	15.34	40.23	29.94	51.41
	8.2	12.51	8.32	28.45	9.36	13.57	11.81	41	31.07	53.56
IL-6	control	anti-PD-1	DOX	DOX + anti-PD-1	HDA	HDA + anti-PD-1	HDD	HDD + anti-PD-1	HDDA	HDDA + anti-PD-1
	10.9736	18.588	14.518	57.6362	24.6757	100.28	37.1448	108.45	63.9303	280.199
	10.27	18.347	14.518	54.6237	28.138	96.3976	35.661	117.38	64.4522	255.378
	10.7389	18.588	13.5685	51.6182	30.8852	99.9805	36.6495	116.14	64.9749	250.737
TNF-α	control	anti-PD-1	DOX	DOX + anti-PD-1	HDA	HDA + anti-PD-1	HDD	HDD + anti-PD-1	HDDA	HDDA + anti-PD-1
	21.56	33.9009	28.1063	30.8068	47.6182	49.1236	51.4037	61.5884	51.7863	80.3851
	22.5233	27.4385	29.4507	30.4667	44.2739	51.7863	53.3239	66.456	47.9935	79.5182
	24.4696	29.1135	31.4893	35.6454	43.5387	52.9384	58.007	60.7874	49.8807	83.4422
IFN-γ	control	anti-PD-1	DOX	DOX + anti-PD-1	HDA	HDA + anti-PD-1	HDD	HDD + anti-PD-1	HDDA	HDDA + anti-PD-1
	44.7966	143.047	31.3988	37.3534	73.0808	95.4104	77.5467	149.001	116.251	156.445
	47.7739	147.513	34.3761	37.3534	67.1262	96.899	86.4785	143.047	117.74	168.354
	52.2398	140.07	34.3761	38.842	68.6148	87.9672	76.058	146.024	120.717	162.399
IL-10	control	anti-PD-1	DOX	DOX + anti-PD-1	HDA	HDA + anti-PD-1	HDD	HDD + anti-PD-1	HDDA	HDDA + anti-PD-1
	128.21	90.5625	87.6602	159.947	133.989	87.6602	113.748	104.185	107.957	102.163
	142.65	90.3625	81.8529	159.947	128.21	87.6602	116.643	105.535	107.957	102.163
	131.1	92.5625	81.8529	142.65	131.1	93.4639	119.536	111.302	102.163	107.957
