# Supplementary material for: In situ generation of micrometer-sized tumor cell-derived vesicles as autologous cancer vaccines for boosting systemic immune responses
Source: Nat Commun. 2022 Nov 1;13:6534. doi: 10.1038/s41467-022-33831-7 (PMC9626595; doi:10.1038/s41467-022-33831-7)
Supplement: Supplementary file 8 — Source Data [file 41467_2022_33831_MOESM8_ESM.zip › Source data/Supplementary Figure 62/Supplementary Figure 62.xlsx]

## Sheet: Sheet1
Supplementary Figure 62b
CD86+CD80+ cells in CD11c+ cells (%)	control	anti-PD-1	DOX	DOX + anti-PD-1	HDA	HDA + anti-PD-1	HDD	HDD + anti-PD-1	HDDA	HDDA + anti-PD-1
	16.64	18.01	20.81	21.8	24.16	23.6	23.08	24.81	22.68	27.91
	14.2	16.34	20.98	18.56	20.1	25.6	24.3	26.34	26.34	29.5
	17.64	18.78	17.5	22.34	22.1	21.9	22.8	23.1	23.56	27.54
CD4+cells in CD3+ cells (%)	control	anti-PD-1	DOX	DOX + anti-PD-1	HDA	HDA + anti-PD-1	HDD	HDD + anti-PD-1	HDDA	HDDA + anti-PD-1
	4.81	9.4	6.59	6.92	5.63	6.05	10.9	9.36	9.86	12.34
	2.9	7.6	5.45	7.84	4.03	7.67	8.3	11.2	11.6	15.3
	5.34	10.34	7.32	5.98	7.19	5.2	11.65	9.6	9.6	11.5
CD8+cells in CD3+ cells (%)	control	anti-PD-1	DOX	DOX + anti-PD-1	HDA	HDA + anti-PD-1	HDD	HDD + anti-PD-1	HDDA	HDDA + anti-PD-1
	4.19	10.66	10.53	8.75	6.62	4.6	12.83	10.37	11.91	11.13
	3.1	7.8	8.3	9.6	8.2	7.2	9.5	9.4	9.8	12.1
	5.2	11.2	9.67	8.1	7.1	6.24	10.4	10.2	11.2	11.9
