# Supplementary material for: In situ generation of micrometer-sized tumor cell-derived vesicles as autologous cancer vaccines for boosting systemic immune responses
Source: Nat Commun. 2022 Nov 1;13:6534. doi: 10.1038/s41467-022-33831-7 (PMC9626595; doi:10.1038/s41467-022-33831-7)
Supplement: Supplementary file 8 — Source Data [file 41467_2022_33831_MOESM8_ESM.zip › Source data/Supplementary Figure 63/Supplementary Figure 63.xlsx]

## Sheet: Sheet1
Supplementary Figure 63
IL-1β	control	anti-PD-1	DOX	DOX + anti-PD-1	HDA	HDA + anti-PD-1	HDD	HDD + anti-PD-1	HDDA	HDDA + anti-PD-1
	0.8092	4.87665	7.62566	7.62566	6.93561	6.24742	3.85348	7.62566	6.49579	13.1737
	1.14558	2.81975	3.85	7.45	3.85348	9.01139	6.93561	9.01139	5.5611	13.57
	0.98	5.23	6.94	7	4.34	6.93561	4.78	8.88	5.86	12.5084
IL-6	control	anti-PD-1	DOX	DOX + anti-PD-1	HDA	HDA + anti-PD-1	HDD	HDD + anti-PD-1	HDDA	HDDA + anti-PD-1
	23.4484	48.1274	52.9087	113	37.9844	104.922	78.6357	128.636	110.974	305.177
	26.402	53.2	55.12	134.2	27.3851	119.563	77.1449	169.071	119.312	307.033
	25.6	55.3	49.87	127.43	34.6693	123.939	70.897	180.312	123.25	293.02
TNF-α	control	anti-PD-1	DOX	DOX + anti-PD-1	HDA	HDA + anti-PD-1	HDD	HDD + anti-PD-1	HDDA	HDDA + anti-PD-1
	2.30628	2.85259	2.75259	3.12685	3.12685	3.40184	3.05	3.40184	3.954	7.90116
	1.4923	2.30628	2.85259	2.57907	2.83	3.31	3.51	5.06712	4.23119	7.2
	2.03422	2.85259	2.30628	3.40184	3.04	3.12	3.12685	4.30628	4.96	6.37
IFN-γ	control	anti-PD-1	DOX	DOX + anti-PD-1	HDA	HDA + anti-PD-1	HDD	HDD + anti-PD-1	HDDA	HDDA + anti-PD-1
	22.3	94.8881	13.5352	53.1147	31.3988	151.979	99.4897	450.992	340.376	745.946
	19.0692	100	23.45	40.23	25.4443	78.4216	56.7057	312.752	390.161	728.004
	20	88.4	23.4	55.3	40	278.513	92.4331	298.3	302.331	735.709
IL-10	control	anti-PD-1	DOX	DOX + anti-PD-1	HDA	HDA + anti-PD-1	HDD	HDD + anti-PD-1	HDDA	HDDA + anti-PD-1
	32.3452	44.0175	35.2647	23.5815	32.3452	46.9334	26.5037	14.8097	32.3452	17.7346
	40.2	38.6	36.45	26.34	26.5037	23.5815	35.2647	17.7346	32.3452	17.9346
	35.6	40.23	37.43	27.86	34.23	26.5037	20.6585	32.3452	29.4249	20.32
