# Supplementary material for: In situ generation of micrometer-sized tumor cell-derived vesicles as autologous cancer vaccines for boosting systemic immune responses
Source: Nat Commun. 2022 Nov 1;13:6534. doi: 10.1038/s41467-022-33831-7 (PMC9626595; doi:10.1038/s41467-022-33831-7)
Supplement: Supplementary file 8 — Source Data [file 41467_2022_33831_MOESM8_ESM.zip › Source data/Supplementary Figure 66/Supplementary Figure 66.xlsx]

## Sheet: Sheet1
Supplementary Figure 66a
	control		anti-PD-1		DOX		DOX + anti-PD-1		HDA		HDA + anti-PD-1		HDD		HDD + anti-PD-1		HDDA		HDDA + anti-PD-1
day	mean	SD	mean	SD	mean	SD	mean	SD	mean	SD	mean	SD	mean	SD	mean	SD	mean	SD	mean	SD
8	15.584	1.025	15.83	0.64703	16.402	1.19196	16.258	0.65998	17.372	0.62139	17.784	1.12882	16.35	0.76746	16.832	1.48944	16.276	0.25304	17.248	0.57751
10	15.754	0.93621	15.404	0.66658	16.74	0.98387	16.55	0.4564	17.782	0.72234	17.648	0.839	16.816	0.93474	16.532	1.25953	15.92	0.65227	17.142	1.01861
12	16.272	0.89158	16.21	0.71878	17.314	1.02136	16.852	0.70588	17.33	1.30643	17.528	0.75781	17.624	0.695	17.724	1.31887	15.852	0.53471	16.492	0.94566
14	16.88	0.79812	16.8225	0.9194	17.492	0.97204	16.508	1.05661	17.906	1.53775	18.762	0.90932	16.914	1.21755	16.696	1.46196	15.99	0.41994	16.714	1.25217
16	17.294	0.99736	16.8725	0.79122	17.618	1.36995	16.436	1.03606	18.602	1.8734	18.92	1.11384	17.572	1.1482	17.58	1.35788	16.348	0.2915	16.632	1.07697
18	17.7533	1.47639	16.8575	1.00238	17.778	1.34135	16.986	0.98893	18.718	1.79703	18.984	1.49306	18.254	0.89402	18.108	1.31999	16.578	0.4045	17.068	1.19786
20	17.85	1.72939	17.2175	0.97872	18.762	1.42761	17.562	1.14178	19.614	2.04773	19.664	1.53743	19.45	1.96084	18.086	1.66203	16.36	0.47566	17.222	1.07122
22	19.7967	1.85085	18.38	0.7386	19.296	1.26229	17.762	1.30546	20.5375	1.21387	20.54	1.92057	19.4533	1.53835	18.728	1.58415	17.232	0.40543	17.594	0.92259

## Sheet: Sheet2
Supplementary Figure 66b
day	8	10	12	14	16	18	20	22
anti-PD-1	0.05759	0.12076	0.78237	0.83855	0.46854	0.64404	0.70786	0.28818
DOX	0.26228	0.81786	0.51014	0.11524	0.16277	0.41977	0.41801	0.20009
DOX + anti-PD-1	0.08843	0.23451	0.04558	0.77147	0.5938	0.25831	0.52682	0.29191
HDA	0.34642	0.1853	0.06026	0.9676	0.75994	0.71762	0.48083	0.73737
HDA + anti-PD-1	0.08121	0.05784	0.14546	0.06863	0.13699	0.43187	0.34558	0.75622
HDD	0.0323	0.02223	0.20596	0.32368	0.30381	0.10903	0.09087	0.11039
HDD + anti-PD-1	0.1878	0.08193	0.20585	0.50905	0.04964	0.68784	0.87625	0.36671
HDDA	0.16775	0.0896	0.11571	0.41179	0.74126	0.83599	0.58666	0.58015
HDDA + anti-PD-1	0.53969	0.40777	0.78789	0.70942	0.39057	0.28877	0.75408	0.16279
