# Supplementary material for: In situ generation of micrometer-sized tumor cell-derived vesicles as autologous cancer vaccines for boosting systemic immune responses
Source: Nat Commun. 2022 Nov 1;13:6534. doi: 10.1038/s41467-022-33831-7 (PMC9626595; doi:10.1038/s41467-022-33831-7)
Supplement: Supplementary file 8 — Source Data [file 41467_2022_33831_MOESM8_ESM.zip › Source data/Supplementary Figure 67/Supplementary Figure 67.xlsx]

## Sheet: Sheet1
Supplementary Figure 67
	control				HDDA + anti-PD-1
WBC (109/L)	3.2	2.8	4.7	3.9	4.9	4	2.8	4.3
RBC (1012/L)	5	4.95	4.65	5.74	6.11	8.54	6.34	5.71
PLT (109/L)	516	483	409	636	454	826	832	439
HGB (g/L)	39	35	44	53	60	78	49	51
MCV (fL)	63	63	78	70	67	58	57	66
MCH (pg)	8.1	7.27	9.52	9.34	9.42	9.24	7.75	9.02
MCHC (g/L)	126	113	120	132	147	157	135	136
